# Supplementary material for: Transcriptome assembly and expression profiling of molecular responses to cadmium toxicity in hepatopancreas of the freshwater crab Sinopotamon henanense
Source: Sci Rep. 2016 Jan 20;6:19405. doi: 10.1038/srep19405 (PMC4726346; doi:10.1038/srep19405)
Supplement: Supplementary Table S2 [file srep19405-s2.xls]

## Sheet: DiffExpGene of 7.25 vs con
Supplementary Table S2. Altered DEGs in comparisons between each Cd-treated group and control
List of the up- and down-regulated unigenes in comparison of 7.25 mg/L group vs control. (log2 Ratio≥1 and FDR≤0.001) (Red: up-regulated; blue: down-regulated)
Transcript ID	log2 Ratio(S_henanense_Hep-pan_725/S_henanense_Hep-pan_con)	FDR	Description
CL1161.Contig1_S_henanense_Hep-pan	10.8619	1.06145e-14	hypothetical protein CAPTEDRAFT_220779 [Capitella teleta]
Unigene36929_S_henanense_Hep-pan	10.7797	1.05894e-14	hypothetical protein AND_03596 [Anopheles darlingi]
Unigene31588_S_henanense_Hep-pan	9.97585	1.05066e-14	PREDICTED: apolipoprotein D [Pan paniscus]
CL209.Contig5_S_henanense_Hep-pan	5.52356	0.000536671	putative reverse transcriptase [Marsupenaeus japonicus]
Unigene31679_S_henanense_Hep-pan	5.25052	1.52597e-05	hypothetical protein CRE_21981 [Caenorhabditis remanei]
Unigene933_S_henanense_Hep-pan	5.2338	0.000349473	Regucalcin [Crassostrea gigas]
Unigene35122_S_henanense_Hep-pan	5.2325	3.90721e-10	U88 [Brugia malayi]
CL4129.Contig2_S_henanense_Hep-pan	4.95243	0	zinc proteinase Mpc1 [Litopenaeus vannamei]
CL3248.Contig1_S_henanense_Hep-pan	4.8772	0.0005368	TPA_exp: reverse transcriptase [Schistosoma mansoni]
Unigene1367_S_henanense_Hep-pan	4.64279	0.00034965	hypothetical protein DAPPUDRAFT_329979 [Daphnia pulex]
Unigene21455_S_henanense_Hep-pan	4.53127	4.15796e-07	C-type lectin receptor protein [Eriocheir sinensis]
CL2778.Contig2_S_henanense_Hep-pan	4.49862	5.58002e-12	cytochrome c oxidase subunit II [Sinopotamon yangtsekiense]
Unigene28505_S_henanense_Hep-pan	4.48367	1.52793e-05	hypothetical protein CAPTEDRAFT_188260 [Capitella teleta]
Unigene36630_S_henanense_Hep-pan	4.46307	0.000223833	leucyl-tRNA synthetase [Salpingoeca sp. ATCC 50818]
Unigene38224_S_henanense_Hep-pan	4.43969	8.01406e-05	PREDICTED: vanin-like protein 1-like [Megachile rotundata]
Unigene36600_S_henanense_Hep-pan	4.40523	2.23532e-07	hypothetical protein DAPPUDRAFT_230075 [Daphnia pulex]
Unigene32270_S_henanense_Hep-pan	4.30814	4.15308e-07	AGAP010764-PA [Anopheles gambiae str. PEST]
CL1267.Contig1_S_henanense_Hep-pan	4.30248	3.9878e-11	glutamine synthetase 2 [Procambarus clarkii]
Unigene1985_S_henanense_Hep-pan	4.26887	0.000349385	hypothetical protein EGM_11740, partial [Macaca fascicularis]
CL3474.Contig1_S_henanense_Hep-pan	4.24623	8.43982e-06	PREDICTED: zinc metalloproteinase nas-13-like [Nasonia vitripennis]
CL2424.Contig3_S_henanense_Hep-pan	4.24582	0.000223774	polyubiquitin, putative [Acanthamoeba castellanii str. Neff]
Unigene36970_S_henanense_Hep-pan	4.12604	0.000134075	AAEL004278-PA [Aedes aegypti]
Unigene39363_S_henanense_Hep-pan	3.97229	1.52646e-05	PREDICTED: uncharacterized protein LOC100889563 [Strongylocentrotus purpuratus]
CL4995.Contig1_S_henanense_Hep-pan	3.93713	8.01633e-05	putative sh2 domain containing protein [Danaus plexippus]
Unigene22570_S_henanense_Hep-pan	3.80592	0.000223893	PREDICTED: LOW QUALITY PROTEIN: protein piccolo-like [Cavia porcellus]
CL5741.Contig1_S_henanense_Hep-pan	3.77859	3.23221e-12	Annexin-B11, putative [Pediculus humanus corporis]
Unigene26022_S_henanense_Hep-pan	3.73825	4.67246e-06	signal sequence receptor beta-like protein [Cherax quadricarinatus]
CL7501.Contig1_S_henanense_Hep-pan	3.71004	1.58981e-12	cryptocyanin 2 [Metacarcinus magister]
CL6169.Contig1_S_henanense_Hep-pan	3.68674	8.42598e-06	hCG1793893
CL1155.Contig2_S_henanense_Hep-pan	3.65849	6.14063e-12	GE16292 [Drosophila yakuba]
CL5145.Contig2_S_henanense_Hep-pan	3.65382	8.43151e-06	unknown [Dendroctonus ponderosae]
Unigene25943_S_henanense_Hep-pan	3.64151	1.92932e-12	unknown [Dendroctonus ponderosae]
Unigene31698_S_henanense_Hep-pan	3.5995	8.00952e-05	S-antigen protein [Columba livia]
CL2649.Contig1_S_henanense_Hep-pan	3.59298	4.10581e-12	lectin [Eriocheir sinensis]
Unigene192_S_henanense_Hep-pan	3.57139	0.000133858	PREDICTED: molybdenum cofactor biosynthesis protein 1-like [Oreochromis niloticus]
CL7500.Contig2_S_henanense_Hep-pan	3.52427	0.000133966	putative reverse transcriptase [Marsupenaeus japonicus]
CL271.Contig1_S_henanense_Hep-pan	3.51608	0	cytochrome c oxidase subunit III [Sinopotamon yangtsekiense]
CL230.Contig1_S_henanense_Hep-pan	3.50487	8.43427e-06	hypothetical protein DAPPUDRAFT_327039 [Daphnia pulex]
Unigene34181_S_henanense_Hep-pan	3.50188	1.35782e-12	PREDICTED: d-beta-hydroxybutyrate dehydrogenase, mitochondrial-like [Xenopus (Silurana) tropicalis]
Unigene33162_S_henanense_Hep-pan	3.4419	2.69233e-05	hypothetical protein BRAFLDRAFT_115435 [Branchiostoma floridae]
Unigene52849_S_henanense_Hep-pan	3.42084	2.17881e-12	zinc proteinase Mpc1 [Litopenaeus vannamei]
CL3919.Contig1_S_henanense_Hep-pan	3.41974	4.15633e-07	alkylglycerol monooxygenase [Danio rerio]
Unigene39612_S_henanense_Hep-pan	3.3752	1.89983e-11	unnamed protein product [Tetraodon nigroviridis]
Unigene38275_S_henanense_Hep-pan	3.32827	0	RecName: Full=Alpha-L-fucosidase; AltName: Full=Alpha-L-fucoside fucohydrolase; Flags: Precursor
Unigene34808_S_henanense_Hep-pan	3.29754	1.3417e-12	lectin [Eriocheir sinensis]
Unigene36462_S_henanense_Hep-pan	3.26823	4.87299e-12	chymotrypsin-like proteinase [Scylla paramamosain]
Unigene33797_S_henanense_Hep-pan	3.23058	7.68714e-07	mitochondrial cytochrome c oxidase subunit IV [Locusta migratoria]
Unigene7865_S_henanense_Hep-pan	3.22829	9.42851e-13	lysozyme [Eriocheir sinensis]
Unigene35110_S_henanense_Hep-pan	3.17578	7.79277e-13	NADH dehydrogenase subunit 4 [Sinopotamon yangtsekiense]
Unigene31158_S_henanense_Hep-pan	3.14314	3.36743e-13	ribosomal S30 fusion protein [Eriocheir sinensis]
Unigene23277_S_henanense_Hep-pan	3.09943	1.41e-06	PREDICTED: probable 4-hydroxy-2-oxoglutarate aldolase, mitochondrial-like isoform 1 [Strongylocentrotus purpuratus]
Unigene36512_S_henanense_Hep-pan	3.05797	4.67862e-05	PREDICTED: homeobox protein Dlx6a-like [Trichechus manatus latirostris]
CL1481.Contig1_S_henanense_Hep-pan	3.03503	6.2246e-11	RecName: Full=Oplophorus-luciferin 2-monooxygenase non-catalytic subunit; Flags: Precursor
Unigene33946_S_henanense_Hep-pan	3.03006	0	hypothetical protein DAPPUDRAFT_304918 [Daphnia pulex]
Unigene38753_S_henanense_Hep-pan	2.93924	4.95006e-09	PREDICTED: RNA-directed DNA polymerase from mobile element jockey-like, partial [Hydra magnipapillata]
Unigene35480_S_henanense_Hep-pan	2.92066	0	PREDICTED: advillin-like [Saccoglossus kowalevskii]
Unigene35120_S_henanense_Hep-pan	2.91838	0	cytochrome c oxidase subunit III [Sinopotamon yangtsekiense]
CL209.Contig2_S_henanense_Hep-pan	2.87306	1.40948e-06	putative reverse transcriptase [Marsupenaeus japonicus]
Unigene31901_S_henanense_Hep-pan	2.87121	1.52695e-05	signal peptidase complex, subunit SPC25, putative [Ixodes scapularis]
CL3777.Contig1_S_henanense_Hep-pan	2.86757	1.78782e-13	Epidermal retinal dehydrogenase 2 [Crassostrea gigas]
CL591.Contig2_S_henanense_Hep-pan	2.85023	7.68423e-07	hypothetical protein DAPPUDRAFT_58148 [Daphnia pulex]
Unigene35750_S_henanense_Hep-pan	2.84762	0	ribonuclease [Papilio xuthus]
Unigene1553_S_henanense_Hep-pan	2.84387	3.33537e-08	hypothetical protein CGI_10005504, partial [Crassostrea gigas]
CL1503.Contig3_S_henanense_Hep-pan	2.83919	0	GH17131 [Drosophila grimshawi]
Unigene36183_S_henanense_Hep-pan	2.8379	4.58612e-13	PREDICTED: diacylglycerol O-acyltransferase 1-like [Megachile rotundata]
Unigene37278_S_henanense_Hep-pan	2.80311	3.03346e-12	cryptocyanin 2 [Metacarcinus magister]
Unigene12993_S_henanense_Hep-pan	2.80166	0	RecName: Full=Selenoprotein M; Flags: Precursor
Unigene29024_S_henanense_Hep-pan	2.75074	0	gamma-interferon-inducible lysosomal thiol reductase [Litopenaeus vannamei]
Unigene30593_S_henanense_Hep-pan	2.74181	0	PREDICTED: uncharacterized protein LOC100206740 [Hydra magnipapillata]
Unigene14569_S_henanense_Hep-pan	2.72043	2.56699e-06	RecName: Full=Uncharacterized histidine-rich protein DDB_G0274557; Flags: Precursor
Unigene31345_S_henanense_Hep-pan	2.71831	8.41777e-06	conserved hypothetical protein [Pediculus humanus corporis]
Unigene33605_S_henanense_Hep-pan	2.71621	1.52558e-05	GG19334 [Drosophila erecta]
Unigene21842_S_henanense_Hep-pan	2.71621	1.52509e-05	hypothetical protein DAPPUDRAFT_220993 [Daphnia pulex]
Unigene12042_S_henanense_Hep-pan	2.69284	1.52468e-05	hypothetical protein CLF_100574 [Clonorchis sinensis]
Unigene1449_S_henanense_Hep-pan	2.69284	1.52419e-05	hCG1793893
CL2143.Contig2_S_henanense_Hep-pan	2.68948	9.59198e-13	hypothetical protein TcasGA2_TC004643 [Tribolium castaneum]
CL6336.Contig1_S_henanense_Hep-pan	2.64493	1.52401e-05	TPA: reverse transcriptase [Schistosoma mansoni]
CL1060.Contig1_S_henanense_Hep-pan	2.63454	2.691e-05	PREDICTED: hypothetical protein LOC100741094, partial [Bombus impatiens]
Unigene35117_S_henanense_Hep-pan	2.62638	2.61285e-09	hypothetical protein KGM_05157 [Danaus plexippus]
CL3461.Contig1_S_henanense_Hep-pan	2.6157	9.95402e-14	reverse transcriptase [Schistosoma japonicum]
CL2799.Contig1_S_henanense_Hep-pan	2.5872	1.3883e-09	PREDICTED: trans-1,2-dihydrobenzene-1,2-diol dehydrogenase-like [Nasonia vitripennis]
Unigene37860_S_henanense_Hep-pan	2.58389	7.35978e-10	lingerer, putative [Pediculus humanus corporis]
CL209.Contig1_S_henanense_Hep-pan	2.58387	1.15873e-13	putative reverse transcriptase [Marsupenaeus japonicus]
Unigene31742_S_henanense_Hep-pan	2.57654	0	hypothetical protein DAPPUDRAFT_63727 [Daphnia pulex]
CL894.Contig2_S_henanense_Hep-pan	2.57556	6.82884e-12	beta 1,4-endoglucanase [Cherax quadricarinatus]
Unigene988_S_henanense_Hep-pan	2.47724	6.34886e-08	PREDICTED: hypothetical protein [Saccoglossus kowalevskii]
CL5396.Contig2_S_henanense_Hep-pan	2.4575	8.13219e-12	NADH dehydrogenase subunit 5 [Sinopotamon yangtsekiense]
CL5925.Contig1_S_henanense_Hep-pan	2.45355	4.14991e-07	beta-N-acetylglucosaminidase [Litopenaeus vannamei]
Unigene34408_S_henanense_Hep-pan	2.44941	4.67343e-06	PREDICTED: thioredoxin-like protein 1-like [Nasonia vitripennis]
Unigene33255_S_henanense_Hep-pan	2.43908	1.62884e-13	cofactor A [Papilio xuthus]
CL1850.Contig3_S_henanense_Hep-pan	2.40718	1.54686e-05	PREDICTED: similar to AGAP006448-PB [Tribolium castaneum]
Unigene2402_S_henanense_Hep-pan	2.35745	1.66459e-12	PREDICTED: uncharacterized protein LOC101234374 [Hydra magnipapillata]
CL1900.Contig1_S_henanense_Hep-pan	2.34858	6.83297e-12	hypothetical protein TcasGA2_TC005636 [Tribolium castaneum]
Unigene24885_S_henanense_Hep-pan	2.34588	2.5805e-06	cytochrome c oxidase subunit VIIA putative [Scylla paramamosain]
Unigene27884_S_henanense_Hep-pan	2.34215	3.33254e-08	Broad-complex core protein isoform 6 [Camponotus floridanus]
Unigene13047_S_henanense_Hep-pan	2.31679	4.94778e-09	hypothetical protein CAPTEDRAFT_227401, partial [Capitella teleta]
CL5308.Contig2_S_henanense_Hep-pan	2.31274	6.0773e-13	PREDICTED: similar to CG17928 CG17928-PA isoform 2 [Tribolium castaneum]
CL748.Contig2_S_henanense_Hep-pan	2.29999	2.92178e-12	C-type lectin [Eriocheir sinensis]
CL1852.Contig1_S_henanense_Hep-pan	2.28271	9.37174e-06	hypothetical protein CLF_100574 [Clonorchis sinensis]
Unigene25708_S_henanense_Hep-pan	2.28103	3.89917e-13	PREDICTED: similar to translocon-associated protein subunit alpha [Tribolium castaneum]
Unigene30914_S_henanense_Hep-pan	2.27891	5.38065e-12	cathepsin L [Eriocheir sinensis]
CL2906.Contig1_S_henanense_Hep-pan	2.26562	3.90922e-10	mucin TcMUCII [Trypanosoma cruzi strain CL Brener]
Unigene136_S_henanense_Hep-pan	2.25452	2.18446e-12	H(+) exchange regulatory cofactor NHE-RF2-like [Oryzias latipes]
Unigene31243_S_henanense_Hep-pan	2.25293	5.07716e-06	PREDICTED: neural Wiskott-Aldrich syndrome protein-like [Ciona intestinalis]
Unigene20893_S_henanense_Hep-pan	2.23396	4.0721e-14	Sec61 protein translocation complex beta subunit [Triatoma infestans]
Unigene30285_S_henanense_Hep-pan	2.22657	5.34175e-06	AAEL007335-PA [Aedes aegypti]
CL2017.Contig1_S_henanense_Hep-pan	2.20309	2.84379e-06	hypothetical protein PTSG_06207 [Salpingoeca sp. ATCC 50818]
Unigene29233_S_henanense_Hep-pan	2.19981	2.09512e-10	homeobox protein Nkx-2.2 [Bos taurus]
CL7507.Contig1_S_henanense_Hep-pan	2.17198	4.64509e-12	PREDICTED: uncharacterized protein LOC763830, partial [Strongylocentrotus purpuratus]
Unigene28205_S_henanense_Hep-pan	2.16627	2.09294e-10	hypothetical protein DAPPUDRAFT_202914 [Daphnia pulex]
CL2661.Contig2_S_henanense_Hep-pan	2.16588	7.17839e-15	unc44 [Danaus plexippus]
CL2226.Contig1_S_henanense_Hep-pan	2.15154	3.90361e-10	PREDICTED: peroxisomal membrane protein 2 [Otolemur garnettii]
CL5383.Contig1_S_henanense_Hep-pan	2.147	1.2883e-13	trypsinogen 2 [Litopenaeus vannamei]
CL1538.Contig1_S_henanense_Hep-pan	2.13771	6.42751e-08	hypothetical protein UY3_06274 [Chelonia mydas]
Unigene28512_S_henanense_Hep-pan	2.13015	1.38868e-09	enhancer binding protein [Tribolium castaneum]
Unigene32039_S_henanense_Hep-pan	2.1271	1.61835e-12	C-type lectin-like domain-containing protein PtLP [Portunus trituberculatus]
CL4589.Contig1_S_henanense_Hep-pan	2.12483	4.35205e-11	serine collagenase 1 precursor [Uca pugilator]
CL3604.Contig1_S_henanense_Hep-pan	2.12166	2.61449e-09	hypothetical protein UY3_08781 [Chelonia mydas]
Unigene37594_S_henanense_Hep-pan	2.11604	9.14835e-06	CG15780-PA [Brugia malayi]
CL3991.Contig1_S_henanense_Hep-pan	2.11604	9.14537e-06	hypothetical protein TcasGA2_TC013758 [Tribolium castaneum]
Unigene38523_S_henanense_Hep-pan	2.08253	4.84018e-12	PREDICTED: reverse transcriptase-like protein-like [Saccoglossus kowalevskii]
Unigene313_S_henanense_Hep-pan	2.06864	6.83712e-12	PREDICTED: inactive dipeptidyl peptidase 10-like [Takifugu rubripes]
Unigene21407_S_henanense_Hep-pan	2.06411	5.39021e-11	60S ribosomal protein L38 [Brugia malayi]
Unigene971_S_henanense_Hep-pan	2.05997	0	hypothetical protein DAPPUDRAFT_308922 [Daphnia pulex]
CL3814.Contig1_S_henanense_Hep-pan	2.05231	0	cytochrome c oxidase subunit I [Geothelphusa dehaani]
Unigene33074_S_henanense_Hep-pan	2.04718	9.77563e-09	conserved hypothetical protein [Leishmania infantum JPCM5]
Unigene36269_S_henanense_Hep-pan	2.02458	3.33801e-13	PREDICTED: autophagy-related protein 9A-like [Megachile rotundata]
Unigene37014_S_henanense_Hep-pan	2.01902	2.01585e-08	hypothetical protein BRAFLDRAFT_122251 [Branchiostoma floridae]
Unigene1090_S_henanense_Hep-pan	2.01036	1.8854e-11	hypothetical protein CAPTEDRAFT_227708 [Capitella teleta]
Unigene25812_S_henanense_Hep-pan	1.98926	7.78744e-13	PREDICTED: oligosaccharyltransferase complex subunit ostc-A-like isoform 1 [Apis florea]
Unigene39769_S_henanense_Hep-pan	1.98481	2.39929e-08	hypothetical protein EGM_08557, partial [Macaca fascicularis]
Unigene34761_S_henanense_Hep-pan	1.97243	7.57519e-12	cathepsin C [Eriocheir sinensis]
CL2887.Contig1_S_henanense_Hep-pan	1.9674	2.76829e-08	Hypothetical protein CBG16424 [Caenorhabditis briggsae]
Unigene35918_S_henanense_Hep-pan	1.96613	0	hypothetical protein DAPPUDRAFT_226211 [Daphnia pulex]
CL1840.Contig1_S_henanense_Hep-pan	1.9555	9.59851e-13	hypothetical protein DAPPUDRAFT_314716 [Daphnia pulex]
Unigene32808_S_henanense_Hep-pan	1.95475	3.9294e-06	PREDICTED: peptidyl-prolyl cis-trans isomerase NIMA-interacting 4-like [Nasonia vitripennis]
Unigene33159_S_henanense_Hep-pan	1.93252	5.10665e-10	Ectoine hydroxylase [Crassostrea gigas]
Unigene33440_S_henanense_Hep-pan	1.93157	9.24612e-08	ribosomal protein S9 [Procambarus clarkii]
Unigene21824_S_henanense_Hep-pan	1.91168	0	acyl-CoA-binding protein [Fenneropenaeus chinensis]
Unigene2489_S_henanense_Hep-pan	1.90752	1.4931e-12	PREDICTED: hypothetical protein LOC100642610 [Bombus terrestris]
Unigene35697_S_henanense_Hep-pan	1.90671	4.06594e-14	hCG1793893
CL2613.Contig1_S_henanense_Hep-pan	1.90638	3.3786e-10	cytochrome c oxidase subunit I [Sinopotamon yangtsekiense]
Unigene32355_S_henanense_Hep-pan	1.88683	4.76893e-12	hypothetical protein DAPPUDRAFT_321740 [Daphnia pulex]
Unigene21297_S_henanense_Hep-pan	1.87708	1.24198e-05	hypothetical protein DAPPUDRAFT_299917 [Daphnia pulex]
Unigene30996_S_henanense_Hep-pan	1.87708	1.24158e-05	hypothetical protein CAPTEDRAFT_183312 [Capitella teleta]
Unigene40052_S_henanense_Hep-pan	1.87616	1.0748e-09	PREDICTED: LOW QUALITY PROTEIN: WD repeat-containing protein 87-like [Rattus norvegicus]
Unigene29680_S_henanense_Hep-pan	1.86839	0	hypothetical protein TcasGA2_TC030048, partial [Tribolium castaneum]
Unigene2417_S_henanense_Hep-pan	1.85611	4.37236e-13	Aconitate hydratase, mitochondrial [Harpegnathos saltator]
Unigene35035_S_henanense_Hep-pan	1.84387	1.69081e-12	hypothetical protein DAPPUDRAFT_305161 [Daphnia pulex]
Unigene36213_S_henanense_Hep-pan	1.83949	5.41998e-10	GF23569 [Drosophila ananassae]
Unigene21464_S_henanense_Hep-pan	1.83209	1.48496e-10	60S acidic ribosomal protein P2 [Scylla paramamosain]
Unigene32425_S_henanense_Hep-pan	1.82099	1.78653e-13	hypothetical protein BRAFLDRAFT_114907 [Branchiostoma floridae]
CL2118.Contig1_S_henanense_Hep-pan	1.8134	2.08665e-12	PREDICTED: similar to aspartate aminotransferase [Tribolium castaneum]
Unigene33422_S_henanense_Hep-pan	1.8103	1.504e-12	hypothetical protein DAPPUDRAFT_305015 [Daphnia pulex]
CL7647.Contig4_S_henanense_Hep-pan	1.80855	4.06287e-14	Agmatinase, mitochondrial [Crassostrea gigas]
Unigene33403_S_henanense_Hep-pan	1.80784	2.40339e-08	hypothetical protein DAPPUDRAFT_302804 [Daphnia pulex]
CL70.Contig2_S_henanense_Hep-pan	1.79927	1.5642e-12	2Cl- cotransporter [Callinectes sapidus]
Unigene22140_S_henanense_Hep-pan	1.79807	7.17264e-15	cuticle protein CBM [Portunus pelagicus]
Unigene2039_S_henanense_Hep-pan	1.79234	3.97699e-09	PREDICTED: nucleolar GTP-binding protein 2-like [Bombus impatiens]
Unigene36567_S_henanense_Hep-pan	1.79141	3.56984e-08	GI17878 [Drosophila mojavensis]
CL6397.Contig1_S_henanense_Hep-pan	1.78381	3.93593e-12	hypothetical protein DAPPUDRAFT_306979 [Daphnia pulex]
Unigene2558_S_henanense_Hep-pan	1.77239	1.16044e-13	C-type lectin [Scylla paramamosain]
Unigene1037_S_henanense_Hep-pan	1.76483	1.16631e-11	Epidermal retinal dehydrogenase 2 [Crassostrea gigas]
CL1312.Contig1_S_henanense_Hep-pan	1.76316	4.38577e-06	GH19058 [Drosophila grimshawi]
Unigene7871_S_henanense_Hep-pan	1.76206	0	PREDICTED: 60S ribosomal protein L23 [Orcinus orca]
Unigene37186_S_henanense_Hep-pan	1.7604	0	Beta-crystallin A1 [Lepeophtheirus salmonis]
CL6694.Contig2_S_henanense_Hep-pan	1.75922	3.91305e-12	C-type lectin [Procambarus clarkii]
Unigene1297_S_henanense_Hep-pan	1.75568	3.92869e-05	macrophage migration inhibitory protein [Eriocheir sinensis]
Unigene33100_S_henanense_Hep-pan	1.74719	0	conserved hypothetical protein [Pediculus humanus corporis]
Unigene34824_S_henanense_Hep-pan	1.73443	9.7943e-11	hypothetical protein BRAFLDRAFT_63199 [Branchiostoma floridae]
Unigene38571_S_henanense_Hep-pan	1.73046	1.02784e-12	hypothetical protein DAPPUDRAFT_309187 [Daphnia pulex]
CL7736.Contig1_S_henanense_Hep-pan	1.72844	7.57975e-12	JHE-like carboxylesterase 1 [Pandalopsis japonica]
CL916.Contig2_S_henanense_Hep-pan	1.72679	0	hypothetical protein DAPPUDRAFT_129099 [Daphnia pulex]
Unigene29182_S_henanense_Hep-pan	1.71758	4.73045e-12	PREDICTED: cytochrome c oxidase subunit 6C-1-like [Takifugu rubripes]
Unigene877_S_henanense_Hep-pan	1.70907	0	PREDICTED: hypothetical protein LOC100570619 [Acyrthosiphon pisum]
Unigene28006_S_henanense_Hep-pan	1.70695	6.21916e-06	PREDICTED: UHRF1-binding protein 1-like [Anolis carolinensis]
Unigene36461_S_henanense_Hep-pan	1.70316	7.47634e-12	chymotrypsin-like proteinase [Scylla paramamosain]
Unigene35579_S_henanense_Hep-pan	1.68875	4.09144e-07	Leukocyte receptor cluster member 9 [Caligus rogercresseyi]
CL2316.Contig2_S_henanense_Hep-pan	1.68859	2.4325e-06	hypothetical protein DAPPUDRAFT_305821 [Daphnia pulex]
Unigene34354_S_henanense_Hep-pan	1.68228	0	vitelline membrane outer layer protein I-like protein [Pacifastacus leniusculus]
Unigene7862_S_henanense_Hep-pan	1.68155	3.3233e-11	ribosomal protein S24 [Rimicaris exoculata]
Unigene35792_S_henanense_Hep-pan	1.67967	0	C-type lectin [Eriocheir sinensis]
Unigene33396_S_henanense_Hep-pan	1.67659	0	PREDICTED: proteasome subunit beta type-7-like [Megachile rotundata]
Unigene32797_S_henanense_Hep-pan	1.6663	0	hypothetical protein DAPPUDRAFT_210509 [Daphnia pulex]
Unigene24392_S_henanense_Hep-pan	1.63454	1.32787e-06	hypothetical protein DAPPUDRAFT_299797 [Daphnia pulex]
Unigene31174_S_henanense_Hep-pan	1.63022	9.43494e-13	serine collagenase 1 precursor [Uca pugilator]
Unigene13292_S_henanense_Hep-pan	1.60804	6.17029e-12	ribosomal protein L35 [Scylla paramamosain]
Unigene2381_S_henanense_Hep-pan	1.60754	7.70746e-07	PREDICTED: LOW QUALITY PROTEIN: signal recognition particle 9 kDa protein-like [Apis florea]
Unigene8475_S_henanense_Hep-pan	1.6007	0.000111986	C-type lectin-like domain-containing protein PtLP [Portunus trituberculatus]
Unigene34975_S_henanense_Hep-pan	1.58467	0	hypothetical protein DAPPUDRAFT_308028 [Daphnia pulex]
Unigene28782_S_henanense_Hep-pan	1.57503	1.19548e-12	GH17131 [Drosophila grimshawi]
CL3557.Contig1_S_henanense_Hep-pan	1.55779	4.13912e-11	cryptocyanin 2 [Metacarcinus magister]
Unigene34353_S_henanense_Hep-pan	1.55274	1.51716e-06	putative mitogen-activated protein kinase ERK-A [Danaus plexippus]
CL368.Contig2_S_henanense_Hep-pan	1.54763	5.55895e-11	NADH dehydrogenase subunit 4 [Sinopotamon yangtsekiense]
Unigene2063_S_henanense_Hep-pan	1.51563	2.26112e-12	putative fructose 1,6-bisphosphate aldolase [Homalodisca vitripennis]
Unigene39633_S_henanense_Hep-pan	1.50677	0	PREDICTED: 3 hydroxysteroid dehydrogenase, putative-like [Saccoglossus kowalevskii]
Unigene33298_S_henanense_Hep-pan	1.50339	2.0853e-12	gamma-interferon-inducible lysosomal thiol reductase [Penaeus monodon]
Unigene33829_S_henanense_Hep-pan	1.49757	8.5183e-11	U1103]
CL2425.Contig1_S_henanense_Hep-pan	1.49009	4.87112e-11	PREDICTED: 5-formyltetrahydrofolate cyclo-ligase-like [Oryctolagus cuniculus]
CL3812.Contig2_S_henanense_Hep-pan	1.48218	2.71672e-11	PREDICTED: beta-lactamase-like protein 2-like [Oreochromis niloticus]
CL5446.Contig1_S_henanense_Hep-pan	1.47992	0	E3 ubiquitin ligase, putative [Ixodes scapularis]
Unigene196_S_henanense_Hep-pan	1.47988	1.06676e-05	cytochrome P450 CYP379A1 [Carcinus maenas]
CL317.Contig2_S_henanense_Hep-pan	1.46341	0	trypsin 1a [Panulirus argus]
CL1483.Contig3_S_henanense_Hep-pan	1.46303	1.59606e-10	ribosomal S27 fusion protein 1 [Eriocheir sinensis]
Unigene38581_S_henanense_Hep-pan	1.45729	3.87227e-05	hypothetical protein DAPPUDRAFT_303630 [Daphnia pulex]
Unigene464_S_henanense_Hep-pan	1.45508	1.33444e-06	RecName: Full=Uncharacterized histidine-rich protein DDB_G0274557; Flags: Precursor
Unigene38930_S_henanense_Hep-pan	1.44903	5.416e-06	hypothetical protein DAPPUDRAFT_194528 [Daphnia pulex]
Unigene33051_S_henanense_Hep-pan	1.44237	1.67531e-12	hypothetical protein DAPPUDRAFT_64687 [Daphnia pulex]
Unigene2480_S_henanense_Hep-pan	1.43778	2.90273e-12	hemocyanin subunit 6 [Eriocheir sinensis]
Unigene37943_S_henanense_Hep-pan	1.43765	1.12208e-12	hypothetical protein DAPPUDRAFT_304421 [Daphnia pulex]
Unigene8095_S_henanense_Hep-pan	1.43632	5.61884e-05	Ribosomal protein S6 kinase alpha-5, putative [Pediculus humanus corporis]
Unigene34391_S_henanense_Hep-pan	1.43478	4.24739e-07	hCG1793893
Unigene34190_S_henanense_Hep-pan	1.4199	4.33557e-06	hypothetical protein [Monosiga brevicollis MX1]
Unigene37436_S_henanense_Hep-pan	1.41888	0	hypothetical protein DAPPUDRAFT_49503 [Daphnia pulex]
Unigene28582_S_henanense_Hep-pan	1.40758	0.000124733	PREDICTED: transcription factor HNF-4 homolog [Bombus impatiens]
Unigene34138_S_henanense_Hep-pan	1.40718	0.000881837	cytoplasmic carbonic anydrase [Portunus trituberculatus]
Unigene36585_S_henanense_Hep-pan	1.40329	6.22907e-06	PREDICTED: similar to CG8939 CG8939-PA [Tribolium castaneum]
Unigene38742_S_henanense_Hep-pan	1.4026	1.96973e-12	hypothetical protein TcasGA2_TC001724 [Tribolium castaneum]
Unigene14555_S_henanense_Hep-pan	1.39397	8.20802e-12	cuticle protein CBM [Portunus pelagicus]
Unigene21379_S_henanense_Hep-pan	1.39143	3.11883e-11	laminin receptor [Litopenaeus vannamei]
Unigene25300_S_henanense_Hep-pan	1.39117	0.000497094	hypothetical protein TREES_T100008926 [Tupaia chinensis]
Unigene33307_S_henanense_Hep-pan	1.38952	1.00191e-09	hypothetical protein BRAFLDRAFT_265259 [Branchiostoma floridae]
CL3955.Contig1_S_henanense_Hep-pan	1.38243	1.41125e-05	hypothetical protein TcasGA2_TC012866 [Tribolium castaneum]
CL2855.Contig1_S_henanense_Hep-pan	1.3797	0	ferritin [Scylla paramamosain]
CL3876.Contig1_S_henanense_Hep-pan	1.37922	5.07489e-12	putative triacylglycerol lipase [Daphnia pulex]
Unigene37170_S_henanense_Hep-pan	1.36949	1.25157e-05	hypothetical protein DAPPUDRAFT_188248 [Daphnia pulex]
Unigene34863_S_henanense_Hep-pan	1.35027	3.3073e-08	hypothetical protein CAPTEDRAFT_21294 [Capitella teleta]
Unigene46749_S_henanense_Hep-pan	1.34739	7.89063e-05	PREDICTED: plasma membrane calcium-transporting ATPase 3 isoform 5 [Megachile rotundata]
Unigene38897_S_henanense_Hep-pan	1.34018	1.64609e-11	hypothetical protein ENU1_040640 [Entamoeba nuttalli P19]
Unigene21908_S_henanense_Hep-pan	1.32786	7.41859e-12	hemocyanin subunit 3 [Metacarcinus magister]
CL3520.Contig1_S_henanense_Hep-pan	1.32252	7.00107e-11	C-type lectin [Eriocheir sinensis]
Unigene1951_S_henanense_Hep-pan	1.32039	0.000866533	hypothetical protein DAPPUDRAFT_303402 [Daphnia pulex]
Unigene38429_S_henanense_Hep-pan	1.30169	1.77511e-11	PREDICTED: similar to AGAP004824-PA [Tribolium castaneum]
Unigene25827_S_henanense_Hep-pan	1.29692	0	AAEL000138-PA [Aedes aegypti]
CL4069.Contig2_S_henanense_Hep-pan	1.2884	0	GG13333 [Drosophila erecta]
Unigene447_S_henanense_Hep-pan	1.2864	1.86331e-11	PREDICTED: uncharacterized protein LOC592601 [Strongylocentrotus purpuratus]
Unigene32864_S_henanense_Hep-pan	1.28305	0.000119462	PREDICTED: probable ATP-dependent RNA helicase DHX34-like [Nasonia vitripennis]
CL3845.Contig1_S_henanense_Hep-pan	1.27451	3.77643e-08	hypothetical protein [Scylla paramamosain]
Unigene35690_S_henanense_Hep-pan	1.27451	7.26601e-12	PREDICTED: V-type proton ATPase subunit H isoform 1 [Nasonia vitripennis]
Unigene2566_S_henanense_Hep-pan	1.2648	0	Neuronal acetylcholine receptor subunit alpha-2 precursor [Caligus rogercresseyi]
Unigene34206_S_henanense_Hep-pan	1.26326	1.64014e-08	PREDICTED: hypothetical protein LOC100749566 [Bombus impatiens]
Unigene609_S_henanense_Hep-pan	1.26252	4.68665e-11	cryptocyanin 2 [Metacarcinus magister]
CL4437.Contig1_S_henanense_Hep-pan	1.25517	0.000842598	hypothetical protein DAPPUDRAFT_93282 [Daphnia pulex]
Unigene36957_S_henanense_Hep-pan	1.25455	1.25797e-08	tick legumain [Haemaphysalis longicornis]
CL4229.Contig2_S_henanense_Hep-pan	1.2445	0.000127487	hypothetical protein CAPTEDRAFT_180954 [Capitella teleta]
Unigene36468_S_henanense_Hep-pan	1.23899	1.09937e-05	hypothetical protein DAPPUDRAFT_218652 [Daphnia pulex]
Unigene2554_S_henanense_Hep-pan	1.23632	5.24273e-07	Casein kinase II subunit beta [Acromyrmex echinatior]
Unigene39278_S_henanense_Hep-pan	1.2319	1.76645e-12	glucan pattern-recognition lipoprotein [Fenneropenaeus chinensis]
Unigene29900_S_henanense_Hep-pan	1.21225	1.77594e-06	AGAP001712-PA [Anopheles gambiae str. PEST]
Unigene37600_S_henanense_Hep-pan	1.18253	0.000584941	PREDICTED: protein SCAF11-like [Oreochromis niloticus]
CL2008.Contig1_S_henanense_Hep-pan	1.17813	0	beta 1,4-endoglucanase [Cherax quadricarinatus]
Unigene25651_S_henanense_Hep-pan	1.17771	2.79237e-09	cytochrome c [Marsupenaeus japonicus]
CL5617.Contig3_S_henanense_Hep-pan	1.17769	2.20768e-10	ribosomal protein S2-like isoform 3 [Callorhinchus milii]
CL1270.Contig1_S_henanense_Hep-pan	1.17664	0	hypothetical protein [Thermobia domestica]
Unigene36518_S_henanense_Hep-pan	1.16884	1.80816e-10	beta-1,3-glucan binding protein [Homarus gammarus]
CL93.Contig3_S_henanense_Hep-pan	1.15414	0	hypothetical protein DAPPUDRAFT_313254 [Daphnia pulex]
Unigene33723_S_henanense_Hep-pan	1.15245	3.00025e-09	PREDICTED: similar to predicted protein [Tribolium castaneum]
Unigene7868_S_henanense_Hep-pan	1.15112	7.51237e-12	Rps16 protein [Mus musculus]
Unigene926_S_henanense_Hep-pan	1.15012	3.01899e-10	hypothetical protein BRAFLDRAFT_85458 [Branchiostoma floridae]
Unigene25876_S_henanense_Hep-pan	1.14634	4.08516e-08	vitelline membrane outer layer 1-like protein [Scylla paramamosain]
Unigene37538_S_henanense_Hep-pan	1.14392	6.18375e-05	conserved hypothetical protein [Toxoplasma gondii VEG]
Unigene33040_S_henanense_Hep-pan	1.14372	7.3869e-07	PREDICTED: tetratricopeptide repeat protein 1-like [Megachile rotundata]
Unigene35075_S_henanense_Hep-pan	1.13214	4.19576e-08	RecName: Full=Oplophorus-luciferin 2-monooxygenase non-catalytic subunit; Flags: Precursor
Unigene35926_S_henanense_Hep-pan	1.13145	0.000403858	hypothetical protein DAPPUDRAFT_215063 [Daphnia pulex]
Unigene36763_S_henanense_Hep-pan	1.13136	8.72142e-07	protaglandin reductase 1 [Penaeus monodon]
Unigene25970_S_henanense_Hep-pan	1.12847	1.74224e-05	trypsin [Scylla paramamosain]
Unigene39451_S_henanense_Hep-pan	1.12252	3.08483e-10	fatty acid binding protein [Cherax quadricarinatus]
Unigene25692_S_henanense_Hep-pan	1.11802	0	hypothetical protein CAPTEDRAFT_187234 [Capitella teleta]
Unigene36475_S_henanense_Hep-pan	1.11416	3.72616e-12	glyceraldehyde-3-phosphate dehydrogenase [Scylla paramamosain]
CL6141.Contig1_S_henanense_Hep-pan	1.09973	2.76923e-11	pol-like protein [Biomphalaria glabrata]
Unigene39077_S_henanense_Hep-pan	1.088	0.000100306	hypothetical protein DAPPUDRAFT_307838 [Daphnia pulex]
Unigene38783_S_henanense_Hep-pan	1.08613	5.40907e-12	TPA_inf: ornithine decarboxylase antizyme [Amblyomma variegatum]
Unigene36770_S_henanense_Hep-pan	1.07122	9.2318e-07	Isocitrate dehydrogenase [NADP], mitochondrial [Crassostrea gigas]
CL1830.Contig2_S_henanense_Hep-pan	1.05986	2.887e-11	hypothetical protein UY3_06274 [Chelonia mydas]
CL3462.Contig1_S_henanense_Hep-pan	1.04971	3.23143e-12	prostaglandin D synthase [Eriocheir sinensis]
Unigene35091_S_henanense_Hep-pan	1.04895	3.42361e-11	RecName: Full=Carboxypeptidase B
CL653.Contig4_S_henanense_Hep-pan	1.04621	9.36442e-09	PREDICTED: uncharacterized protein LOC100891682 [Strongylocentrotus purpuratus]
CL1974.Contig1_S_henanense_Hep-pan	1.04576	3.8676e-12	GH17131 [Drosophila grimshawi]
Unigene33258_S_henanense_Hep-pan	1.04109	4.94158e-11	vitelline membrane outer layer 1-like protein [Scylla paramamosain]
Unigene23017_S_henanense_Hep-pan	1.03978	5.73543e-05	PREDICTED: 39S ribosomal protein L34, mitochondrial-like [Bombus terrestris]
Unigene25787_S_henanense_Hep-pan	1.03158	6.88564e-07	vitelline membrane outer layer protein 1-like protein [Ictalurus punctatus]
CL232.Contig1_S_henanense_Hep-pan	1.02259	1.36947e-05	PREDICTED: poly [ADP-ribose] polymerase 12-like [Oryzias latipes]
CL4173.Contig1_S_henanense_Hep-pan	1.01904	0	RecName: Full=Juvenile hormone epoxide hydrolase 1
Unigene2058_S_henanense_Hep-pan	1.01866	2.116e-06	PREDICTED: uncharacterized protein LOC101172751 [Oryzias latipes]
Unigene2482_S_henanense_Hep-pan	1.00357	1.93723e-12	transketolase [Aedes aegypti]
CL7210.Contig1_S_henanense_Hep-pan	-17.91	0	hypothetical protein DAPPUDRAFT_241415 [Daphnia pulex]
CL3979.Contig1_S_henanense_Hep-pan	-17.4697	0	hypothetical protein MDA_GLEAN10017786 [Myotis davidii]
CL873.Contig1_S_henanense_Hep-pan	-16.9604	0	PREDICTED: uncharacterized protein LOC100181674 [Ciona intestinalis]
Unigene13254_S_henanense_Hep-pan	-16.6386	0	hypothetical protein CAEBREN_07885 [Caenorhabditis brenneri]
Unigene273_S_henanense_Hep-pan	-16.0599	0	Peritrophin-1 [Camponotus floridanus]
CL1635.Contig1_S_henanense_Hep-pan	-15.9807	0	CRE-COL-50 protein [Caenorhabditis remanei]
Unigene26149_S_henanense_Hep-pan	-15.8421	0	GH16383 [Drosophila grimshawi]
Unigene25719_S_henanense_Hep-pan	-15.7966	0	PREDICTED: hypothetical protein LOC100520585 [Sus scrofa]
Unigene39623_S_henanense_Hep-pan	-15.6829	0	retinitis pigmentosa GTPase regulator-like protein [Plasmodium yoelii yoelii]
Unigene14550_S_henanense_Hep-pan	-15.6482	0	hypothetical protein BRAFLDRAFT_88446 [Branchiostoma floridae]
CL7751.Contig1_S_henanense_Hep-pan	-15.6264	0	hypothetical protein EAI_03683 [Harpegnathos saltator]
CL864.Contig9_S_henanense_Hep-pan	-15.4742	0	hypothetical protein TcasGA2_TC030701 [Tribolium castaneum]
Unigene13229_S_henanense_Hep-pan	-15.3206	0	hypothetical protein CAPTEDRAFT_163289 [Capitella teleta]
Unigene23166_S_henanense_Hep-pan	-15.2919	0	voltage gated chloride channel domain-containing protein [Toxoplasma gondii ME49]
Unigene24845_S_henanense_Hep-pan	-15.1422	0	hypothetical protein DAPPUDRAFT_311166 [Daphnia pulex]
Unigene13343_S_henanense_Hep-pan	-14.8977	0	Protein COL-103 [Caenorhabditis elegans]
Unigene32481_S_henanense_Hep-pan	-14.8858	0	hypothetical protein I79_011083 [Cricetulus griseus]
Unigene33963_S_henanense_Hep-pan	-14.788	0	PREDICTED: LOW QUALITY PROTEIN: titin [Monodelphis domestica]
CL702.Contig3_S_henanense_Hep-pan	-14.6721	0	unnamed protein product [Tetraodon nigroviridis]
Unigene29998_S_henanense_Hep-pan	-14.5981	0	threonine-protein kinase irlF; AltName: Full=Inositol-requiring protein-like protein kinase F
Unigene1771_S_henanense_Hep-pan	-14.5739	0	putative proteophosphoglycan ppg3 [Leishmania infantum JPCM5]
Unigene29872_S_henanense_Hep-pan	-14.4316	0	AGAP004620-PC [Anopheles gambiae str. PEST]
CL3332.Contig1_S_henanense_Hep-pan	-14.2906	0	pol-like protein [Biomphalaria glabrata]
Unigene26065_S_henanense_Hep-pan	-14.1641	0	proteoglycan 4 precursor [Rattus norvegicus]
Unigene25773_S_henanense_Hep-pan	-14.0178	2.70049e-287	CRE-PQN-75 protein [Caenorhabditis remanei]
CL4515.Contig1_S_henanense_Hep-pan	-13.9815	3.86861e-280	crustin-1 [Eriocheir sinensis]
Unigene7878_S_henanense_Hep-pan	-13.9279	7.11836e-270	PREDICTED: cyclin-dependent kinase 10-like [Takifugu rubripes]
Unigene13390_S_henanense_Hep-pan	-13.9028	3.29494e-265	PREDICTED: similar to no mitochondrial derivative CG5395-PA [Tribolium castaneum]
Unigene23859_S_henanense_Hep-pan	-13.8372	2.16323e-253	hypothetical protein [Cryptosporidium hominis TU502]
Unigene39639_S_henanense_Hep-pan	-13.7537	4.37901e-239	PREDICTED: dual specificity testis-specific protein kinase 2 isoform 2 [Orcinus orca]
Unigene21654_S_henanense_Hep-pan	-13.5854	1.21478e-212	NO-insensitive guanylyl cyclase III [Gecarcinus lateralis]
CL1015.Contig1_S_henanense_Hep-pan	-13.5622	3.19996e-209	fatty acid binding protein [Scylla paramamosain]
CL911.Contig4_S_henanense_Hep-pan	-13.4674	7.5648e-196	hypothetical protein [Trypanosoma cruzi strain CL Brener]
Unigene14471_S_henanense_Hep-pan	-13.2958	9.26474e-174	hypothetical protein KGM_07987 [Danaus plexippus]
Unigene7847_S_henanense_Hep-pan	-13.2699	1.19252e-170	cuticle proprotein proCP3.3 [Callinectes sapidus]
Unigene30173_S_henanense_Hep-pan	-13.2435	1.54188e-167	nucleoredoxin, putative [Pediculus humanus corporis]
CL268.Contig2_S_henanense_Hep-pan	-13.1808	2.13955e-160	putative kinesin K39 [Leishmania infantum JPCM5]
Unigene28348_S_henanense_Hep-pan	-13.1185	1.47012e-153	AAEL014517-PA [Aedes aegypti]
CL864.Contig6_S_henanense_Hep-pan	-12.9816	1.45331e-139	AGAP002273-PA [Anopheles gambiae str. PEST]
Unigene31592_S_henanense_Hep-pan	-12.9687	2.54708e-138	PREDICTED: uncharacterized protein LOC100591296 [Nomascus leucogenys]
CL168.Contig2_S_henanense_Hep-pan	-12.8196	1.20809e-124	CG2839 [Drosophila melanogaster]
Unigene14548_S_henanense_Hep-pan	-12.8088	1.03402e-123	PREDICTED: low-density lipoprotein receptor-related protein 4 [Felis catus]
CL144.Contig1_S_henanense_Hep-pan	-12.776	6.46033e-121	endonuclease and reverse transcriptase-like protein [Bombyx mori]
Unigene6510_S_henanense_Hep-pan	-12.7576	2.31961e-119	PREDICTED: similar to AGAP002104-PA [Tribolium castaneum]
CL2003.Contig1_S_henanense_Hep-pan	-12.7082	2.53244e-115	hypothetical protein I79_020146 [Cricetulus griseus]
Unigene24746_S_henanense_Hep-pan	-12.7043	5.14977e-115	serine proteinase-like protein [Macrobrachium nipponense]
Unigene13586_S_henanense_Hep-pan	-12.7004	1.05098e-114	hypothetical protein CAPTEDRAFT_161086, partial [Capitella teleta]
CL567.Contig2_S_henanense_Hep-pan	-12.6452	2.34349e-110	non-LTR retrotransposon CATS [Danaus plexippus]
CL1756.Contig1_S_henanense_Hep-pan	-12.6207	1.71781e-108	RNA exonuclease 1-like protein [Camponotus floridanus]
Unigene32679_S_henanense_Hep-pan	-12.5918	2.56155e-106	PREDICTED: collagen alpha-1(I) chain [Otolemur garnettii]
Unigene26133_S_henanense_Hep-pan	-12.5145	1.00609e-100	GJ13031 [Drosophila virilis]
Unigene13227_S_henanense_Hep-pan	-12.4512	2.23974e-96	hypothetical protein PTSG_02500 [Salpingoeca sp. ATCC 50818]
Unigene13035_S_henanense_Hep-pan	-12.4468	4.57246e-96	hypothetical protein DFA_08919 [Dictyostelium fasciculatum]
CL7570.Contig1_S_henanense_Hep-pan	-12.4186	3.36404e-94	hypothetical protein KGM_19640 [Danaus plexippus]
Unigene39617_S_henanense_Hep-pan	-12.3611	1.79241e-90	PREDICTED: uncharacterized protein LOC100880064 [Megachile rotundata]
Unigene2164_S_henanense_Hep-pan	-12.3611	1.78681e-90	hypothetical protein KGM_14575 [Danaus plexippus]
Unigene18464_S_henanense_Hep-pan	-12.3562	3.63684e-90	conserved hypothetical protein [Pediculus humanus corporis]
Unigene32378_S_henanense_Hep-pan	-12.3412	3.09564e-89	notopleural, isoform A [Drosophila melanogaster]
Unigene18739_S_henanense_Hep-pan	-12.2273	2.08129e-82	AGAP001238-PB [Anopheles gambiae str. PEST]
Unigene33629_S_henanense_Hep-pan	-12.2058	3.65148e-81	C-type lectin [Procambarus clarkii]
Unigene20909_S_henanense_Hep-pan	-12.1948	1.52281e-80	PREDICTED: solute carrier family 22 (organic cation transporter), member 21-like [Saccoglossus kowalevskii]
Unigene34963_S_henanense_Hep-pan	-12.1836	6.33268e-80	PREDICTED: keratin-associated protein 10-7-like [Rattus norvegicus]
Unigene40014_S_henanense_Hep-pan	-12.178	1.28958e-79	coagulation factor VII [Culex quinquefasciatus]
Unigene20790_S_henanense_Hep-pan	-12.1668	5.39402e-79	Peritrophin-1 [Camponotus floridanus]
CL6999.Contig1_S_henanense_Hep-pan	-12.1614	1.09539e-78	pol-like protein [Biomphalaria glabrata]
CL7290.Contig4_S_henanense_Hep-pan	-12.1614	1.08923e-78	conserved hypothetical protein [Culex quinquefasciatus]
CL2732.Contig1_S_henanense_Hep-pan	-12.1154	3.30729e-76	hypothetical protein CAPTEDRAFT_27962, partial [Capitella teleta]
Unigene6183_S_henanense_Hep-pan	-12.1039	1.37219e-75	PREDICTED: ran-binding protein 9-like [Monodelphis domestica]
Unigene7730_S_henanense_Hep-pan	-12.062	2.03549e-73	cyclophilin [Haemonchus contortus]
CL7497.Contig1_S_henanense_Hep-pan	-12.0482	0	hypothetical protein PTSG_12928 [Salpingoeca sp. ATCC 50818]
CL3841.Contig1_S_henanense_Hep-pan	-12.0255	1.48254e-71	hypothetical protein DDB_G0275205 [Dictyostelium discoideum AX4]
Unigene39982_S_henanense_Hep-pan	-12.0192	3.02045e-71	hypothetical protein AND_21966 [Anopheles darlingi]
Unigene26481_S_henanense_Hep-pan	-12.013	6.16999e-71	Protein kintoun [Acromyrmex echinatior]
Unigene30836_S_henanense_Hep-pan	-12.0004	2.56131e-70	PREDICTED: histone H2A-like [Hydra magnipapillata]
Unigene36320_S_henanense_Hep-pan	-11.9944	5.21879e-70	vitelline membrane outer layer 1-like protein [Scylla paramamosain]
Unigene1403_S_henanense_Hep-pan	-11.9816	2.17234e-69	hypothetical protein DAPPUDRAFT_236682 [Daphnia pulex]
Unigene22050_S_henanense_Hep-pan	-11.9816	2.1668e-69	hypothetical protein I79_020146 [Cricetulus griseus]
Unigene1929_S_henanense_Hep-pan	-11.9751	4.42652e-69	PREDICTED: uncharacterized protein LOC763830, partial [Strongylocentrotus purpuratus]
Unigene28547_S_henanense_Hep-pan	-11.9556	3.77409e-68	GG25239 [Drosophila erecta]
Unigene40140_S_henanense_Hep-pan	-11.9556	3.75513e-68	protein lin-32, putative [Pediculus humanus corporis]
Unigene39626_S_henanense_Hep-pan	-11.9363	3.20196e-67	putative fibrillarin [Trypanosoma vivax Y486]
Unigene23713_S_henanense_Hep-pan	-11.923	1.33979e-66	PREDICTED: uncharacterized protein LOC100939189, partial [Pongo abelii]
Unigene31440_S_henanense_Hep-pan	-11.9163	2.73722e-66	PREDICTED: uncharacterized protein LOC100914811 [Sarcophilus harrisii]
Unigene21388_S_henanense_Hep-pan	-11.9028	1.1369e-65	PREDICTED: LOW QUALITY PROTEIN: gametogenetin-like [Cavia porcellus]
Unigene7844_S_henanense_Hep-pan	-11.8478	3.45205e-63	hypothetical protein [Trichomonas vaginalis G3]
CL5693.Contig1_S_henanense_Hep-pan	-11.8265	2.93741e-62	PREDICTED: uncharacterized protein LOC100215935 [Hydra magnipapillata]
Unigene14890_S_henanense_Hep-pan	-11.776	4.34703e-60	peroxidase precursor [Tribolium castaneum]
CL811.Contig1_S_henanense_Hep-pan	-11.776	4.33689e-60	PREDICTED: hypothetical protein LOC100575279 [Acyrthosiphon pisum]
Unigene34272_S_henanense_Hep-pan	-11.776	4.32681e-60	hypothetical protein UY3_06274 [Chelonia mydas]
CL5079.Contig1_S_henanense_Hep-pan	-11.776	4.31677e-60	PREDICTED: splicing factor 3B subunit 4-like [Oryzias latipes]
Unigene26136_S_henanense_Hep-pan	-11.7536	3.6577e-59	polycystic kidney disease 2-like 1 [Oryzias latipes]
CL1136.Contig1_S_henanense_Hep-pan	-11.7313	3.12097e-58	pol-like protein [Biomphalaria glabrata]
Unigene39695_S_henanense_Hep-pan	-11.7237	6.34878e-58	hypothetical protein PTSG_10394 [Salpingoeca sp. ATCC 50818]
Unigene31927_S_henanense_Hep-pan	-11.7237	6.33448e-58	PREDICTED: uncharacterized protein LOC100227852 isoform 1 [Taeniopygia guttata]
Unigene34981_S_henanense_Hep-pan	-11.716	1.29444e-57	hypothetical protein TcasGA2_TC005924 [Tribolium castaneum]
Unigene1480_S_henanense_Hep-pan	-11.7082	2.64521e-57	Protein furry [Harpegnathos saltator]
Unigene31723_S_henanense_Hep-pan	-11.7004	5.40554e-57	PREDICTED: uncharacterized protein LOC100930444 [Sarcophilus harrisii]
Unigene13365_S_henanense_Hep-pan	-11.6926	1.10464e-56	PREDICTED: uncharacterized protein LOC101031809 [Saimiri boliviensis boliviensis]
CL764.Contig4_S_henanense_Hep-pan	-11.6847	2.25236e-56	hypothetical protein PTSG_11912 [Salpingoeca sp. ATCC 50818]
CL3980.Contig2_S_henanense_Hep-pan	-11.6847	2.24736e-56	myosin heavy chain variant A [Bombyx mandarina]
Unigene39749_S_henanense_Hep-pan	-11.6533	3.90245e-55	PREDICTED: similar to conserved hypothetical protein [Tribolium castaneum]
CL4699.Contig3_S_henanense_Hep-pan	-11.6452	7.94048e-55	hypothetical protein EAI_13691 [Harpegnathos saltator]
Unigene29829_S_henanense_Hep-pan	-11.6289	3.30923e-54	hypothetical protein NCLIV_030220 [Neospora caninum Liverpool]
CL827.Contig3_S_henanense_Hep-pan	-11.5957	5.77291e-53	Lysine-specific demethylase 3B [Acromyrmex echinatior]
Unigene32889_S_henanense_Hep-pan	-11.5793	2.40611e-52	PREDICTED: uncharacterized protein LOC101349814 [Trichechus manatus latirostris]
CL165.Contig1_S_henanense_Hep-pan	-11.5708	4.91749e-52	hypothetical protein CAPTEDRAFT_217086 [Capitella teleta]
Unigene14990_S_henanense_Hep-pan	-11.5708	4.8967e-52	hypothetical protein [Trichomonas vaginalis G3]
CL1266.Contig2_S_henanense_Hep-pan	-11.5622	9.9867e-52	PREDICTED: similar to GA15370-PA [Tribolium castaneum]
Unigene7854_S_henanense_Hep-pan	-11.5622	9.96572e-52	mucin-like protein [Cryptosporidium hominis]
Unigene21483_S_henanense_Hep-pan	-11.545	4.13687e-51	hypothetical protein BRAFLDRAFT_85195 [Branchiostoma floridae]
Unigene39817_S_henanense_Hep-pan	-11.5187	3.50309e-50	RecName: Full=Uncharacterized protein DDB_G0271670; Flags: Precursor
Unigene13963_S_henanense_Hep-pan	-11.5187	3.49593e-50	PREDICTED: ryanodine receptor 44F-like [Bombus impatiens]
Unigene39635_S_henanense_Hep-pan	-11.5187	3.48879e-50	PREDICTED: LOW QUALITY PROTEIN: ATPase family AAA domain-containing protein 1-A-like [Bombus terrestris]
Unigene21911_S_henanense_Hep-pan	-11.5103	7.11635e-50	semaphorin [Culex quinquefasciatus]
Unigene20730_S_henanense_Hep-pan	-11.4924	2.95507e-49	hypothetical protein [Monosiga brevicollis MX1]
Unigene13473_S_henanense_Hep-pan	-11.435	0	trans-sialidase [Trypanosoma cruzi strain CL Brener]
Unigene1076_S_henanense_Hep-pan	-11.4284	4.37037e-47	gag-like protein [Biomphalaria glabrata]
Unigene35998_S_henanense_Hep-pan	-11.4189	8.89839e-47	PREDICTED: uncharacterized protein LOC502541 [Rattus norvegicus]
Unigene29806_S_henanense_Hep-pan	-11.4189	8.82927e-47	hypothetical protein UY3_06274 [Chelonia mydas]
Unigene27958_S_henanense_Hep-pan	-11.3902	7.44092e-46	PREDICTED: uncharacterized protein LOC100893982 [Strongylocentrotus purpuratus]
CL7757.Contig1_S_henanense_Hep-pan	-11.3902	7.42678e-46	hypothetical protein CAPTEDRAFT_218181 [Capitella teleta]
Unigene25607_S_henanense_Hep-pan	-11.3608	6.30853e-45	gel-forming, isoform CRA_a
Unigene7981_S_henanense_Hep-pan	-11.3509	1.28481e-44	Orphan nuclear receptor NR2E1, putative [Pediculus humanus corporis]
Unigene715_S_henanense_Hep-pan	-11.3509	1.28002e-44	PREDICTED: dual specificity testis-specific protein kinase 1-like, partial [Ailuropoda melanoleuca]
Unigene38492_S_henanense_Hep-pan	-11.341	2.60222e-44	unnamed protein product [Tetraodon nigroviridis]
CL4176.Contig1_S_henanense_Hep-pan	-11.3214	1.07958e-43	U88 [Brugia malayi]
Unigene1112_S_henanense_Hep-pan	-11.3009	4.49567e-43	hypothetical protein CAPTEDRAFT_188650 [Capitella teleta]
Unigene29805_S_henanense_Hep-pan	-11.2802	1.87559e-42	chloride channel protein k, putative [Toxoplasma gondii VEG]
Unigene38610_S_henanense_Hep-pan	-11.2592	7.79717e-42	PREDICTED: hypothetical protein LOC100650832 [Bombus terrestris]
Unigene22033_S_henanense_Hep-pan	-11.2276	6.59258e-41	ankyrin repeat protein [Trichomonas vaginalis G3]
Unigene39641_S_henanense_Hep-pan	-11.2167	1.34313e-40	putative Rho-associated protein kinase [Danaus plexippus]
Unigene33259_S_henanense_Hep-pan	-11.2167	1.34079e-40	cuticle protein CB6 [Portunus pelagicus]
CL587.Contig1_S_henanense_Hep-pan	-11.2167	1.33845e-40	alpha-2-macroglobulin [Pacifastacus leniusculus]
Unigene7827_S_henanense_Hep-pan	-11.2167	1.33611e-40	hypothetical protein CAPTEDRAFT_24569, partial [Capitella teleta]
Unigene13596_S_henanense_Hep-pan	-11.1948	5.55621e-40	PREDICTED: keratin-associated protein 4-12-like isoform 3 [Felis catus]
CL142.Contig2_S_henanense_Hep-pan	-11.1948	5.54663e-40	pol-like protein [Biomphalaria glabrata]
CL4735.Contig1_S_henanense_Hep-pan	-11.1836	1.13016e-39	hypothetical protein DAPPUDRAFT_306237 [Daphnia pulex]
Unigene41604_S_henanense_Hep-pan	-11.1836	1.12437e-39	U88 [Brugia malayi]
Unigene7951_S_henanense_Hep-pan	-11.1611	4.66862e-39	RecName: Full=Uncharacterized protein LOC284861
Unigene28316_S_henanense_Hep-pan	-11.1497	9.48172e-39	hypothetical protein BRAFLDRAFT_67137 [Branchiostoma floridae]
Unigene28679_S_henanense_Hep-pan	-11.1389	1.93224e-38	hCG1793893
Unigene24544_S_henanense_Hep-pan	-11.1273	3.94427e-38	Trifunctional purine biosynthetic protein adenosine-3 [Heterocephalus glaber]
Unigene7933_S_henanense_Hep-pan	-11.1273	3.93773e-38	conserved hypothetical protein [Pediculus humanus corporis]
Unigene525_S_henanense_Hep-pan	-11.1157	8.01171e-38	PREDICTED: TATA box-binding protein-like protein 1-like [Megachile rotundata]
Unigene29107_S_henanense_Hep-pan	-11.1157	7.98539e-38	unnamed protein product [Oikopleura dioica]
Unigene31739_S_henanense_Hep-pan	-11.0941	0	hypothetical protein TREES_T100002876 [Tupaia chinensis]
Unigene25642_S_henanense_Hep-pan	-11.0802	6.7605e-37	RPGR [Ovis aries]
Unigene8447_S_henanense_Hep-pan	-11.056	2.8176e-36	PREDICTED: hypothetical protein LOC100123740 [Nasonia vitripennis]
Unigene450_S_henanense_Hep-pan	-11.056	2.80857e-36	PREDICTED: monocarboxylate transporter 14-like [Bombus impatiens]
Unigene9075_S_henanense_Hep-pan	-11.0314	1.1632e-35	PREDICTED: insulin-like growth factor-binding protein complex acid labile subunit-like [Acyrthosiphon pisum]
Unigene10558_S_henanense_Hep-pan	-11.007	4.82585e-35	chitinase [Scylla serrata]
CL864.Contig7_S_henanense_Hep-pan	-11.007	4.79583e-35	hypothetical protein [Cryptosporidium muris RN66]
Unigene26810_S_henanense_Hep-pan	-11.007	4.78838e-35	hypothetical protein [Paramecium tetraurelia strain d4-2]
Unigene41703_S_henanense_Hep-pan	-10.9944	9.74655e-35	notch 2 [Daphnia pulex]
CL1434.Contig1_S_henanense_Hep-pan	-10.9687	4.06331e-34	hypothetical protein [Brugia malayi]
CL5840.Contig1_S_henanense_Hep-pan	-10.9425	1.67616e-33	Protein PQN-75, isoform a [Caenorhabditis elegans]
Unigene39687_S_henanense_Hep-pan	-10.9293	3.41749e-33	GA18231 [Drosophila pseudoobscura pseudoobscura]
Unigene27056_S_henanense_Hep-pan	-10.9031	1.41233e-32	receptor tyrosine kinase proto-oncogene [Xiphophorus xiphidium]
Unigene1077_S_henanense_Hep-pan	-10.8619	1.19046e-31	hypothetical protein TcasGA2_TC005208 [Tribolium castaneum]
CL1181.Contig4_S_henanense_Hep-pan	-10.8619	1.18874e-31	putative integrase core domain protein [Trichinella spiralis]
CL5496.Contig4_S_henanense_Hep-pan	-10.8619	1.1853e-31	PREDICTED: nuclear pore complex-interacting protein-like 3-like [Pan troglodytes]
CL3094.Contig1_S_henanense_Hep-pan	-10.8478	2.39645e-31	Microtubule-associated protein 1A [Myotis davidii]
Unigene39690_S_henanense_Hep-pan	-10.8478	2.39304e-31	TPA: hormonally upregulated Neu-associated kinase-like [Bos taurus]
Unigene40417_S_henanense_Hep-pan	-10.8337	4.85965e-31	hypothetical protein EGM_08695, partial [Macaca fascicularis]
Unigene13916_S_henanense_Hep-pan	-10.8337	4.83915e-31	ryanodine receptor [Litopenaeus vannamei]
Unigene13235_S_henanense_Hep-pan	-10.8194	9.84183e-31	outer dense fiber protein 1 [Sus scrofa]
Unigene37020_S_henanense_Hep-pan	-10.8049	1.99619e-30	zinc finger protein 526 [Xenopus (Silurana) tropicalis]
CL2844.Contig1_S_henanense_Hep-pan	-10.7764	8.29315e-30	hypothetical protein M91_20998, partial [Bos grunniens mutus]
Unigene26143_S_henanense_Hep-pan	-10.7764	8.25921e-30	PREDICTED: tyrosine-protein kinase yes-like [Oryzias latipes]
Unigene205_S_henanense_Hep-pan	-10.7465	3.44103e-29	polyADP-ribosyltransferase [Polysphondylium pallidum PN500]
CL1143.Contig2_S_henanense_Hep-pan	-10.716	1.41091e-28	M2904]
Unigene8538_S_henanense_Hep-pan	-10.7004	2.85939e-28	PC2-like protein [Orconectes limosus]
Unigene32580_S_henanense_Hep-pan	-10.7004	2.85192e-28	hypothetical protein AND_19726 [Anopheles darlingi]
CL907.Contig1_S_henanense_Hep-pan	-10.7004	2.8482e-28	major ampullate silk protein 2 [Argiope bruennichi]
CL3606.Contig2_S_henanense_Hep-pan	-10.6847	5.80306e-28	proteophosphoglycan 5 [Leishmania major strain Friedlin]
Unigene6901_S_henanense_Hep-pan	-10.6847	5.79554e-28	PREDICTED: hypothetical protein LOC100747019 [Bombus impatiens]
Unigene39861_S_henanense_Hep-pan	-10.6528	2.39381e-27	Antennapedia [Procambarus clarkii]
Unigene35832_S_henanense_Hep-pan	-10.6366	4.85932e-27	hypothetical protein TcasGA2_TC005146 [Tribolium castaneum]
Unigene8080_S_henanense_Hep-pan	-10.6366	4.83484e-27	PREDICTED: neuropeptide Y receptor type 2-like [Apis mellifera]
CL7511.Contig3_S_henanense_Hep-pan	-10.6211	9.82798e-27	hypothetical protein DAPPUDRAFT_262406 [Daphnia pulex]
Unigene25464_S_henanense_Hep-pan	-10.6046	1.99294e-26	S-antigen protein [Columba livia]
Unigene31348_S_henanense_Hep-pan	-10.5878	4.03677e-26	hypothetical protein DAPPUDRAFT_196031 [Daphnia pulex]
Unigene39340_S_henanense_Hep-pan	-10.5708	8.18755e-26	hypothetical protein UY3_06274 [Chelonia mydas]
Unigene14948_S_henanense_Hep-pan	-10.5708	8.16775e-26	hypothetical protein BRAFLDRAFT_107076 [Branchiostoma floridae]
Unigene8363_S_henanense_Hep-pan	-10.5536	1.66679e-25	putative oxysterol-binding protein 1A [Danaus plexippus]
Unigene45644_S_henanense_Hep-pan	-10.5536	1.66078e-25	RNA non-specific endonuclease [Penaeus monodon]
CL4155.Contig1_S_henanense_Hep-pan	-10.5536	1.65879e-25	heat shock protein 21 [Macrobrachium rosenbergii]
Unigene31923_S_henanense_Hep-pan	-10.5362	3.38519e-25	hypothetical protein BRAFLDRAFT_79074 [Branchiostoma floridae]
Unigene21196_S_henanense_Hep-pan	-10.5362	3.36909e-25	transmembrane protein 117 [Xenopus laevis]
CL229.Contig1_S_henanense_Hep-pan	-10.5362	3.36509e-25	low-density lipoprotein receptor-related protein 2 [Branchiostoma floridae]
CL332.Contig1_S_henanense_Hep-pan	-10.5362	3.3611e-25	gag-like protein [Biomphalaria glabrata]
CL183.Contig1_S_henanense_Hep-pan	-10.5362	3.35712e-25	PREDICTED: RNA-directed DNA polymerase from mobile element jockey-like [Strongylocentrotus purpuratus]
CL6723.Contig1_S_henanense_Hep-pan	-10.5187	6.84326e-25	PREDICTED: hypothetical protein LOC100702766 [Oreochromis niloticus]
CL1944.Contig2_S_henanense_Hep-pan	-10.5187	6.8352e-25	basic proline-rich protein precursor [Sus scrofa]
Unigene31036_S_henanense_Hep-pan	-10.5008	1.3901e-24	PREDICTED: hypothetical protein LOC100535378 [Danio rerio]
Unigene39700_S_henanense_Hep-pan	-10.5008	1.38685e-24	Protein piccolo [Crassostrea gigas]
Unigene40108_S_henanense_Hep-pan	-10.5008	1.38524e-24	actin 1 [Penaeus monodon]
Unigene36509_S_henanense_Hep-pan	-10.4471	1.1683e-23	viral A-type inclusion protein [Trichomonas vaginalis G3]
Unigene38179_S_henanense_Hep-pan	-10.4471	1.16696e-23	hypothetical protein TcasGA2_TC015919 [Tribolium castaneum]
CL1023.Contig4_S_henanense_Hep-pan	-10.4284	2.35772e-23	mucin, partial
Unigene42206_S_henanense_Hep-pan	-10.4284	2.35507e-23	pol-like protein [Biomphalaria glabrata]
Unigene39651_S_henanense_Hep-pan	-10.4284	2.35242e-23	PREDICTED: forkhead box protein G1-like isoform 1 [Monodelphis domestica]
Unigene8806_S_henanense_Hep-pan	-10.4284	2.34451e-23	conserved hypothetical protein [Neospora caninum Liverpool]
Unigene24088_S_henanense_Hep-pan	-10.4284	2.34188e-23	mucin 5
CL1456.Contig2_S_henanense_Hep-pan	-10.4094	4.76437e-23	pol-like protein [Biomphalaria glabrata]
CL7757.Contig2_S_henanense_Hep-pan	-10.4094	4.74853e-23	hypothetical protein CAPTEDRAFT_200504, partial [Capitella teleta]
Unigene2146_S_henanense_Hep-pan	-10.4094	4.74327e-23	PREDICTED: uncharacterized protein LOC100849233 [Bos taurus]
CL1733.Contig1_S_henanense_Hep-pan	-10.4094	4.72235e-23	polyprotein [Bombyx mori]
Unigene39668_S_henanense_Hep-pan	-10.3902	9.63999e-23	hypothetical protein BRAFLDRAFT_100153 [Branchiostoma floridae]
Unigene13484_S_henanense_Hep-pan	-10.3902	9.62941e-23	hypothetical protein DAPPUDRAFT_329385 [Daphnia pulex]
Unigene34337_S_henanense_Hep-pan	-10.3902	9.61885e-23	Kettin [Procambarus clarkii]
Unigene41797_S_henanense_Hep-pan	-10.3902	9.58731e-23	neuroblastoma-like protein [Glyptapanteles indiensis]
Unigene17729_S_henanense_Hep-pan	-10.3707	1.95078e-22	calcified cuticle protein CP19.0 isoform B [Callinectes sapidus]
Unigene50763_S_henanense_Hep-pan	-10.3707	1.94235e-22	reverse transcriptase [Lymantria dispar]
CL887.Contig2_S_henanense_Hep-pan	-10.3707	1.93816e-22	conserved Plasmodium protein [Plasmodium falciparum 3D7]
Unigene38286_S_henanense_Hep-pan	-10.3509	3.961e-22	PREDICTED: uncharacterized protein LOC752844 [Strongylocentrotus purpuratus]
Unigene8390_S_henanense_Hep-pan	-10.3509	3.93137e-22	M2904]
Unigene39656_S_henanense_Hep-pan	-10.3309	7.98359e-22	salivary gland secretion 1 [Drosophila melanogaster]
Unigene873_S_henanense_Hep-pan	-10.3309	7.97514e-22	reverse transcriptase (put.); putative [Drosophila melanogaster]
CL727.Contig1_S_henanense_Hep-pan	-10.3106	1.61968e-21	pol-like protein [Biomphalaria glabrata]
Unigene1217_S_henanense_Hep-pan	-10.3106	1.61798e-21	RecName: Full=Transcription factor SPT20 homolog
Unigene865_S_henanense_Hep-pan	-10.2912	3.27262e-21	pol-like protein [Biomphalaria glabrata]
Unigene35012_S_henanense_Hep-pan	-10.2703	6.67502e-21	IMD [Litopenaeus vannamei]
CL2699.Contig1_S_henanense_Hep-pan	-10.2703	6.66128e-21	pol [Drosophila melanogaster]
Unigene36471_S_henanense_Hep-pan	-10.2703	6.62719e-21	PREDICTED: uncharacterized protein LOC575286 [Strongylocentrotus purpuratus]
Unigene13279_S_henanense_Hep-pan	-10.2491	1.34766e-20	voltage gated chloride channel domain-containing protein [Toxoplasma gondii ME49]
Unigene34149_S_henanense_Hep-pan	-10.2491	1.3422e-20	calcium-dependent protein kinase [Cryptosporidium muris RN66]
Unigene32567_S_henanense_Hep-pan	-10.2491	1.34085e-20	hypothetical protein G5I_05770 [Acromyrmex echinatior]
CL5968.Contig1_S_henanense_Hep-pan	-10.2276	2.72142e-20	putative reverse transcriptase [Marsupenaeus japonicus]
Unigene14363_S_henanense_Hep-pan	-10.2058	5.53491e-20	PREDICTED: uncharacterized protein LOC101078810, partial [Takifugu rubripes]
Unigene1717_S_henanense_Hep-pan	-10.2058	5.52941e-20	GL20422 [Drosophila persimilis]
CL4961.Contig2_S_henanense_Hep-pan	-10.1836	1.12244e-19	MRC1L-D [Gallus gallus]
CL696.Contig2_S_henanense_Hep-pan	-10.1836	1.12133e-19	hypothetical protein I79_020146 [Cricetulus griseus]
Unigene39935_S_henanense_Hep-pan	-10.1836	1.11694e-19	PREDICTED: cyclin-dependent kinase B2-1-like [Strongylocentrotus purpuratus]
CL5018.Contig2_S_henanense_Hep-pan	-10.1611	2.25444e-19	predicted protein [Nematostella vectensis]
Unigene7920_S_henanense_Hep-pan	-10.1383	4.59072e-19	Cuticle protein 19 [Lepeophtheirus salmonis]
Unigene13715_S_henanense_Hep-pan	-10.1383	4.58632e-19	PREDICTED: LOW QUALITY PROTEIN: myosin-XV-like [Bombus impatiens]
CL3674.Contig1_S_henanense_Hep-pan	-10.1383	4.57315e-19	PREDICTED: uncharacterized protein LOC100215935 [Hydra magnipapillata]
Unigene37590_S_henanense_Hep-pan	-10.1383	4.55137e-19	PREDICTED: protein HEXIM1-like [Megachile rotundata]
Unigene35589_S_henanense_Hep-pan	-10.115	9.25117e-19	GG16396 [Drosophila erecta]
Unigene25684_S_henanense_Hep-pan	-10.115	9.21633e-19	PREDICTED: uncharacterized protein LOC101167543 [Oryzias latipes]
Unigene16192_S_henanense_Hep-pan	-10.0914	1.86824e-18	hypothetical protein DAPPUDRAFT_65345 [Daphnia pulex]
CL2882.Contig2_S_henanense_Hep-pan	-10.0688	3.79103e-18	PREDICTED: meiotic recombination protein SPO11-like [Takifugu rubripes]
Unigene17000_S_henanense_Hep-pan	-10.0688	3.77708e-18	hypothetical protein [Paramecium tetraurelia strain d4-2]
CL7209.Contig1_S_henanense_Hep-pan	-10.0688	3.75979e-18	PREDICTED: uncharacterized protein LOC101241704, partial [Hydra magnipapillata]
Unigene16259_S_henanense_Hep-pan	-10.0688	3.75635e-18	PREDICTED: microtubule-actin cross-linking factor 1-like [Bombus impatiens]
CL4532.Contig1_S_henanense_Hep-pan	-10.0688	3.74949e-18	predicted protein [Pediculus humanus corporis]
Unigene7843_S_henanense_Hep-pan	-10.0444	7.63745e-18	cuticlin, putative [Ixodes scapularis]
Unigene54576_S_henanense_Hep-pan	-10.0444	7.6236e-18	PAP-associated domain-containing protein, putative [Ixodes scapularis]
CL1398.Contig3_S_henanense_Hep-pan	-10.0444	7.6098e-18	KH domain containing protein [Brugia malayi]
Unigene1550_S_henanense_Hep-pan	-10.0444	7.59605e-18	Plectin-1 [Harpegnathos saltator]
Unigene30284_S_henanense_Hep-pan	-10.0196	1.54875e-17	probable zinc metalloproteinase [Brugia malayi]
Unigene34072_S_henanense_Hep-pan	-10.0196	1.54736e-17	hypothetical protein BRAFLDRAFT_124250 [Branchiostoma floridae]
Unigene31054_S_henanense_Hep-pan	-10.0196	1.54182e-17	RecName: Full=Uncharacterized histidine-rich protein DDB_G0274557; Flags: Precursor
CL688.Contig1_S_henanense_Hep-pan	-10.0196	1.54044e-17	PREDICTED: lutropin-choriogonadotropic hormone receptor-like [Apis florea]
Unigene1150_S_henanense_Hep-pan	-10.0196	1.53906e-17	arginine repetitive matrix protein 3 [Papio anubis]
Unigene36351_S_henanense_Hep-pan	-10.0196	1.53358e-17	PREDICTED: hypothetical protein LOC100535378 [Danio rerio]
Unigene26407_S_henanense_Hep-pan	-9.99435	3.12423e-17	unnamed protein product [Trypanosoma congolense IL3000]
Unigene39636_S_henanense_Hep-pan	-9.99435	3.11871e-17	voltage gated chloride channel domain-containing protein [Toxoplasma gondii ME49]
CL306.Contig1_S_henanense_Hep-pan	-9.99435	3.1132e-17	choriogenin H [Liza haematocheila]
Unigene13422_S_henanense_Hep-pan	-9.96867	6.34815e-17	PREDICTED: 1-aminocyclopropane-1-carboxylate synthase-like protein 1-like [Oryzias latipes]
Unigene19962_S_henanense_Hep-pan	-9.94251	1.27771e-16	predicted protein [Nematostella vectensis]
CL4943.Contig1_S_henanense_Hep-pan	-9.94251	1.27441e-16	hypothetical protein BRAFLDRAFT_277565 [Branchiostoma floridae]
Unigene7699_S_henanense_Hep-pan	-9.94251	1.27331e-16	GG18108 [Drosophila erecta]
CL543.Contig1_S_henanense_Hep-pan	-9.91588	2.58782e-16	pol-like protein [Biomphalaria glabrata]
Unigene29964_S_henanense_Hep-pan	-9.88874	5.24191e-16	conserved hypothetical protein [Pediculus humanus corporis]
Unigene8337_S_henanense_Hep-pan	-9.88874	5.23749e-16	Zn finger homeodomain 2 [Danaus plexippus]
Unigene43582_S_henanense_Hep-pan	-9.88874	5.22426e-16	conserved hypothetical protein [Pediculus humanus corporis]
CL7260.Contig4_S_henanense_Hep-pan	-9.86109	1.06194e-15	gag-like protein [Biomphalaria glabrata]
CL2562.Contig2_S_henanense_Hep-pan	-9.86109	1.06105e-15	PREDICTED: hypothetical protein LOC368413 [Danio rerio]
CL1728.Contig1_S_henanense_Hep-pan	-9.86109	1.05664e-15	Stonustoxin subunit alpha [Chelonia mydas]
Unigene28451_S_henanense_Hep-pan	-9.83447	2.1445e-15	GL10369 [Drosophila persimilis]
Unigene6185_S_henanense_Hep-pan	-9.83447	2.14097e-15	hypothetical protein KGM_11323 [Danaus plexippus]
Unigene22316_S_henanense_Hep-pan	-9.83447	2.1357e-15	PREDICTED: uncharacterized protein LOC100989919 [Pan paniscus]
Unigene38861_S_henanense_Hep-pan	-9.83447	2.13395e-15	hypothetical protein [Paramecium tetraurelia strain d4-2]
Unigene8398_S_henanense_Hep-pan	-9.83447	2.1322e-15	hypothetical protein DAPPUDRAFT_311205 [Daphnia pulex]
CL898.Contig1_S_henanense_Hep-pan	-9.80574	4.34206e-15	hypothetical protein CRE_21981 [Caenorhabditis remanei]
Unigene28237_S_henanense_Hep-pan	-9.80574	4.335e-15	hCG1793893
Unigene40194_S_henanense_Hep-pan	-9.80574	4.31047e-15	cyclophilin-RNA interacting protein [Paramecium tetraurelia]
CL985.Contig2_S_henanense_Hep-pan	-9.69589	0	PREDICTED: uncharacterized protein LOC101287827 [Orcinus orca]
CL268.Contig1_S_henanense_Hep-pan	-9.56622	0	hypothetical protein EIN_155670 [Entamoeba invadens IP1]
CL2184.Contig1_S_henanense_Hep-pan	-8.86008	1.33704e-268	conserved hypothetical protein [Pediculus humanus corporis]
Unigene32128_S_henanense_Hep-pan	-8.63993	7.44442e-230	hypothetical protein TREES_T100008926 [Tupaia chinensis]
CL590.Contig1_S_henanense_Hep-pan	-8.55966	3.80636e-217	pol-like protein [Biomphalaria glabrata]
Unigene32915_S_henanense_Hep-pan	-8.4575	5.73779e-202	PREDICTED: zinc finger protein 726-like [Macaca mulatta]
Unigene37_S_henanense_Hep-pan	-8.0411	7e-301	predicted protein [Nematostella vectensis]
Unigene34714_S_henanense_Hep-pan	-7.20658	1.04696e-123	ovarian fibroin-like substance-2 [Cyprinus carpio]
Unigene7697_S_henanense_Hep-pan	-7.18244	1.50015e-121	hypothetical protein PTSG_04462 [Salpingoeca sp. ATCC 50818]
Unigene305_S_henanense_Hep-pan	-7.02265	2.46625e-255	proline rich protein 2 precursor [Rattus norvegicus]
CL7746.Contig1_S_henanense_Hep-pan	-6.50367	5.17767e-224	pol-like protein [Scylla paramamosain]
CL2194.Contig1_S_henanense_Hep-pan	-6.19273	4.68798e-39	hypothetical protein DAPPUDRAFT_302545 [Daphnia pulex]
CL224.Contig1_S_henanense_Hep-pan	-6.10174	4.07184e-73	pol-like protein [Biomphalaria glabrata]
CL5951.Contig4_S_henanense_Hep-pan	-6.06482	6.07329e-89	VERL [Tegula funebralis]
Unigene14776_S_henanense_Hep-pan	-5.88982	1.0625e-46	hypothetical protein PCYB_144050, partial [Plasmodium cynomolgi strain B]
Unigene36489_S_henanense_Hep-pan	-5.78829	8.22515e-29	hypothetical protein BRAFLDRAFT_86650 [Branchiostoma floridae]
CL7147.Contig1_S_henanense_Hep-pan	-5.77879	5.47503e-86	PREDICTED: similar to gag-like protein [Tribolium castaneum]
CL3577.Contig3_S_henanense_Hep-pan	-5.68897	1.01879e-26	Protein RSR-1 [Caenorhabditis elegans]
Unigene36294_S_henanense_Hep-pan	-5.54144	9.42007e-48	pol-like protein [Scylla paramamosain]
Unigene1346_S_henanense_Hep-pan	-5.49872	1.25778e-139	hypothetical protein DAPPUDRAFT_300066 [Daphnia pulex]
Unigene36900_S_henanense_Hep-pan	-5.44327	3.40233e-33	PREDICTED: similar to cop9 complex subunit [Tribolium castaneum]
CL1687.Contig1_S_henanense_Hep-pan	-5.36636	6.50518e-147	PREDICTED: uncharacterized protein LOC100902338 [Metaseiulus occidentalis]
CL285.Contig2_S_henanense_Hep-pan	-5.35921	7.51775e-52	PREDICTED: similar to pol polyprotein [Tribolium castaneum]
Unigene34078_S_henanense_Hep-pan	-5.24345	5.34209e-19	PREDICTED: uncharacterized protein LOC100890510 [Strongylocentrotus purpuratus]
CL2984.Contig1_S_henanense_Hep-pan	-5.24345	5.33195e-19	hypothetical protein TcasGA2_TC010280 [Tribolium castaneum]
CL1995.Contig2_S_henanense_Hep-pan	-5.07367	1.20611e-16	C. briggsae CBR-COL-176 protein [Caenorhabditis briggsae]
CL6690.Contig1_S_henanense_Hep-pan	-5.05081	2.37286e-16	pol-like protein [Biomphalaria glabrata]
Unigene708_S_henanense_Hep-pan	-4.98042	3.87724e-23	similar to CG3800 [Papilio xuthus]
CL3968.Contig1_S_henanense_Hep-pan	-4.93213	6.83784e-15	gag-like protein [Biomphalaria glabrata]
CL3952.Contig1_S_henanense_Hep-pan	-4.93213	2.9179e-22	endonuclease and reverse transcriptase-like protein [Bombyx mori]
CL1696.Contig1_S_henanense_Hep-pan	-4.90689	1.31722e-14	hypothetical protein TcasGA2_TC005273 [Tribolium castaneum]
CL5214.Contig1_S_henanense_Hep-pan	-4.82492	8.47704e-55	PREDICTED: hypothetical protein LOC100162931 [Acyrthosiphon pisum]
Unigene581_S_henanense_Hep-pan	-4.8161	1.18446e-74	PREDICTED: RNA-directed DNA polymerase from mobile element jockey-like [Acyrthosiphon pisum]
CL7290.Contig1_S_henanense_Hep-pan	-4.66854	6.48147e-36	gag-like protein [Biomphalaria glabrata]
Unigene593_S_henanense_Hep-pan	-4.51955	4.17607e-117	PREDICTED: putative nuclease HARBI1-like [Hydra magnipapillata]
CL674.Contig3_S_henanense_Hep-pan	-4.46964	1.88573e-76	pol-like protein [Biomphalaria glabrata]
Unigene36282_S_henanense_Hep-pan	-4.39635	1.85303e-14	Lysosomal acid phosphatase [Acromyrmex echinatior]
CL1385.Contig1_S_henanense_Hep-pan	-4.30914	1.11302e-26	Transposable element Tc3 transposase [Harpegnathos saltator]
Unigene26579_S_henanense_Hep-pan	-4.29624	2.51581e-13	GH21909 [Drosophila grimshawi]
Unigene34386_S_henanense_Hep-pan	-4.24345	9.00561e-13	protein FAM49B, putative [Pediculus humanus corporis]
CL5951.Contig5_S_henanense_Hep-pan	-4.18216	3.56132e-32	PREDICTED: inactive dipeptidyl peptidase 10-like [Takifugu rubripes]
CL225.Contig1_S_henanense_Hep-pan	-4.12951	0	nucleolar protein-like protein 5A [Daphnia pulex]
CL246.Contig3_S_henanense_Hep-pan	-4.05618	5.55488e-18	PREDICTED: similar to pol polyprotein [Tribolium castaneum]
CL5347.Contig5_S_henanense_Hep-pan	-4.02758	4.12821e-14	pol-like protein [Biomphalaria glabrata]
CL7102.Contig2_S_henanense_Hep-pan	-3.93281	4.5019e-45	PREDICTED: RNA-directed DNA polymerase from mobile element jockey-like [Acyrthosiphon pisum]
CL7544.Contig1_S_henanense_Hep-pan	-3.91131	3.0906e-44	pol-like protein [Biomphalaria glabrata]
CL5170.Contig1_S_henanense_Hep-pan	-3.90122	9.56544e-16	PREDICTED: similar to pol polyprotein [Tribolium castaneum]
Unigene34247_S_henanense_Hep-pan	-3.80132	5.94469e-26	super cysteine rich protein
CL7673.Contig1_S_henanense_Hep-pan	-3.79522	2.40515e-48	TPA: endonuclease-reverse transcriptase [Schistosoma mansoni]
CL7164.Contig5_S_henanense_Hep-pan	-3.76649	4.47141e-61	PREDICTED: uncharacterized protein LOC763830, partial [Strongylocentrotus purpuratus]
Unigene34949_S_henanense_Hep-pan	-3.71774	5.05813e-16	PREDICTED: tryptophanyl-tRNA synthetase, cytoplasmic-like [Oreochromis niloticus]
CL278.Contig2_S_henanense_Hep-pan	-3.67851	1.77485e-15	hypothetical protein CAPTEDRAFT_189741, partial [Capitella teleta]
CL2618.Contig1_S_henanense_Hep-pan	-3.59787	2.12592e-14	PREDICTED: histone-lysine N-methyltransferase MLL2 [Orcinus orca]
CL7078.Contig1_S_henanense_Hep-pan	-3.51676	9.04846e-29	PREDICTED: hypothetical protein [Saccoglossus kowalevskii]
Unigene25825_S_henanense_Hep-pan	-3.4945	8.46306e-278	Putative uncharacterized transposon-derived protein ZK1236.4, partial [Columba livia]
CL593.Contig5_S_henanense_Hep-pan	-3.43822	1.18151e-16	alpha-tubulin [Eriocheir sinensis]
Unigene34516_S_henanense_Hep-pan	-3.38233	4.9008e-33	acyl-CoA delta-9 desaturase [Eriocheir sinensis]
Unigene29352_S_henanense_Hep-pan	-3.32073	3.87833e-13	methylated-DNA--protein-cysteine methyltransferase, putative [Ixodes scapularis]
CL336.Contig2_S_henanense_Hep-pan	-3.2989	6.98523e-13	nuclear pore complex interacting protein [Pan troglodytes]
CL1319.Contig1_S_henanense_Hep-pan	-3.21147	1.48621e-70	PREDICTED: uncharacterized protein LOC100931706 [Sarcophilus harrisii]
Unigene979_S_henanense_Hep-pan	-3.13436	5.38569e-29	PREDICTED: hypothetical protein LOC100026018 [Monodelphis domestica]
Unigene29357_S_henanense_Hep-pan	-3.12748	4.28371e-232	PREDICTED: mediator of RNA polymerase II transcription subunit 10-like [Nasonia vitripennis]
Unigene1366_S_henanense_Hep-pan	-3.10616	6.63279e-21	PREDICTED: myeloid leukemia factor-like [Nasonia vitripennis]
Unigene33619_S_henanense_Hep-pan	-3.1008	5.23219e-15	PREDICTED: dihydrofolate reductase-like [Saccoglossus kowalevskii]
Unigene33589_S_henanense_Hep-pan	-3.0987	1.87449e-32	PREDICTED: kinetochore-associated protein 1-like isoform 1 [Strongylocentrotus purpuratus]
CL2843.Contig2_S_henanense_Hep-pan	-3.06413	4.22641e-13	PREDICTED: SCAN domain-containing protein 3-like [Xenopus (Silurana) tropicalis]
CL5126.Contig2_S_henanense_Hep-pan	-3.06413	4.22344e-13	PREDICTED: RNA-directed DNA polymerase from mobile element jockey-like [Strongylocentrotus purpuratus]
CL7621.Contig1_S_henanense_Hep-pan	-3.03793	1.24976e-34	unknown [Gallus gallus]
CL5572.Contig1_S_henanense_Hep-pan	-2.96406	2.21561e-14	glutathione S-transferase [Eriocheir sinensis]
Unigene39509_S_henanense_Hep-pan	-2.90623	5.83296e-41	PREDICTED: hypothetical protein LOC100571835 [Acyrthosiphon pisum]
Unigene1060_S_henanense_Hep-pan	-2.89057	2.0703e-60	PREDICTED: similar to pol polyprotein [Tribolium castaneum]
Unigene9_S_henanense_Hep-pan	-2.88295	3.15727e-27	PREDICTED: zinc finger protein 850-like [Danio rerio]
Unigene37968_S_henanense_Hep-pan	-2.80494	1.71441e-16	PREDICTED: uncharacterized protein LOC100888279 [Strongylocentrotus purpuratus]
Unigene32183_S_henanense_Hep-pan	-2.76154	1.02558e-54	PREDICTED: uncharacterized protein LOC101239675 [Hydra magnipapillata]
CL7057.Contig1_S_henanense_Hep-pan	-2.73658	1.88485e-11	pol-like protein [Biomphalaria glabrata]
Unigene39011_S_henanense_Hep-pan	-2.68891	1.67518e-32	PREDICTED: tetraspanin-31-like isoform 1 [Bombus impatiens]
Unigene175_S_henanense_Hep-pan	-2.62144	1.71811e-21	ubiquitin carboxyl-terminal esterase L3 [Scylla paramamosain]
CL3820.Contig1_S_henanense_Hep-pan	-2.62114	1.40063e-13	heat shock protein 90 [Scylla paramamosain]
CL593.Contig7_S_henanense_Hep-pan	-2.61863	3.24808e-237	RecName: Full=Tubulin alpha-3 chain; AltName: Full=Alpha-III tubulin
Unigene37196_S_henanense_Hep-pan	-2.59692	1.85491e-52	PREDICTED: H1 histone family, member O, oocyte-specific-like [Saccoglossus kowalevskii]
CL5939.Contig1_S_henanense_Hep-pan	-2.59516	3.40446e-19	reverse transcriptase [Danio rerio]
CL4830.Contig1_S_henanense_Hep-pan	-2.57382	0	endonuclease and reverse transcriptase-like protein [Bombyx mori]
CL145.Contig5_S_henanense_Hep-pan	-2.55917	6.93412e-240	ORF2 [Acanthochelys spixii]
Unigene2463_S_henanense_Hep-pan	-2.51676	1.11253e-20	hypothetical protein TcasGA2_TC005227 [Tribolium castaneum]
Unigene33903_S_henanense_Hep-pan	-2.48981	7.53187e-09	hemolectin [Callinectes sapidus]
Unigene38632_S_henanense_Hep-pan	-2.47677	7.87246e-17	chloride ion current inducer protein, putative [Ixodes scapularis]
Unigene35555_S_henanense_Hep-pan	-2.44775	2.54996e-49	hypothetical protein TcasGA2_TC030631 [Tribolium castaneum]
Unigene7082_S_henanense_Hep-pan	-2.38922	2.87401e-09	hypothetical protein EAI_03106 [Harpegnathos saltator]
Unigene7785_S_henanense_Hep-pan	-2.36153	3.91315e-47	lipophorin receptor 1, isoform J [Drosophila melanogaster]
CL2643.Contig1_S_henanense_Hep-pan	-2.34011	3.74813e-08	PREDICTED: uncharacterized protein LOC763830, partial [Strongylocentrotus purpuratus]
Unigene32732_S_henanense_Hep-pan	-2.28919	1.05561e-07	PREDICTED: thioredoxin-related transmembrane protein 2 homolog [Bombus impatiens]
CL6714.Contig1_S_henanense_Hep-pan	-2.27436	3.7769e-08	putative reverse transcriptase [Marsupenaeus japonicus]
Unigene2302_S_henanense_Hep-pan	-2.26971	7.60059e-18	PREDICTED: hypothetical protein LOC100742727 [Bombus impatiens]
Unigene2641_S_henanense_Hep-pan	-2.25846	1.25543e-21	PREDICTED: uncharacterized protein LOC101240873, partial [Hydra magnipapillata]
CL4403.Contig1_S_henanense_Hep-pan	-2.24725	2.20817e-48	PREDICTED: beta-hexosaminidase subunit beta [Strongylocentrotus purpuratus]
CL25.Contig1_S_henanense_Hep-pan	-2.18364	4.50625e-16	hypothetical protein CAPTEDRAFT_205098 [Capitella teleta]
Unigene39134_S_henanense_Hep-pan	-2.17673	6.70219e-12	hypothetical protein TcasGA2_TC001813 [Tribolium castaneum]
Unigene34653_S_henanense_Hep-pan	-2.17581	1.58283e-18	Signal peptidase complex subunit 3 [Lepeophtheirus salmonis]
Unigene28730_S_henanense_Hep-pan	-2.12146	5.28256e-13	hypothetical protein CAPTEDRAFT_194915 [Capitella teleta]
Unigene39176_S_henanense_Hep-pan	-2.09503	5.79277e-128	PREDICTED: aminopeptidase N-like [Nasonia vitripennis]
Unigene28196_S_henanense_Hep-pan	-2.09144	1.59174e-07	hypothetical protein PTSG_11726 [Salpingoeca sp. ATCC 50818]
Unigene29577_S_henanense_Hep-pan	-2.0692	3.32758e-08	trap [Procambarus clarkii]
Unigene29458_S_henanense_Hep-pan	-2.06878	2.60925e-07	PREDICTED: hypothetical protein [Saccoglossus kowalevskii]
Unigene37437_S_henanense_Hep-pan	-2.02294	5.58728e-14	myosin heavy chain [Cryptosporidium hominis TU502]
Unigene105_S_henanense_Hep-pan	-2.01109	1.80827e-08	PREDICTED: dual specificity protein kinase TTK [Sarcophilus harrisii]
Unigene27299_S_henanense_Hep-pan	-1.94251	6.83862e-12	PREDICTED: ubiquinone biosynthesis protein COQ7 homolog [Bombus terrestris]
CL1457.Contig2_S_henanense_Hep-pan	-1.89729	0	putative reverse transcriptase [Marsupenaeus japonicus]
CL1750.Contig1_S_henanense_Hep-pan	-1.86027	2.31254e-19	PREDICTED: leucine-rich repeat-containing protein 47-like [Megachile rotundata]
Unigene38386_S_henanense_Hep-pan	-1.83906	4.56424e-10	JHE-like carboxylesterase 1 [Pandalopsis japonica]
Unigene32653_S_henanense_Hep-pan	-1.83447	1.6522e-05	uncharacterized protein LOC100127838 [Xenopus (Silurana) tropicalis]
Unigene34040_S_henanense_Hep-pan	-1.82791	1.63217e-114	HMGBa [Litopenaeus vannamei]
CL4083.Contig1_S_henanense_Hep-pan	-1.79154	1.2621e-13	reverse transcriptase [Ciona intestinalis]
CL6259.Contig2_S_henanense_Hep-pan	-1.78876	8.44602e-06	hypothetical protein BRAFLDRAFT_85458 [Branchiostoma floridae]
Unigene33037_S_henanense_Hep-pan	-1.76142	4.53474e-29	PREDICTED: hypothetical protein LOC100091911 [Ornithorhynchus anatinus]
CL4057.Contig2_S_henanense_Hep-pan	-1.75809	1.98884e-23	PREDICTED: similar to reticulocalbin [Tribolium castaneum]
Unigene37448_S_henanense_Hep-pan	-1.75002	1.74539e-11	PREDICTED: structural maintenance of chromosomes protein 6-like [Sarcophilus harrisii]
Unigene33068_S_henanense_Hep-pan	-1.70657	1.75565e-05	PREDICTED: glutamate--cysteine ligase regulatory subunit [Taeniopygia guttata]
Unigene36330_S_henanense_Hep-pan	-1.69486	2.72762e-15	hypothetical protein DAPPUDRAFT_231717 [Daphnia pulex]
Unigene30528_S_henanense_Hep-pan	-1.67781	8.77074e-06	multiprotein bridging factor 1 [Papilio xuthus]
Unigene36308_S_henanense_Hep-pan	-1.67138	6.31075e-40	AGAP010466-PA [Anopheles gambiae str. PEST]
Unigene38685_S_henanense_Hep-pan	-1.63786	4.37796e-09	PREDICTED: long-chain-fatty-acid--CoA ligase 3-like [Megachile rotundata]
CL3584.Contig1_S_henanense_Hep-pan	-1.63596	1.22122e-49	GK17577 [Drosophila willistoni]
CL145.Contig6_S_henanense_Hep-pan	-1.63419	4.02961e-07	ORF2 [Acanthochelys spixii]
CL6478.Contig1_S_henanense_Hep-pan	-1.63113	2.13573e-06	PREDICTED: uncharacterized protein LOC100889586 [Strongylocentrotus purpuratus]
Unigene37976_S_henanense_Hep-pan	-1.62118	3.42425e-33	PREDICTED: uncharacterized protein LOC576916 [Strongylocentrotus purpuratus]
Unigene35935_S_henanense_Hep-pan	-1.61136	2.32818e-30	PREDICTED: similar to RE62270p [Tribolium castaneum]
CL58.Contig1_S_henanense_Hep-pan	-1.61066	1.99677e-35	ORF2-encoded protein [Danio rerio]
Unigene39544_S_henanense_Hep-pan	-1.60768	5.50046e-08	PREDICTED: uncharacterized protein LOC100908239 [Metaseiulus occidentalis]
Unigene35072_S_henanense_Hep-pan	-1.58898	2.38954e-33	heat shock protein family member [Scylla paramamosain]
Unigene38370_S_henanense_Hep-pan	-1.57627	9.16681e-15	Bip [Litopenaeus vannamei]
Unigene820_S_henanense_Hep-pan	-1.56912	5.06443e-26	ORF2 [Acanthochelys spixii]
CL7600.Contig1_S_henanense_Hep-pan	-1.56796	1.23389e-15	EF-Tu d2 protein [Cherax quadricarinatus]
CL1179.Contig1_S_henanense_Hep-pan	-1.56052	8.74328e-10	hypothetical protein CAPTEDRAFT_162695 [Capitella teleta]
Unigene35756_S_henanense_Hep-pan	-1.52889	0.000101631	defender against apoptotic death [Penaeus monodon]
Unigene32484_S_henanense_Hep-pan	-1.52251	1.16619e-07	GD14286 [Drosophila simulans]
Unigene33075_S_henanense_Hep-pan	-1.50688	2.377e-15	conserved hypothetical protein [Neospora caninum Liverpool]
CL4966.Contig1_S_henanense_Hep-pan	-1.50372	2.09038e-12	transmembrane protein 14C-like [Acyrthosiphon pisum]
Unigene35574_S_henanense_Hep-pan	-1.50096	4.72e-98	ribosomal protein L8 [Litopenaeus vannamei]
Unigene36309_S_henanense_Hep-pan	-1.45484	2.22484e-28	AGAP004213-PA [Anopheles gambiae str. PEST]
Unigene30229_S_henanense_Hep-pan	-1.44746	0.000319935	PREDICTED: proteasome subunit alpha type-6-like [Megachile rotundata]
Unigene38618_S_henanense_Hep-pan	-1.43171	2.05309e-13	cysteine dioxygenase [Culex quinquefasciatus]
CL6980.Contig1_S_henanense_Hep-pan	-1.4278	1.79857e-28	PREDICTED: RNA-directed DNA polymerase from mobile element jockey-like [Strongylocentrotus purpuratus]
Unigene32070_S_henanense_Hep-pan	-1.4102	8.29015e-26	PREDICTED: uncharacterized protein LOC100397108 [Callithrix jacchus]
Unigene32945_S_henanense_Hep-pan	-1.40121	0.00019207	peroxiredoxin 6 [Scylla paramamosain]
Unigene31092_S_henanense_Hep-pan	-1.3893	0.000160159	hypothetical protein BRAFLDRAFT_76762 [Branchiostoma floridae]
CL7548.Contig1_S_henanense_Hep-pan	-1.38926	1.31916e-08	PREDICTED: similar to pol polyprotein [Tribolium castaneum]
CL5401.Contig2_S_henanense_Hep-pan	-1.38793	0.000328496	PREDICTED: RNA-directed DNA polymerase from mobile element jockey-like [Strongylocentrotus purpuratus]
Unigene36359_S_henanense_Hep-pan	-1.38578	6.90316e-116	progesterone-like protein 2, partial [Portunus trituberculatus]
Unigene19784_S_henanense_Hep-pan	-1.37695	0.000133508	WASL-interacting protein family member 3-like [Cavia porcellus]
Unigene24102_S_henanense_Hep-pan	-1.37325	0.000558973	AGAP010573-PA [Anopheles gambiae str. PEST]
Unigene1758_S_henanense_Hep-pan	-1.37008	1.51234e-09	hypothetical protein DAPPUDRAFT_329527 [Daphnia pulex]
CL5063.Contig1_S_henanense_Hep-pan	-1.35837	2.12877e-06	PREDICTED: similar to AGAP011532-PA [Tribolium castaneum]
Unigene29939_S_henanense_Hep-pan	-1.34072	8.15901e-13	hypothetical protein CAPTEDRAFT_227918 [Capitella teleta]
Unigene32420_S_henanense_Hep-pan	-1.33989	6.53468e-05	PREDICTED: TIP41-like protein-like [Megachile rotundata]
Unigene176_S_henanense_Hep-pan	-1.33385	2.33767e-13	farnesoic acid O-methyltransferase long isoform [Scylla paramamosain]
Unigene33763_S_henanense_Hep-pan	-1.33179	4.52738e-34	ubiquitin-conjugating enzyme E2 [Scylla paramamosain]
Unigene2563_S_henanense_Hep-pan	-1.33148	3.14855e-09	hypothetical protein IscW_ISCW012360 [Ixodes scapularis]
Unigene28745_S_henanense_Hep-pan	-1.32815	9.33997e-247	hypothetical protein DAPPUDRAFT_190410 [Daphnia pulex]
Unigene2528_S_henanense_Hep-pan	-1.32785	9.25413e-17	PREDICTED: cytochrome P450, family 3, subfamily A, polypeptide 4-like [Saccoglossus kowalevskii]
Unigene40121_S_henanense_Hep-pan	-1.31191	3.84587e-24	exosomal 3'-5' exoribonuclease complex, subunit Rrp41, putative [Ixodes scapularis]
CL2756.Contig1_S_henanense_Hep-pan	-1.31142	4.9055e-23	hypothetical protein DAPPUDRAFT_302577 [Daphnia pulex]
Unigene22906_S_henanense_Hep-pan	-1.29363	2.91235e-87	hypothetical protein DAPPUDRAFT_231056 [Daphnia pulex]
Unigene37336_S_henanense_Hep-pan	-1.28792	7.96226e-12	PREDICTED: uncharacterized protein LOC100882374 [Megachile rotundata]
CL5993.Contig1_S_henanense_Hep-pan	-1.28574	1.67856e-07	ubiquitin-conjugating enzyme E2 b [Eriocheir sinensis]
Unigene39198_S_henanense_Hep-pan	-1.28304	1.381e-15	hypothetical protein DAPPUDRAFT_204206 [Daphnia pulex]
Unigene1668_S_henanense_Hep-pan	-1.25451	0.000263715	TPA: endonuclease-reverse transcriptase [Schistosoma mansoni]
CL5925.Contig2_S_henanense_Hep-pan	-1.25165	2.69793e-17	beta-N-acetylglucosaminidase [Litopenaeus vannamei]
CL145.Contig12_S_henanense_Hep-pan	-1.24327	2.15017e-11	PREDICTED: RNA-directed DNA polymerase from mobile element jockey-like [Strongylocentrotus purpuratus]
Unigene14034_S_henanense_Hep-pan	-1.21635	1.29362e-09	hypothetical protein DAPPUDRAFT_231791 [Daphnia pulex]
Unigene38451_S_henanense_Hep-pan	-1.20235	4.37296e-17	hypothetical protein TcasGA2_TC011512 [Tribolium castaneum]
Unigene35042_S_henanense_Hep-pan	-1.19925	4.55058e-22	Eukaryotic translation initiation factor 3 subunit D [Camponotus floridanus]
Unigene38176_S_henanense_Hep-pan	-1.19385	1.60552e-05	innexin inx2 [Homarus gammarus]
Unigene37348_S_henanense_Hep-pan	-1.17865	2.2508e-05	cathepsin B [Litopenaeus vannamei]
Unigene39615_S_henanense_Hep-pan	-1.16796	1.69392e-164	ribosomal protein L24 [Procambarus clarkii]
Unigene26759_S_henanense_Hep-pan	-1.15687	0.000111507	hypothetical protein DAPPUDRAFT_225892 [Daphnia pulex]
CL2279.Contig2_S_henanense_Hep-pan	-1.15475	1.17424e-09	selenophosphate synthetase [Penaeus monodon]
Unigene34781_S_henanense_Hep-pan	-1.15141	9.9974e-06	hypothetical protein [Trichomonas vaginalis G3]
Unigene34304_S_henanense_Hep-pan	-1.13466	5.39429e-102	hypothetical protein DAPPUDRAFT_303318 [Daphnia pulex]
Unigene30169_S_henanense_Hep-pan	-1.13052	2.88922e-23	unknown unsecreted protein [Papilio xuthus]
Unigene35388_S_henanense_Hep-pan	-1.12694	0.0004353	mitochondrial ribosomal protein S31 [Tribolium castaneum]
CL149.Contig1_S_henanense_Hep-pan	-1.11216	2.49741e-18	PREDICTED: putative nuclease HARBI1-like [Strongylocentrotus purpuratus]
Unigene27991_S_henanense_Hep-pan	-1.10501	0.000344642	Protein BANP [Crassostrea gigas]
Unigene35022_S_henanense_Hep-pan	-1.1015	0.000132658	F1-ATP synthase gamma subunit [Litopenaeus vannamei]
CL6022.Contig2_S_henanense_Hep-pan	-1.09853	4.60495e-107	pol-like protein [Biomphalaria glabrata]
Unigene25916_S_henanense_Hep-pan	-1.09039	0.000984098	PREDICTED: protein BCCIP homolog [Apis mellifera]
CL2184.Contig2_S_henanense_Hep-pan	-1.0705	5.80635e-158	hypothetical protein OXYTRI_13058 [Oxytricha trifallax]
Unigene36613_S_henanense_Hep-pan	-1.05042	0.000402346	hypothetical protein EAI_05707 [Harpegnathos saltator]
Unigene32526_S_henanense_Hep-pan	-1.04371	1.76775e-05	peptidyl-prolyl cis-trans isomerase H, putative [Pediculus humanus corporis]
Unigene27996_S_henanense_Hep-pan	-1.03824	0.000173878	pol-like protein [Aedes aegypti]

## Sheet: DiffExpGene of 14.5 vs con
Supplementary Table S2. Altered DEGs in comparisons between each Cd-treated group and control
List of the up- and down-regulated unigenes in comparison of 14.5 mg/L group vs control. (log2 Ratio≥1 and FDR≤0.001) (Red: up-regulated; blue: down-regulated)
Transcript ID	log2 Ratio(S_henanense_Hep-pan_145/S_henanense_Hep-pan_con)	FDR	Description
Unigene32142_S_henanense_Hep-pan	12.5297	0	hypothetical protein IMG5_109580 [Ichthyophthirius multifiliis]
CL7002.Contig1_S_henanense_Hep-pan	10.8719	0	unnamed protein product, partial [Trypanosoma congolense IL3000]
Unigene32201_S_henanense_Hep-pan	10.4305	0	mitochondrial cytochrome c oxidase subunit Va [Litopenaeus vannamei]
Unigene39291_S_henanense_Hep-pan	10.1997	0	RecName: Full=Oplophorus-luciferin 2-monooxygenase non-catalytic subunit; Flags: Precursor
Unigene36929_S_henanense_Hep-pan	9.87191	0	hypothetical protein AND_03596 [Anopheles darlingi]
Unigene28142_S_henanense_Hep-pan	9.87191	0	lectin [Eriocheir sinensis]
Unigene25495_S_henanense_Hep-pan	9.73471	3.13466e-14	conserved hypothetical protein, partial [Trypanosoma congolense IL3000]
CL2073.Contig1_S_henanense_Hep-pan	8.17935	8.11498e-06	unnamed protein product, partial [Trypanosoma congolense IL3000]
Unigene933_S_henanense_Hep-pan	6.51102	0.000341299	Regucalcin [Crassostrea gigas]
CL2410.Contig1_S_henanense_Hep-pan	5.54303	0.000217814	hypothetical protein IMG5_070670 [Ichthyophthirius multifiliis]
Unigene31679_S_henanense_Hep-pan	5.39658	1.4786e-05	hypothetical protein CRE_21981 [Caenorhabditis remanei]
CL4129.Contig2_S_henanense_Hep-pan	5.38457	0	zinc proteinase Mpc1 [Litopenaeus vannamei]
Unigene37167_S_henanense_Hep-pan	5.32992	0.000524805	acyl-CoA thioesterase 3 [Rattus norvegicus]
CL3248.Contig1_S_henanense_Hep-pan	5.29564	0.000525682	TPA_exp: reverse transcriptase [Schistosoma mansoni]
Unigene38224_S_henanense_Hep-pan	5.13082	7.81637e-05	PREDICTED: vanin-like protein 1-like [Megachile rotundata]
Unigene26022_S_henanense_Hep-pan	5.10544	4.50187e-06	signal sequence receptor beta-like protein [Cherax quadricarinatus]
Unigene35122_S_henanense_Hep-pan	5.0627	3.70725e-10	U88 [Brugia malayi]
Unigene28685_S_henanense_Hep-pan	4.98742	0.000525557	hypothetical protein DAPPUDRAFT_300266 [Daphnia pulex]
Unigene30080_S_henanense_Hep-pan	4.95074	0.000341129	chymotrypsin [Scylla paramamosain]
CL2424.Contig3_S_henanense_Hep-pan	4.71577	0.000217985	polyubiquitin, putative [Acanthamoeba castellanii str. Neff]
CL209.Contig5_S_henanense_Hep-pan	4.70198	0.000525431	putative reverse transcriptase [Marsupenaeus japonicus]
CL5145.Contig2_S_henanense_Hep-pan	4.52601	8.12544e-06	unknown [Dendroctonus ponderosae]
CL271.Contig1_S_henanense_Hep-pan	4.4758	0	cytochrome c oxidase subunit III [Sinopotamon yangtsekiense]
CL3474.Contig1_S_henanense_Hep-pan	4.46492	8.13593e-06	PREDICTED: zinc metalloproteinase nas-13-like [Nasonia vitripennis]
Unigene192_S_henanense_Hep-pan	4.44834	0.000130454	PREDICTED: molybdenum cofactor biosynthesis protein 1-like [Oreochromis niloticus]
CL4840.Contig2_S_henanense_Hep-pan	4.42378	0.000341727	hypothetical protein DAPPUDRAFT_306997 [Daphnia pulex]
Unigene21455_S_henanense_Hep-pan	4.31031	3.95997e-07	C-type lectin receptor protein [Eriocheir sinensis]
CL4596.Contig1_S_henanense_Hep-pan	4.09091	4.70117e-09	PREDICTED: hypothetical protein [Saccoglossus kowalevskii]
Unigene38275_S_henanense_Hep-pan	4.05339	0	RecName: Full=Alpha-L-fucosidase; AltName: Full=Alpha-L-fucoside fucohydrolase; Flags: Precursor
Unigene39363_S_henanense_Hep-pan	4.02664	1.47954e-05	PREDICTED: uncharacterized protein LOC100889563 [Strongylocentrotus purpuratus]
Unigene20893_S_henanense_Hep-pan	3.94782	0	Sec61 protein translocation complex beta subunit [Triatoma infestans]
Unigene22570_S_henanense_Hep-pan	3.94382	0.000218042	PREDICTED: LOW QUALITY PROTEIN: protein piccolo-like [Cavia porcellus]
Unigene39612_S_henanense_Hep-pan	3.91729	1.64166e-11	unnamed protein product [Tetraodon nigroviridis]
CL1155.Contig2_S_henanense_Hep-pan	3.90864	4.5937e-12	GE16292 [Drosophila yakuba]
Unigene25943_S_henanense_Hep-pan	3.85238	8.88839e-13	unknown [Dendroctonus ponderosae]
Unigene34761_S_henanense_Hep-pan	3.78815	6.10382e-12	cathepsin C [Eriocheir sinensis]
CL7632.Contig1_S_henanense_Hep-pan	3.78217	1.48094e-05	Putative uncharacterized transposon-derived protein ZK1236.4 [Columba livia]
Unigene25708_S_henanense_Hep-pan	3.68089	7.06006e-14	PREDICTED: similar to translocon-associated protein subunit alpha [Tribolium castaneum]
Unigene33605_S_henanense_Hep-pan	3.67891	1.47907e-05	GG19334 [Drosophila erecta]
Unigene52849_S_henanense_Hep-pan	3.65475	1.78697e-12	zinc proteinase Mpc1 [Litopenaeus vannamei]
Unigene31901_S_henanense_Hep-pan	3.64278	1.48048e-05	signal peptidase complex, subunit SPC25, putative [Ixodes scapularis]
CL1267.Contig1_S_henanense_Hep-pan	3.63034	3.27886e-11	glutamine synthetase 2 [Procambarus clarkii]
Unigene36600_S_henanense_Hep-pan	3.61038	2.13119e-07	hypothetical protein DAPPUDRAFT_230075 [Daphnia pulex]
CL1481.Contig1_S_henanense_Hep-pan	3.58165	5.34213e-11	RecName: Full=Oplophorus-luciferin 2-monooxygenase non-catalytic subunit; Flags: Precursor
CL5741.Contig1_S_henanense_Hep-pan	3.51063	1.89937e-12	Annexin-B11, putative [Pediculus humanus corporis]
Unigene31345_S_henanense_Hep-pan	3.46528	8.13068e-06	conserved hypothetical protein [Pediculus humanus corporis]
CL7313.Contig1_S_henanense_Hep-pan	3.39424	7.81418e-05	hypothetical protein [Acyrthosiphon pisum]
Unigene7865_S_henanense_Hep-pan	3.37239	3.72091e-13	lysozyme [Eriocheir sinensis]
CL2778.Contig2_S_henanense_Hep-pan	3.36554	1.3402e-12	cytochrome c oxidase subunit II [Sinopotamon yangtsekiense]
Unigene34808_S_henanense_Hep-pan	3.36489	1.11875e-12	lectin [Eriocheir sinensis]
CL230.Contig1_S_henanense_Hep-pan	3.33477	8.12806e-06	hypothetical protein DAPPUDRAFT_327039 [Daphnia pulex]
CL2801.Contig2_S_henanense_Hep-pan	3.32731	7.81199e-05	hypothetical protein DAPPUDRAFT_302543 [Daphnia pulex]
CL2118.Contig1_S_henanense_Hep-pan	3.29991	1.19819e-12	PREDICTED: similar to aspartate aminotransferase [Tribolium castaneum]
CL6169.Contig1_S_henanense_Hep-pan	3.2794	8.11759e-06	hCG1793893
Unigene36970_S_henanense_Hep-pan	3.25898	0.000130385	AAEL004278-PA [Aedes aegypti]
Unigene2480_S_henanense_Hep-pan	3.17777	0	hemocyanin subunit 6 [Eriocheir sinensis]
Unigene38910_S_henanense_Hep-pan	3.17707	8.12282e-06	hypothetical protein DAPPUDRAFT_315834 [Daphnia pulex]
Unigene21842_S_henanense_Hep-pan	3.16893	1.47814e-05	hypothetical protein DAPPUDRAFT_220993 [Daphnia pulex]
CL3919.Contig1_S_henanense_Hep-pan	3.13358	3.95846e-07	alkylglycerol monooxygenase [Danio rerio]
Unigene12993_S_henanense_Hep-pan	3.09357	0	RecName: Full=Selenoprotein M; Flags: Precursor
CL4424.Contig1_S_henanense_Hep-pan	3.07984	3.95243e-07	PREDICTED: predicted protein-like [Saccoglossus kowalevskii]
Unigene23277_S_henanense_Hep-pan	3.07245	1.35381e-06	PREDICTED: probable 4-hydroxy-2-oxoglutarate aldolase, mitochondrial-like isoform 1 [Strongylocentrotus purpuratus]
Unigene35609_S_henanense_Hep-pan	3.05319	0	chymotrypsin [Scylla paramamosain]
Unigene1553_S_henanense_Hep-pan	3.04799	3.19055e-08	hypothetical protein CGI_10005504, partial [Crassostrea gigas]
Unigene33440_S_henanense_Hep-pan	3.03044	3.1919e-08	ribosomal protein S9 [Procambarus clarkii]
Unigene36462_S_henanense_Hep-pan	3.02653	8.39785e-13	chymotrypsin-like proteinase [Scylla paramamosain]
Unigene29024_S_henanense_Hep-pan	2.96656	0	gamma-interferon-inducible lysosomal thiol reductase [Litopenaeus vannamei]
Unigene30914_S_henanense_Hep-pan	2.95189	3.08148e-13	cathepsin L [Eriocheir sinensis]
Unigene21908_S_henanense_Hep-pan	2.94362	0	hemocyanin subunit 3 [Metacarcinus magister]
Unigene33797_S_henanense_Hep-pan	2.91415	7.33632e-07	mitochondrial cytochrome c oxidase subunit IV [Locusta migratoria]
Unigene28505_S_henanense_Hep-pan	2.88946	1.47768e-05	hypothetical protein CAPTEDRAFT_188260 [Capitella teleta]
Unigene36512_S_henanense_Hep-pan	2.87971	4.57364e-05	PREDICTED: homeobox protein Dlx6a-like [Trichechus manatus latirostris]
Unigene33100_S_henanense_Hep-pan	2.83256	0	conserved hypothetical protein [Pediculus humanus corporis]
CL3777.Contig1_S_henanense_Hep-pan	2.79971	0	Epidermal retinal dehydrogenase 2 [Crassostrea gigas]
Unigene30865_S_henanense_Hep-pan	2.79743	4.57421e-05	conserved Plasmodium protein [Plasmodium falciparum 3D7]
CL2649.Contig1_S_henanense_Hep-pan	2.79408	2.71182e-12	lectin [Eriocheir sinensis]
CL209.Contig2_S_henanense_Hep-pan	2.78147	1.35333e-06	putative reverse transcriptase [Marsupenaeus japonicus]
Unigene32645_S_henanense_Hep-pan	2.76346	2.62006e-05	PREDICTED: 3-ketosteroid-9-alpha-monooxygenase oxygenase subunit-like [Takifugu rubripes]
CL6567.Contig1_S_henanense_Hep-pan	2.73462	2.47727e-06	hypothetical protein DAPPUDRAFT_307202 [Daphnia pulex]
Unigene35110_S_henanense_Hep-pan	2.69868	2.64411e-13	NADH dehydrogenase subunit 4 [Sinopotamon yangtsekiense]
Unigene33051_S_henanense_Hep-pan	2.69669	3.74794e-13	hypothetical protein DAPPUDRAFT_64687 [Daphnia pulex]
Unigene29680_S_henanense_Hep-pan	2.68843	0	hypothetical protein TcasGA2_TC030048, partial [Tribolium castaneum]
Unigene1297_S_henanense_Hep-pan	2.68294	3.95545e-07	macrophage migration inhibitory protein [Eriocheir sinensis]
Unigene28205_S_henanense_Hep-pan	2.67471	1.97796e-10	hypothetical protein DAPPUDRAFT_202914 [Daphnia pulex]
Unigene2402_S_henanense_Hep-pan	2.66148	3.37327e-13	PREDICTED: uncharacterized protein LOC101234374 [Hydra magnipapillata]
Unigene25970_S_henanense_Hep-pan	2.65276	1.01271e-12	trypsin [Scylla paramamosain]
Unigene31158_S_henanense_Hep-pan	2.65248	0	ribosomal S30 fusion protein [Eriocheir sinensis]
Unigene33946_S_henanense_Hep-pan	2.64359	0	hypothetical protein DAPPUDRAFT_304918 [Daphnia pulex]
Unigene30593_S_henanense_Hep-pan	2.61688	0	PREDICTED: uncharacterized protein LOC100206740 [Hydra magnipapillata]
Unigene36183_S_henanense_Hep-pan	2.60311	1.41721e-13	PREDICTED: diacylglycerol O-acyltransferase 1-like [Megachile rotundata]
CL5899.Contig3_S_henanense_Hep-pan	2.58929	1.76292e-11	ribonuclease X25 [Papilio xuthus]
Unigene32039_S_henanense_Hep-pan	2.58089	5.64261e-13	C-type lectin-like domain-containing protein PtLP [Portunus trituberculatus]
CL5396.Contig2_S_henanense_Hep-pan	2.562	3.87108e-12	NADH dehydrogenase subunit 5 [Sinopotamon yangtsekiense]
Unigene35117_S_henanense_Hep-pan	2.54412	2.48609e-09	hypothetical protein KGM_05157 [Danaus plexippus]
CL3991.Contig1_S_henanense_Hep-pan	2.5353	4.49679e-06	hypothetical protein TcasGA2_TC013758 [Tribolium castaneum]
CL1840.Contig1_S_henanense_Hep-pan	2.51982	6.79268e-13	hypothetical protein DAPPUDRAFT_314716 [Daphnia pulex]
Unigene22140_S_henanense_Hep-pan	2.47557	0	cuticle protein CBM [Portunus pelagicus]
CL5383.Contig1_S_henanense_Hep-pan	2.43475	0	trypsinogen 2 [Litopenaeus vannamei]
CL2017.Contig1_S_henanense_Hep-pan	2.43047	2.47748e-06	hypothetical protein PTSG_06207 [Salpingoeca sp. ATCC 50818]
Unigene35120_S_henanense_Hep-pan	2.39148	0	cytochrome c oxidase subunit III [Sinopotamon yangtsekiense]
CL1852.Contig1_S_henanense_Hep-pan	2.38809	8.24205e-06	hypothetical protein CLF_100574 [Clonorchis sinensis]
CL5925.Contig1_S_henanense_Hep-pan	2.38203	3.95148e-07	beta-N-acetylglucosaminidase [Litopenaeus vannamei]
Unigene35750_S_henanense_Hep-pan	2.37335	0	ribonuclease [Papilio xuthus]
Unigene38753_S_henanense_Hep-pan	2.36379	4.69691e-09	PREDICTED: RNA-directed DNA polymerase from mobile element jockey-like, partial [Hydra magnipapillata]
Unigene33334_S_henanense_Hep-pan	2.34666	5.44973e-11	PREDICTED: betaine-homocysteine methyltransferase-like [Saccoglossus kowalevskii]
Unigene7858_S_henanense_Hep-pan	2.33646	1.41433e-13	cathepsin D-like protein [Homarus americanus]
CL2143.Contig2_S_henanense_Hep-pan	2.33101	6.78823e-13	hypothetical protein TcasGA2_TC004643 [Tribolium castaneum]
CL7647.Contig4_S_henanense_Hep-pan	2.32886	0	Agmatinase, mitochondrial [Crassostrea gigas]
Unigene1090_S_henanense_Hep-pan	2.32349	1.76492e-11	hypothetical protein CAPTEDRAFT_227708 [Capitella teleta]
Unigene33396_S_henanense_Hep-pan	2.26942	0	PREDICTED: proteasome subunit beta type-7-like [Megachile rotundata]
Unigene2417_S_henanense_Hep-pan	2.25699	1.44344e-13	Aconitate hydratase, mitochondrial [Harpegnathos saltator]
Unigene36213_S_henanense_Hep-pan	2.25171	1.06172e-10	GF23569 [Drosophila ananassae]
Unigene40578_S_henanense_Hep-pan	2.25089	9.74237e-06	hypothetical protein BRAFLDRAFT_285333 [Branchiostoma floridae]
CL209.Contig1_S_henanense_Hep-pan	2.22445	0	putative reverse transcriptase [Marsupenaeus japonicus]
Unigene36461_S_henanense_Hep-pan	2.22225	1.50084e-12	chymotrypsin-like proteinase [Scylla paramamosain]
Unigene32355_S_henanense_Hep-pan	2.21015	3.49526e-12	hypothetical protein DAPPUDRAFT_321740 [Daphnia pulex]
Unigene756_S_henanense_Hep-pan	2.20706	1.48209e-11	hemocyanin subunit 1 [Metacarcinus magister]
Unigene7979_S_henanense_Hep-pan	2.20706	1.68482e-08	GI20508 [Drosophila mojavensis]
Unigene8475_S_henanense_Hep-pan	2.20019	1.14386e-07	C-type lectin-like domain-containing protein PtLP [Portunus trituberculatus]
CL690.Contig1_S_henanense_Hep-pan	2.19653	5.59497e-06	triacylglycerol lipase [Litopenaeus vannamei]
CL916.Contig2_S_henanense_Hep-pan	2.19348	0	hypothetical protein DAPPUDRAFT_129099 [Daphnia pulex]
Unigene448_S_henanense_Hep-pan	2.16911	6.29608e-06	hypothetical protein BRAFLDRAFT_130664 [Branchiostoma floridae]
Unigene21824_S_henanense_Hep-pan	2.15617	0	acyl-CoA-binding protein [Fenneropenaeus chinensis]
Unigene32425_S_henanense_Hep-pan	2.15483	0	hypothetical protein BRAFLDRAFT_114907 [Branchiostoma floridae]
Unigene36269_S_henanense_Hep-pan	2.14936	0	PREDICTED: autophagy-related protein 9A-like [Megachile rotundata]
Unigene37170_S_henanense_Hep-pan	2.13455	1.76391e-11	hypothetical protein DAPPUDRAFT_188248 [Daphnia pulex]
CL6397.Contig1_S_henanense_Hep-pan	2.13211	1.56959e-12	hypothetical protein DAPPUDRAFT_306979 [Daphnia pulex]
Unigene35579_S_henanense_Hep-pan	2.12707	1.31824e-09	Leukocyte receptor cluster member 9 [Caligus rogercresseyi]
CL1483.Contig3_S_henanense_Hep-pan	2.11599	1.27509e-10	ribosomal S27 fusion protein 1 [Eriocheir sinensis]
CL70.Contig2_S_henanense_Hep-pan	2.0746	9.4453e-13	2Cl- cotransporter [Callinectes sapidus]
Unigene38523_S_henanense_Hep-pan	2.07366	3.60105e-12	PREDICTED: reverse transcriptase-like protein-like [Saccoglossus kowalevskii]
Unigene12382_S_henanense_Hep-pan	2.07039	5.47867e-06	conserved hypothetical protein [Papilio xuthus]
Unigene36957_S_henanense_Hep-pan	2.05269	0	tick legumain [Haemaphysalis longicornis]
CL591.Contig2_S_henanense_Hep-pan	2.04944	1.24613e-06	hypothetical protein DAPPUDRAFT_58148 [Daphnia pulex]
CL7736.Contig1_S_henanense_Hep-pan	1.96223	6.10743e-12	JHE-like carboxylesterase 1 [Pandalopsis japonica]
Unigene313_S_henanense_Hep-pan	1.95214	6.31145e-12	PREDICTED: inactive dipeptidyl peptidase 10-like [Takifugu rubripes]
Unigene478_S_henanense_Hep-pan	1.94664	3.25956e-08	carboxypeptidase inhibitor precursor [Bombyx mori]
Unigene30410_S_henanense_Hep-pan	1.94526	1.55578e-08	hypothetical protein AND_17662 [Anopheles darlingi]
Unigene25999_S_henanense_Hep-pan	1.92911	3.50735e-11	delta glutathione S-transferase GST [Eriocheir sinensis]
Unigene2063_S_henanense_Hep-pan	1.92279	6.45956e-14	putative fructose 1,6-bisphosphate aldolase [Homalodisca vitripennis]
Unigene464_S_henanense_Hep-pan	1.91709	1.12824e-11	RecName: Full=Uncharacterized histidine-rich protein DDB_G0274557; Flags: Precursor
Unigene21464_S_henanense_Hep-pan	1.91706	3.715e-11	60S acidic ribosomal protein P2 [Scylla paramamosain]
CL5308.Contig2_S_henanense_Hep-pan	1.909	0	PREDICTED: similar to CG17928 CG17928-PA isoform 2 [Tribolium castaneum]
Unigene35087_S_henanense_Hep-pan	1.90036	8.29545e-06	PREDICTED: sphingomyelin phosphodiesterase-like [Nasonia vitripennis]
CL3604.Contig1_S_henanense_Hep-pan	1.89658	6.73865e-09	hypothetical protein UY3_08781 [Chelonia mydas]
Unigene13047_S_henanense_Hep-pan	1.89562	1.50378e-08	hypothetical protein CAPTEDRAFT_227401, partial [Capitella teleta]
Unigene30996_S_henanense_Hep-pan	1.87395	1.25181e-05	hypothetical protein CAPTEDRAFT_183312 [Capitella teleta]
Unigene35792_S_henanense_Hep-pan	1.87262	0	C-type lectin [Eriocheir sinensis]
Unigene34918_S_henanense_Hep-pan	1.86733	0	hypothetical protein [Angiostrongylus cantonensis]
CL5379.Contig1_S_henanense_Hep-pan	1.85812	0	PREDICTED: bifunctional 3'-phosphoadenosine 5'-phosphosulfate synthase 2 [Saimiri boliviensis boliviensis]
Unigene33422_S_henanense_Hep-pan	1.85299	1.24803e-12	hypothetical protein DAPPUDRAFT_305015 [Daphnia pulex]
Unigene29072_S_henanense_Hep-pan	1.83176	1.1856e-05	PREDICTED: similar to splicing factor yt521-b [Tribolium castaneum]
Unigene34060_S_henanense_Hep-pan	1.82978	2.9076e-13	tropomyosin-2 isoform 4 [Bombyx mori]
Unigene7871_S_henanense_Hep-pan	1.82222	0	PREDICTED: 60S ribosomal protein L23 [Orcinus orca]
CL3709.Contig1_S_henanense_Hep-pan	1.81962	2.83761e-05	hypothetical protein DAPPUDRAFT_191117 [Daphnia pulex]
Unigene34592_S_henanense_Hep-pan	1.81487	4.35526e-09	hypothetical protein DAPPUDRAFT_56898 [Daphnia pulex]
Unigene971_S_henanense_Hep-pan	1.80381	0	hypothetical protein DAPPUDRAFT_308922 [Daphnia pulex]
Unigene35480_S_henanense_Hep-pan	1.80122	0	PREDICTED: advillin-like [Saccoglossus kowalevskii]
Unigene25812_S_henanense_Hep-pan	1.79951	2.64234e-13	PREDICTED: oligosaccharyltransferase complex subunit ostc-A-like isoform 1 [Apis florea]
CL1974.Contig1_S_henanense_Hep-pan	1.79561	2.62869e-12	GH17131 [Drosophila grimshawi]
Unigene2381_S_henanense_Hep-pan	1.78457	9.61178e-09	PREDICTED: LOW QUALITY PROTEIN: signal recognition particle 9 kDa protein-like [Apis florea]
Unigene136_S_henanense_Hep-pan	1.78217	9.59241e-12	H(+) exchange regulatory cofactor NHE-RF2-like [Oryzias latipes]
Unigene13292_S_henanense_Hep-pan	1.77657	1.71798e-12	ribosomal protein L35 [Scylla paramamosain]
CL1503.Contig3_S_henanense_Hep-pan	1.76507	0	GH17131 [Drosophila grimshawi]
Unigene33842_S_henanense_Hep-pan	1.76052	4.44812e-06	PREDICTED: fibroblast growth factor receptor 1-A-like [Megachile rotundata]
CL6694.Contig2_S_henanense_Hep-pan	1.75364	2.96786e-12	C-type lectin [Procambarus clarkii]
Unigene29182_S_henanense_Hep-pan	1.75275	3.4101e-12	PREDICTED: cytochrome c oxidase subunit 6C-1-like [Takifugu rubripes]
Unigene37860_S_henanense_Hep-pan	1.74662	5.22342e-08	lingerer, putative [Pediculus humanus corporis]
Unigene35092_S_henanense_Hep-pan	1.73151	0	C-type lectin [Procambarus clarkii]
Unigene34354_S_henanense_Hep-pan	1.71837	0	vitelline membrane outer layer protein I-like protein [Pacifastacus leniusculus]
Unigene40052_S_henanense_Hep-pan	1.68966	1.0997e-07	PREDICTED: LOW QUALITY PROTEIN: WD repeat-containing protein 87-like [Rattus norvegicus]
CL4228.Contig2_S_henanense_Hep-pan	1.68611	1.2516e-13	alpha glucosidase [Litopenaeus vannamei]
Unigene32864_S_henanense_Hep-pan	1.68604	1.79515e-08	PREDICTED: probable ATP-dependent RNA helicase DHX34-like [Nasonia vitripennis]
Unigene2489_S_henanense_Hep-pan	1.67408	6.62062e-12	PREDICTED: hypothetical protein LOC100642610 [Bombus terrestris]
Unigene34696_S_henanense_Hep-pan	1.6715	2.20413e-12	Cytosolic purine 5'-nucleotidase, putative [Pediculus humanus corporis]
CL7046.Contig5_S_henanense_Hep-pan	1.63912	0	RecName: Full=Tubulin beta-1 chain; AltName: Full=Beta-I tubulin
CL1279.Contig1_S_henanense_Hep-pan	1.63904	0	C-type lectin-like domain-containing protein PtLP [Portunus trituberculatus]
CL3955.Contig1_S_henanense_Hep-pan	1.63685	3.72231e-08	hypothetical protein TcasGA2_TC012866 [Tribolium castaneum]
CL7507.Contig1_S_henanense_Hep-pan	1.63616	2.63473e-12	PREDICTED: uncharacterized protein LOC763830, partial [Strongylocentrotus purpuratus]
Unigene35035_S_henanense_Hep-pan	1.63569	4.05291e-10	hypothetical protein DAPPUDRAFT_305161 [Daphnia pulex]
Unigene38012_S_henanense_Hep-pan	1.63405	2.41707e-09	PREDICTED: RNA-directed DNA polymerase from mobile element jockey-like [Strongylocentrotus purpuratus]
Unigene35697_S_henanense_Hep-pan	1.62607	0	hCG1793893
Unigene34824_S_henanense_Hep-pan	1.62137	3.59899e-09	hypothetical protein BRAFLDRAFT_63199 [Branchiostoma floridae]
Unigene196_S_henanense_Hep-pan	1.58703	1.14637e-06	cytochrome P450 CYP379A1 [Carcinus maenas]
Unigene33255_S_henanense_Hep-pan	1.57873	0	cofactor A [Papilio xuthus]
CL2799.Contig1_S_henanense_Hep-pan	1.57484	4.27355e-06	PREDICTED: trans-1,2-dihydrobenzene-1,2-diol dehydrogenase-like [Nasonia vitripennis]
CL5258.Contig1_S_henanense_Hep-pan	1.57484	4.27212e-06	cuticle protein CBM [Portunus pelagicus]
Unigene38572_S_henanense_Hep-pan	1.57484	0.000258411	PREDICTED: hypothetical protein LOC100123208 [Nasonia vitripennis]
CL1538.Contig1_S_henanense_Hep-pan	1.56693	0.000103689	hypothetical protein UY3_06274 [Chelonia mydas]
Unigene37186_S_henanense_Hep-pan	1.56318	0	Beta-crystallin A1 [Lepeophtheirus salmonis]
Unigene35147_S_henanense_Hep-pan	1.55548	8.89993e-13	hypothetical protein DAPPUDRAFT_207615 [Daphnia pulex]
CL884.Contig1_S_henanense_Hep-pan	1.54969	1.54462e-06	succinate-ubiquinone reductase cytochrome B small subunit, putative [Ixodes scapularis]
Unigene21276_S_henanense_Hep-pan	1.54587	1.42861e-10	hypothetical protein [Monosiga brevicollis MX1]
CL2661.Contig2_S_henanense_Hep-pan	1.54165	1.36155e-11	unc44 [Danaus plexippus]
CL3845.Contig1_S_henanense_Hep-pan	1.53168	1.60483e-12	hypothetical protein [Scylla paramamosain]
Unigene1037_S_henanense_Hep-pan	1.52874	6.15263e-12	Epidermal retinal dehydrogenase 2 [Crassostrea gigas]
CL1747.Contig1_S_henanense_Hep-pan	1.52404	9.41049e-12	hemocyanin subunit 2 [Metacarcinus magister]
Unigene21407_S_henanense_Hep-pan	1.51631	4.59261e-11	60S ribosomal protein L38 [Brugia malayi]
Unigene32174_S_henanense_Hep-pan	1.51504	5.20011e-06	rhodanese-like domain-containing protein 3 [Felis catus]
Unigene37712_S_henanense_Hep-pan	1.51394	0.000134516	PREDICTED: cytochrome b561 domain-containing protein 2-like [Amphimedon queenslandica]
Unigene37014_S_henanense_Hep-pan	1.51336	8.55335e-05	hypothetical protein BRAFLDRAFT_122251 [Branchiostoma floridae]
Unigene25902_S_henanense_Hep-pan	1.51071	8.89416e-13	PREDICTED: similar to ribosomal protein S29e [Tribolium castaneum]
Unigene34975_S_henanense_Hep-pan	1.50417	0	hypothetical protein DAPPUDRAFT_308028 [Daphnia pulex]
Unigene32797_S_henanense_Hep-pan	1.48782	0	hypothetical protein DAPPUDRAFT_210509 [Daphnia pulex]
CL1900.Contig1_S_henanense_Hep-pan	1.47139	5.91607e-07	hypothetical protein TcasGA2_TC005636 [Tribolium castaneum]
Unigene7862_S_henanense_Hep-pan	1.46815	2.71748e-11	ribosomal protein S24 [Rimicaris exoculata]
CL3717.Contig1_S_henanense_Hep-pan	1.45913	0	GI11740 [Drosophila mojavensis]
Unigene28782_S_henanense_Hep-pan	1.4584	4.74187e-13	GH17131 [Drosophila grimshawi]
CL722.Contig1_S_henanense_Hep-pan	1.45824	1.13511e-08	hypothetical protein DAPPUDRAFT_200882 [Daphnia pulex]
CL7181.Contig1_S_henanense_Hep-pan	1.45046	0	hypothetical protein TcasGA2_TC015989 [Tribolium castaneum]
Unigene34206_S_henanense_Hep-pan	1.43157	2.39095e-11	PREDICTED: hypothetical protein LOC100749566 [Bombus impatiens]
CL5247.Contig2_S_henanense_Hep-pan	1.42904	6.28682e-11	hypothetical protein DAPPUDRAFT_321741 [Daphnia pulex]
CL1026.Contig2_S_henanense_Hep-pan	1.42286	2.00349e-05	PREDICTED: glutathione S-transferase Mu 3-like [Oreochromis niloticus]
Unigene24392_S_henanense_Hep-pan	1.41251	8.03348e-05	hypothetical protein DAPPUDRAFT_299797 [Daphnia pulex]
Unigene656_S_henanense_Hep-pan	1.40919	0.000564335	putative surface antigen protein 2 [Leishmania major strain Friedlin]
Unigene33040_S_henanense_Hep-pan	1.40594	7.10049e-11	PREDICTED: tetratricopeptide repeat protein 1-like [Megachile rotundata]
CL1312.Contig1_S_henanense_Hep-pan	1.40379	0.000883655	GH19058 [Drosophila grimshawi]
CL914.Contig1_S_henanense_Hep-pan	1.39679	1.00759e-05	pol-like protein [Biomphalaria glabrata]
Unigene37379_S_henanense_Hep-pan	1.39678	0	beta-sarcoglycan, putative [Pediculus humanus corporis]
Unigene21311_S_henanense_Hep-pan	1.37832	9.78207e-14	PREDICTED: 40S ribosomal protein S8-like [Apis florea]
Unigene35918_S_henanense_Hep-pan	1.37737	0	hypothetical protein DAPPUDRAFT_226211 [Daphnia pulex]
Unigene31742_S_henanense_Hep-pan	1.37634	0	hypothetical protein DAPPUDRAFT_63727 [Daphnia pulex]
Unigene37600_S_henanense_Hep-pan	1.37487	2.28273e-05	PREDICTED: protein SCAF11-like [Oreochromis niloticus]
CL2613.Contig1_S_henanense_Hep-pan	1.3639	3.03336e-10	cytochrome c oxidase subunit I [Sinopotamon yangtsekiense]
Unigene35842_S_henanense_Hep-pan	1.35653	3.19199e-05	Myelin expression factor 2 [Camponotus floridanus]
CL6931.Contig1_S_henanense_Hep-pan	1.35091	0	Transposable element Tc3 transposase [Harpegnathos saltator]
CL748.Contig2_S_henanense_Hep-pan	1.32799	1.72803e-12	C-type lectin [Eriocheir sinensis]
Unigene38571_S_henanense_Hep-pan	1.32508	1.93615e-07	hypothetical protein DAPPUDRAFT_309187 [Daphnia pulex]
Unigene24693_S_henanense_Hep-pan	1.32166	6.67818e-12	hypothetical protein [Macrobrachium rosenbergii]
CL7333.Contig2_S_henanense_Hep-pan	1.32085	3.04417e-07	PREDICTED: uncharacterized protein LOC593916 [Strongylocentrotus purpuratus]
CL2906.Contig1_S_henanense_Hep-pan	1.31758	0.000178106	mucin TcMUCII [Trypanosoma cruzi strain CL Brener]
CL967.Contig1_S_henanense_Hep-pan	1.3045	4.51203e-12	hypothetical protein EAI_01038 [Harpegnathos saltator]
Unigene2558_S_henanense_Hep-pan	1.30305	0	C-type lectin [Scylla paramamosain]
Unigene33417_S_henanense_Hep-pan	1.28962	0	14-3-3-like protein [Eriocheir sinensis]
Unigene28136_S_henanense_Hep-pan	1.28894	0	CG5883 [Drosophila melanogaster]
Unigene38566_S_henanense_Hep-pan	1.28148	7.53717e-06	PREDICTED: similar to CG14435 CG14435-PA [Tribolium castaneum]
CL2008.Contig1_S_henanense_Hep-pan	1.27857	0	beta 1,4-endoglucanase [Cherax quadricarinatus]
Unigene33403_S_henanense_Hep-pan	1.27615	0.000608842	hypothetical protein DAPPUDRAFT_302804 [Daphnia pulex]
Unigene31981_S_henanense_Hep-pan	1.25189	1.42207e-06	hypothetical protein [Monosiga brevicollis MX1]
Unigene35751_S_henanense_Hep-pan	1.23488	6.42842e-05	Cleavage and polyadenylation specificity factor subunit 3 [Acromyrmex echinatior]
Unigene39451_S_henanense_Hep-pan	1.2158	2.72562e-10	fatty acid binding protein [Cherax quadricarinatus]
Unigene33627_S_henanense_Hep-pan	1.19392	1.33384e-10	progesterone-like protein 1, partial [Portunus trituberculatus]
Unigene2640_S_henanense_Hep-pan	1.19047	2.88954e-07	hypothetical protein DAPPUDRAFT_300290 [Daphnia pulex]
Unigene1699_S_henanense_Hep-pan	1.17185	8.31181e-11	26S protease regulatory subunit 8 [Harpegnathos saltator]
CL894.Contig2_S_henanense_Hep-pan	1.17155	0.00025447	beta 1,4-endoglucanase [Cherax quadricarinatus]
Unigene39278_S_henanense_Hep-pan	1.16993	1.68173e-13	glucan pattern-recognition lipoprotein [Fenneropenaeus chinensis]
Unigene34126_S_henanense_Hep-pan	1.16208	2.02648e-07	GI14070 [Drosophila mojavensis]
Unigene36535_S_henanense_Hep-pan	1.16146	0	protein-disulfide isomerase [Scylla paramamosain]
Unigene31174_S_henanense_Hep-pan	1.16139	0	serine collagenase 1 precursor [Uca pugilator]
Unigene33298_S_henanense_Hep-pan	1.14505	0	gamma-interferon-inducible lysosomal thiol reductase [Penaeus monodon]
Unigene25692_S_henanense_Hep-pan	1.13732	0	hypothetical protein CAPTEDRAFT_187234 [Capitella teleta]
CL3814.Contig1_S_henanense_Hep-pan	1.12722	0	cytochrome c oxidase subunit I [Geothelphusa dehaani]
Unigene33362_S_henanense_Hep-pan	1.12646	7.9008e-08	24 kDa subunit [Daphnia pulex]
Unigene25787_S_henanense_Hep-pan	1.12191	2.94113e-08	vitelline membrane outer layer protein 1-like protein [Ictalurus punctatus]
Unigene31227_S_henanense_Hep-pan	1.12179	2.57722e-10	PREDICTED: probable 26S proteasome non-ATPase regulatory subunit 3-like [Nasonia vitripennis]
Unigene2556_S_henanense_Hep-pan	1.12137	7.4918e-05	fed tick salivary protein 7 [Ixodes scapularis]
CL4035.Contig2_S_henanense_Hep-pan	1.11776	2.4951e-07	NADH dehydrogenase iron-sulfur protein 8, mitochondrial [Culex quinquefasciatus]
Unigene25827_S_henanense_Hep-pan	1.11437	6.28541e-11	AAEL000138-PA [Aedes aegypti]
Unigene13250_S_henanense_Hep-pan	1.11363	1.3164e-10	PREDICTED: 40S ribosomal protein S28-like [Strongylocentrotus purpuratus]
Unigene37943_S_henanense_Hep-pan	1.10976	0	hypothetical protein DAPPUDRAFT_304421 [Daphnia pulex]
Unigene35926_S_henanense_Hep-pan	1.10962	0.000543231	hypothetical protein DAPPUDRAFT_215063 [Daphnia pulex]
CL4589.Contig1_S_henanense_Hep-pan	1.08987	3.40118e-11	serine collagenase 1 precursor [Uca pugilator]
Unigene36468_S_henanense_Hep-pan	1.06693	0.000316798	hypothetical protein DAPPUDRAFT_218652 [Daphnia pulex]
CL92.Contig1_S_henanense_Hep-pan	1.06438	0	ORF2 [Acanthochelys spixii]
Unigene35075_S_henanense_Hep-pan	1.05138	6.21961e-07	RecName: Full=Oplophorus-luciferin 2-monooxygenase non-catalytic subunit; Flags: Precursor
Unigene35685_S_henanense_Hep-pan	1.03858	1.27829e-11	cytosolic manganese superoxide dismutase precursor [Scylla paramamosain]
CL3520.Contig1_S_henanense_Hep-pan	1.03679	6.24919e-11	C-type lectin [Eriocheir sinensis]
CL1830.Contig2_S_henanense_Hep-pan	1.01969	2.14273e-10	hypothetical protein UY3_06274 [Chelonia mydas]
Unigene2482_S_henanense_Hep-pan	1.01826	0	transketolase [Aedes aegypti]
CL1270.Contig1_S_henanense_Hep-pan	1.0177	0	hypothetical protein [Thermobia domestica]
CL317.Contig2_S_henanense_Hep-pan	1.0002	0	trypsin 1a [Panulirus argus]
CL3685.Contig1_S_henanense_Hep-pan	1	2.05206e-10	calreticulin [Pacifastacus leniusculus]
CL7497.Contig1_S_henanense_Hep-pan	-18.4576	0	hypothetical protein PTSG_12928 [Salpingoeca sp. ATCC 50818]
CL7210.Contig1_S_henanense_Hep-pan	-17.91	0	hypothetical protein DAPPUDRAFT_241415 [Daphnia pulex]
CL3979.Contig1_S_henanense_Hep-pan	-17.4697	0	hypothetical protein MDA_GLEAN10017786 [Myotis davidii]
CL873.Contig1_S_henanense_Hep-pan	-16.9604	0	PREDICTED: uncharacterized protein LOC100181674 [Ciona intestinalis]
Unigene13254_S_henanense_Hep-pan	-16.6386	0	hypothetical protein CAEBREN_07885 [Caenorhabditis brenneri]
Unigene13473_S_henanense_Hep-pan	-16.5224	0	trans-sialidase [Trypanosoma cruzi strain CL Brener]
CL1635.Contig1_S_henanense_Hep-pan	-15.9807	0	CRE-COL-50 protein [Caenorhabditis remanei]
Unigene26149_S_henanense_Hep-pan	-15.8421	0	GH16383 [Drosophila grimshawi]
Unigene25719_S_henanense_Hep-pan	-15.7966	0	PREDICTED: hypothetical protein LOC100520585 [Sus scrofa]
Unigene39623_S_henanense_Hep-pan	-15.6829	0	retinitis pigmentosa GTPase regulator-like protein [Plasmodium yoelii yoelii]
CL268.Contig1_S_henanense_Hep-pan	-15.6537	0	hypothetical protein EIN_155670 [Entamoeba invadens IP1]
Unigene14550_S_henanense_Hep-pan	-15.6482	0	hypothetical protein BRAFLDRAFT_88446 [Branchiostoma floridae]
CL7751.Contig1_S_henanense_Hep-pan	-15.6264	0	hypothetical protein EAI_03683 [Harpegnathos saltator]
CL864.Contig9_S_henanense_Hep-pan	-15.4742	0	hypothetical protein TcasGA2_TC030701 [Tribolium castaneum]
Unigene13229_S_henanense_Hep-pan	-15.3206	0	hypothetical protein CAPTEDRAFT_163289 [Capitella teleta]
Unigene23166_S_henanense_Hep-pan	-15.2919	0	voltage gated chloride channel domain-containing protein [Toxoplasma gondii ME49]
Unigene24845_S_henanense_Hep-pan	-15.1422	0	hypothetical protein DAPPUDRAFT_311166 [Daphnia pulex]
Unigene13343_S_henanense_Hep-pan	-14.8977	0	Protein COL-103 [Caenorhabditis elegans]
Unigene32481_S_henanense_Hep-pan	-14.8858	0	hypothetical protein I79_011083 [Cricetulus griseus]
Unigene33963_S_henanense_Hep-pan	-14.788	0	PREDICTED: LOW QUALITY PROTEIN: titin [Monodelphis domestica]
CL985.Contig2_S_henanense_Hep-pan	-14.7834	0	PREDICTED: uncharacterized protein LOC101287827 [Orcinus orca]
CL702.Contig3_S_henanense_Hep-pan	-14.6721	0	unnamed protein product [Tetraodon nigroviridis]
Unigene29998_S_henanense_Hep-pan	-14.5981	0	threonine-protein kinase irlF; AltName: Full=Inositol-requiring protein-like protein kinase F
Unigene1771_S_henanense_Hep-pan	-14.5739	0	putative proteophosphoglycan ppg3 [Leishmania infantum JPCM5]
Unigene29872_S_henanense_Hep-pan	-14.4316	0	AGAP004620-PC [Anopheles gambiae str. PEST]
CL3332.Contig1_S_henanense_Hep-pan	-14.2906	0	pol-like protein [Biomphalaria glabrata]
Unigene26065_S_henanense_Hep-pan	-14.1641	0	proteoglycan 4 precursor [Rattus norvegicus]
Unigene25773_S_henanense_Hep-pan	-14.0178	8.19574e-288	CRE-PQN-75 protein [Caenorhabditis remanei]
CL4515.Contig1_S_henanense_Hep-pan	-13.9815	1.19822e-280	crustin-1 [Eriocheir sinensis]
CL2184.Contig1_S_henanense_Hep-pan	-13.9475	4.18611e-274	conserved hypothetical protein [Pediculus humanus corporis]
Unigene7878_S_henanense_Hep-pan	-13.9279	2.25988e-270	PREDICTED: cyclin-dependent kinase 10-like [Takifugu rubripes]
Unigene13390_S_henanense_Hep-pan	-13.9028	1.06398e-265	PREDICTED: similar to no mitochondrial derivative CG5395-PA [Tribolium castaneum]
Unigene23859_S_henanense_Hep-pan	-13.8372	7.27258e-254	hypothetical protein [Cryptosporidium hominis TU502]
Unigene39639_S_henanense_Hep-pan	-13.7537	1.56339e-239	PREDICTED: dual specificity testis-specific protein kinase 2 isoform 2 [Orcinus orca]
Unigene32128_S_henanense_Hep-pan	-13.7274	3.59211e-235	hypothetical protein TREES_T100008926 [Tupaia chinensis]
CL590.Contig1_S_henanense_Hep-pan	-13.6471	2.14181e-222	pol-like protein [Biomphalaria glabrata]
Unigene21654_S_henanense_Hep-pan	-13.5854	4.78847e-213	NO-insensitive guanylyl cyclase III [Gecarcinus lateralis]
CL911.Contig4_S_henanense_Hep-pan	-13.4674	3.13447e-196	hypothetical protein [Trypanosoma cruzi strain CL Brener]
Unigene14471_S_henanense_Hep-pan	-13.2958	4.11338e-174	hypothetical protein KGM_07987 [Danaus plexippus]
Unigene7847_S_henanense_Hep-pan	-13.2699	5.35555e-171	cuticle proprotein proCP3.3 [Callinectes sapidus]
CL1687.Contig1_S_henanense_Hep-pan	-13.2672	1.0942e-170	PREDICTED: uncharacterized protein LOC100902338 [Metaseiulus occidentalis]
Unigene30173_S_henanense_Hep-pan	-13.2435	6.97315e-168	nucleoredoxin, putative [Pediculus humanus corporis]
Unigene28348_S_henanense_Hep-pan	-13.1185	7.09745e-154	AAEL014517-PA [Aedes aegypti]
CL864.Contig6_S_henanense_Hep-pan	-12.9816	7.32959e-140	AGAP002273-PA [Anopheles gambiae str. PEST]
Unigene31592_S_henanense_Hep-pan	-12.9687	1.29051e-138	PREDICTED: uncharacterized protein LOC100591296 [Nomascus leucogenys]
Unigene7697_S_henanense_Hep-pan	-12.8549	4.95107e-128	hypothetical protein PTSG_04462 [Salpingoeca sp. ATCC 50818]
CL168.Contig2_S_henanense_Hep-pan	-12.8196	6.41402e-125	CG2839 [Drosophila melanogaster]
Unigene14548_S_henanense_Hep-pan	-12.8088	5.49364e-124	PREDICTED: low-density lipoprotein receptor-related protein 4 [Felis catus]
CL144.Contig1_S_henanense_Hep-pan	-12.776	3.48238e-121	endonuclease and reverse transcriptase-like protein [Bombyx mori]
Unigene6510_S_henanense_Hep-pan	-12.7576	1.25718e-119	PREDICTED: similar to AGAP002104-PA [Tribolium castaneum]
CL2003.Contig1_S_henanense_Hep-pan	-12.7082	1.39565e-115	hypothetical protein I79_020146 [Cricetulus griseus]
Unigene24746_S_henanense_Hep-pan	-12.7043	2.845e-115	serine proteinase-like protein [Macrobrachium nipponense]
Unigene13586_S_henanense_Hep-pan	-12.7004	5.8159e-115	hypothetical protein CAPTEDRAFT_161086, partial [Capitella teleta]
CL567.Contig2_S_henanense_Hep-pan	-12.6452	1.3205e-110	non-LTR retrotransposon CATS [Danaus plexippus]
CL1756.Contig1_S_henanense_Hep-pan	-12.6207	9.74732e-109	RNA exonuclease 1-like protein [Camponotus floridanus]
Unigene32679_S_henanense_Hep-pan	-12.5918	1.47101e-106	PREDICTED: collagen alpha-1(I) chain [Otolemur garnettii]
Unigene26133_S_henanense_Hep-pan	-12.5145	5.88675e-101	GJ13031 [Drosophila virilis]
Unigene13227_S_henanense_Hep-pan	-12.4512	1.33448e-96	hypothetical protein PTSG_02500 [Salpingoeca sp. ATCC 50818]
Unigene13035_S_henanense_Hep-pan	-12.4468	2.7286e-96	hypothetical protein DFA_08919 [Dictyostelium fasciculatum]
CL7570.Contig1_S_henanense_Hep-pan	-12.4186	2.01474e-94	hypothetical protein KGM_19640 [Danaus plexippus]
Unigene39617_S_henanense_Hep-pan	-12.3611	1.09574e-90	PREDICTED: uncharacterized protein LOC100880064 [Megachile rotundata]
Unigene2164_S_henanense_Hep-pan	-12.3611	1.09296e-90	hypothetical protein KGM_14575 [Danaus plexippus]
Unigene18464_S_henanense_Hep-pan	-12.3562	2.22925e-90	conserved hypothetical protein [Pediculus humanus corporis]
Unigene32378_S_henanense_Hep-pan	-12.3412	1.90609e-89	notopleural, isoform A [Drosophila melanogaster]
Unigene18739_S_henanense_Hep-pan	-12.2273	1.32649e-82	AGAP001238-PB [Anopheles gambiae str. PEST]
Unigene33629_S_henanense_Hep-pan	-12.2058	2.33708e-81	C-type lectin [Procambarus clarkii]
Unigene20909_S_henanense_Hep-pan	-12.1948	9.72779e-81	PREDICTED: solute carrier family 22 (organic cation transporter), member 21-like [Saccoglossus kowalevskii]
Unigene34963_S_henanense_Hep-pan	-12.1836	4.06869e-80	PREDICTED: keratin-associated protein 10-7-like [Rattus norvegicus]
Unigene40014_S_henanense_Hep-pan	-12.178	8.30138e-80	coagulation factor VII [Culex quinquefasciatus]
Unigene20790_S_henanense_Hep-pan	-12.1668	3.48043e-79	Peritrophin-1 [Camponotus floridanus]
CL6999.Contig1_S_henanense_Hep-pan	-12.1614	7.06821e-79	pol-like protein [Biomphalaria glabrata]
CL7290.Contig4_S_henanense_Hep-pan	-12.1614	7.03533e-79	conserved hypothetical protein [Culex quinquefasciatus]
CL2732.Contig1_S_henanense_Hep-pan	-12.1154	2.15925e-76	hypothetical protein CAPTEDRAFT_27962, partial [Capitella teleta]
Unigene6183_S_henanense_Hep-pan	-12.1039	9.0124e-76	PREDICTED: ran-binding protein 9-like [Monodelphis domestica]
Unigene7730_S_henanense_Hep-pan	-12.062	1.35585e-73	cyclophilin [Haemonchus contortus]
CL3841.Contig1_S_henanense_Hep-pan	-12.0255	9.95133e-72	hypothetical protein DDB_G0275205 [Dictyostelium discoideum AX4]
Unigene39982_S_henanense_Hep-pan	-12.0192	2.031e-71	hypothetical protein AND_21966 [Anopheles darlingi]
Unigene26481_S_henanense_Hep-pan	-12.013	4.14522e-71	Protein kintoun [Acromyrmex echinatior]
Unigene30836_S_henanense_Hep-pan	-12.0004	1.72682e-70	PREDICTED: histone H2A-like [Hydra magnipapillata]
Unigene22050_S_henanense_Hep-pan	-11.9816	1.4748e-69	hypothetical protein I79_020146 [Cricetulus griseus]
Unigene1929_S_henanense_Hep-pan	-11.9751	3.0168e-69	PREDICTED: uncharacterized protein LOC763830, partial [Strongylocentrotus purpuratus]
Unigene28547_S_henanense_Hep-pan	-11.9556	2.57676e-68	GG25239 [Drosophila erecta]
Unigene40140_S_henanense_Hep-pan	-11.9556	2.56577e-68	protein lin-32, putative [Pediculus humanus corporis]
Unigene39626_S_henanense_Hep-pan	-11.9363	2.1964e-67	putative fibrillarin [Trypanosoma vivax Y486]
Unigene23713_S_henanense_Hep-pan	-11.923	9.17205e-67	PREDICTED: uncharacterized protein LOC100939189, partial [Pongo abelii]
Unigene31440_S_henanense_Hep-pan	-11.9163	1.87632e-66	PREDICTED: uncharacterized protein LOC100914811 [Sarcophilus harrisii]
Unigene21388_S_henanense_Hep-pan	-11.9028	7.80327e-66	PREDICTED: LOW QUALITY PROTEIN: gametogenetin-like [Cavia porcellus]
Unigene7844_S_henanense_Hep-pan	-11.8478	2.39412e-63	hypothetical protein [Trichomonas vaginalis G3]
CL5693.Contig1_S_henanense_Hep-pan	-11.8265	2.04583e-62	PREDICTED: uncharacterized protein LOC100215935 [Hydra magnipapillata]
Unigene14890_S_henanense_Hep-pan	-11.776	3.05696e-60	peroxidase precursor [Tribolium castaneum]
CL811.Contig1_S_henanense_Hep-pan	-11.776	3.05089e-60	PREDICTED: hypothetical protein LOC100575279 [Acyrthosiphon pisum]
Unigene34272_S_henanense_Hep-pan	-11.776	3.04483e-60	hypothetical protein UY3_06274 [Chelonia mydas]
CL5079.Contig1_S_henanense_Hep-pan	-11.776	3.0388e-60	PREDICTED: splicing factor 3B subunit 4-like [Oryzias latipes]
Unigene26136_S_henanense_Hep-pan	-11.7536	2.59231e-59	polycystic kidney disease 2-like 1 [Oryzias latipes]
CL1136.Contig1_S_henanense_Hep-pan	-11.7313	2.21163e-58	pol-like protein [Biomphalaria glabrata]
Unigene39695_S_henanense_Hep-pan	-11.7237	4.49889e-58	hypothetical protein PTSG_10394 [Salpingoeca sp. ATCC 50818]
Unigene31927_S_henanense_Hep-pan	-11.7237	4.49024e-58	PREDICTED: uncharacterized protein LOC100227852 isoform 1 [Taeniopygia guttata]
Unigene34981_S_henanense_Hep-pan	-11.716	9.18735e-58	hypothetical protein TcasGA2_TC005924 [Tribolium castaneum]
Unigene1480_S_henanense_Hep-pan	-11.7082	1.8762e-57	Protein furry [Harpegnathos saltator]
Unigene31723_S_henanense_Hep-pan	-11.7004	3.83887e-57	PREDICTED: uncharacterized protein LOC100930444 [Sarcophilus harrisii]
Unigene13365_S_henanense_Hep-pan	-11.6926	7.85472e-57	PREDICTED: uncharacterized protein LOC101031809 [Saimiri boliviensis boliviensis]
CL764.Contig4_S_henanense_Hep-pan	-11.6847	1.60411e-56	hypothetical protein PTSG_11912 [Salpingoeca sp. ATCC 50818]
CL3980.Contig2_S_henanense_Hep-pan	-11.6847	1.60107e-56	myosin heavy chain variant A [Bombyx mandarina]
Unigene39749_S_henanense_Hep-pan	-11.6533	2.79065e-55	PREDICTED: similar to conserved hypothetical protein [Tribolium castaneum]
CL4699.Contig3_S_henanense_Hep-pan	-11.6452	5.69953e-55	hypothetical protein EAI_13691 [Harpegnathos saltator]
Unigene29829_S_henanense_Hep-pan	-11.6289	2.38634e-54	hypothetical protein NCLIV_030220 [Neospora caninum Liverpool]
CL827.Contig3_S_henanense_Hep-pan	-11.5957	4.18347e-53	Lysine-specific demethylase 3B [Acromyrmex echinatior]
Unigene32889_S_henanense_Hep-pan	-11.5793	1.74845e-52	PREDICTED: uncharacterized protein LOC101349814 [Trichechus manatus latirostris]
CL165.Contig1_S_henanense_Hep-pan	-11.5708	3.57124e-52	hypothetical protein CAPTEDRAFT_217086 [Capitella teleta]
Unigene14990_S_henanense_Hep-pan	-11.5708	3.55826e-52	hypothetical protein [Trichomonas vaginalis G3]
CL1266.Contig2_S_henanense_Hep-pan	-11.5622	7.25486e-52	PREDICTED: similar to GA15370-PA [Tribolium castaneum]
Unigene7854_S_henanense_Hep-pan	-11.5622	7.24177e-52	mucin-like protein [Cryptosporidium hominis]
Unigene14776_S_henanense_Hep-pan	-11.5622	7.22872e-52	hypothetical protein PCYB_144050, partial [Plasmodium cynomolgi strain B]
Unigene21483_S_henanense_Hep-pan	-11.545	3.00003e-51	hypothetical protein BRAFLDRAFT_85195 [Branchiostoma floridae]
Unigene39817_S_henanense_Hep-pan	-11.5187	2.55277e-50	RecName: Full=Uncharacterized protein DDB_G0271670; Flags: Precursor
Unigene13963_S_henanense_Hep-pan	-11.5187	2.54829e-50	PREDICTED: ryanodine receptor 44F-like [Bombus impatiens]
Unigene39635_S_henanense_Hep-pan	-11.5187	2.54383e-50	PREDICTED: LOW QUALITY PROTEIN: ATPase family AAA domain-containing protein 1-A-like [Bombus terrestris]
Unigene21911_S_henanense_Hep-pan	-11.5103	5.19665e-50	semaphorin [Culex quinquefasciatus]
Unigene20730_S_henanense_Hep-pan	-11.4924	2.16875e-49	hypothetical protein [Monosiga brevicollis MX1]
Unigene1076_S_henanense_Hep-pan	-11.4284	3.23258e-47	gag-like protein [Biomphalaria glabrata]
Unigene35998_S_henanense_Hep-pan	-11.4189	6.60436e-47	PREDICTED: uncharacterized protein LOC502541 [Rattus norvegicus]
Unigene29806_S_henanense_Hep-pan	-11.4189	6.55996e-47	hypothetical protein UY3_06274 [Chelonia mydas]
Unigene27958_S_henanense_Hep-pan	-11.3902	5.56728e-46	PREDICTED: uncharacterized protein LOC100893982 [Strongylocentrotus purpuratus]
CL7757.Contig1_S_henanense_Hep-pan	-11.3902	5.55808e-46	hypothetical protein CAPTEDRAFT_218181 [Capitella teleta]
Unigene25607_S_henanense_Hep-pan	-11.3608	4.75691e-45	gel-forming, isoform CRA_a
Unigene7981_S_henanense_Hep-pan	-11.3509	9.68807e-45	Orphan nuclear receptor NR2E1, putative [Pediculus humanus corporis]
Unigene715_S_henanense_Hep-pan	-11.3509	9.65656e-45	PREDICTED: dual specificity testis-specific protein kinase 1-like, partial [Ailuropoda melanoleuca]
Unigene38492_S_henanense_Hep-pan	-11.341	1.95417e-44	unnamed protein product [Tetraodon nigroviridis]
CL7290.Contig1_S_henanense_Hep-pan	-11.341	1.95104e-44	gag-like protein [Biomphalaria glabrata]
CL4176.Contig1_S_henanense_Hep-pan	-11.3214	8.14703e-44	U88 [Brugia malayi]
Unigene1112_S_henanense_Hep-pan	-11.3009	3.39674e-43	hypothetical protein CAPTEDRAFT_188650 [Capitella teleta]
Unigene29805_S_henanense_Hep-pan	-11.2802	1.41629e-42	chloride channel protein k, putative [Toxoplasma gondii VEG]
Unigene38610_S_henanense_Hep-pan	-11.2592	5.89653e-42	PREDICTED: hypothetical protein LOC100650832 [Bombus terrestris]
Unigene22033_S_henanense_Hep-pan	-11.2276	5.01761e-41	ankyrin repeat protein [Trichomonas vaginalis G3]
Unigene39641_S_henanense_Hep-pan	-11.2167	1.02234e-40	putative Rho-associated protein kinase [Danaus plexippus]
Unigene33259_S_henanense_Hep-pan	-11.2167	1.02078e-40	cuticle protein CB6 [Portunus pelagicus]
CL587.Contig1_S_henanense_Hep-pan	-11.2167	1.01923e-40	alpha-2-macroglobulin [Pacifastacus leniusculus]
Unigene7827_S_henanense_Hep-pan	-11.2167	1.01768e-40	hypothetical protein CAPTEDRAFT_24569, partial [Capitella teleta]
Unigene13596_S_henanense_Hep-pan	-11.1948	4.23823e-40	PREDICTED: keratin-associated protein 4-12-like isoform 3 [Felis catus]
CL142.Contig2_S_henanense_Hep-pan	-11.1948	4.23187e-40	pol-like protein [Biomphalaria glabrata]
CL4735.Contig1_S_henanense_Hep-pan	-11.1836	8.6107e-40	hypothetical protein DAPPUDRAFT_306237 [Daphnia pulex]
Unigene41604_S_henanense_Hep-pan	-11.1836	8.57237e-40	U88 [Brugia malayi]
Unigene7951_S_henanense_Hep-pan	-11.1611	3.56028e-39	RecName: Full=Uncharacterized protein LOC284861
Unigene28316_S_henanense_Hep-pan	-11.1497	7.25601e-39	hypothetical protein BRAFLDRAFT_67137 [Branchiostoma floridae]
Unigene28679_S_henanense_Hep-pan	-11.1389	1.48101e-38	hCG1793893
Unigene24544_S_henanense_Hep-pan	-11.1273	3.02291e-38	Trifunctional purine biosynthetic protein adenosine-3 [Heterocephalus glaber]
Unigene7933_S_henanense_Hep-pan	-11.1273	3.01854e-38	conserved hypothetical protein [Pediculus humanus corporis]
Unigene525_S_henanense_Hep-pan	-11.1157	6.16133e-38	PREDICTED: TATA box-binding protein-like protein 1-like [Megachile rotundata]
Unigene29107_S_henanense_Hep-pan	-11.1157	6.14368e-38	unnamed protein product [Oikopleura dioica]
Unigene25642_S_henanense_Hep-pan	-11.0802	5.24032e-37	RPGR [Ovis aries]
Unigene8447_S_henanense_Hep-pan	-11.056	2.18982e-36	PREDICTED: hypothetical protein LOC100123740 [Nasonia vitripennis]
Unigene450_S_henanense_Hep-pan	-11.056	2.18366e-36	PREDICTED: monocarboxylate transporter 14-like [Bombus impatiens]
Unigene9075_S_henanense_Hep-pan	-11.0314	9.11274e-36	PREDICTED: insulin-like growth factor-binding protein complex acid labile subunit-like [Acyrthosiphon pisum]
Unigene10558_S_henanense_Hep-pan	-11.007	3.80308e-35	chitinase [Scylla serrata]
CL864.Contig7_S_henanense_Hep-pan	-11.007	3.7821e-35	hypothetical protein [Cryptosporidium muris RN66]
Unigene26810_S_henanense_Hep-pan	-11.007	3.77689e-35	hypothetical protein [Paramecium tetraurelia strain d4-2]
Unigene41703_S_henanense_Hep-pan	-10.9944	7.66871e-35	notch 2 [Daphnia pulex]
CL1434.Contig1_S_henanense_Hep-pan	-10.9687	3.1966e-34	hypothetical protein [Brugia malayi]
CL5840.Contig1_S_henanense_Hep-pan	-10.9425	1.32367e-33	Protein PQN-75, isoform a [Caenorhabditis elegans]
Unigene39687_S_henanense_Hep-pan	-10.9293	2.69555e-33	GA18231 [Drosophila pseudoobscura pseudoobscura]
Unigene27056_S_henanense_Hep-pan	-10.9031	1.118e-32	receptor tyrosine kinase proto-oncogene [Xiphophorus xiphidium]
Unigene36489_S_henanense_Hep-pan	-10.8757	4.65579e-32	hypothetical protein BRAFLDRAFT_86650 [Branchiostoma floridae]
Unigene1077_S_henanense_Hep-pan	-10.8619	9.49519e-32	hypothetical protein TcasGA2_TC005208 [Tribolium castaneum]
CL1181.Contig4_S_henanense_Hep-pan	-10.8619	9.48297e-32	putative integrase core domain protein [Trichinella spiralis]
CL3094.Contig1_S_henanense_Hep-pan	-10.8478	1.92175e-31	Microtubule-associated protein 1A [Myotis davidii]
Unigene39690_S_henanense_Hep-pan	-10.8478	1.91931e-31	TPA: hormonally upregulated Neu-associated kinase-like [Bos taurus]
Unigene40417_S_henanense_Hep-pan	-10.8337	3.91964e-31	hypothetical protein EGM_08695, partial [Macaca fascicularis]
Unigene13916_S_henanense_Hep-pan	-10.8337	3.90481e-31	ryanodine receptor [Litopenaeus vannamei]
Unigene13235_S_henanense_Hep-pan	-10.8194	7.9547e-31	outer dense fiber protein 1 [Sus scrofa]
Unigene37020_S_henanense_Hep-pan	-10.8049	1.61253e-30	zinc finger protein 526 [Xenopus (Silurana) tropicalis]
CL2844.Contig1_S_henanense_Hep-pan	-10.7764	6.71837e-30	hypothetical protein M91_20998, partial [Bos grunniens mutus]
CL3577.Contig3_S_henanense_Hep-pan	-10.7764	6.6937e-30	Protein RSR-1 [Caenorhabditis elegans]
Unigene26143_S_henanense_Hep-pan	-10.7764	6.68551e-30	PREDICTED: tyrosine-protein kinase yes-like [Oryzias latipes]
Unigene205_S_henanense_Hep-pan	-10.7465	2.77902e-29	polyADP-ribosyltransferase [Polysphondylium pallidum PN500]
CL1143.Contig2_S_henanense_Hep-pan	-10.716	1.14436e-28	M2904]
Unigene8538_S_henanense_Hep-pan	-10.7004	2.32391e-28	PC2-like protein [Orconectes limosus]
Unigene32580_S_henanense_Hep-pan	-10.7004	2.31847e-28	hypothetical protein AND_19726 [Anopheles darlingi]
CL907.Contig1_S_henanense_Hep-pan	-10.7004	2.31576e-28	major ampullate silk protein 2 [Argiope bruennichi]
CL3606.Contig2_S_henanense_Hep-pan	-10.6847	4.71972e-28	proteophosphoglycan 5 [Leishmania major strain Friedlin]
Unigene6901_S_henanense_Hep-pan	-10.6847	4.71424e-28	PREDICTED: hypothetical protein LOC100747019 [Bombus impatiens]
Unigene39861_S_henanense_Hep-pan	-10.6528	1.95169e-27	Antennapedia [Procambarus clarkii]
Unigene35832_S_henanense_Hep-pan	-10.6366	3.98273e-27	hypothetical protein TcasGA2_TC005146 [Tribolium castaneum]
Unigene8080_S_henanense_Hep-pan	-10.6366	3.96467e-27	PREDICTED: neuropeptide Y receptor type 2-like [Apis mellifera]
CL7511.Contig3_S_henanense_Hep-pan	-10.6211	8.07264e-27	hypothetical protein DAPPUDRAFT_262406 [Daphnia pulex]
Unigene25464_S_henanense_Hep-pan	-10.6046	1.64379e-26	S-antigen protein [Columba livia]
Unigene31348_S_henanense_Hep-pan	-10.5878	3.32514e-26	hypothetical protein DAPPUDRAFT_196031 [Daphnia pulex]
Unigene39340_S_henanense_Hep-pan	-10.5708	6.77169e-26	hypothetical protein UY3_06274 [Chelonia mydas]
Unigene14948_S_henanense_Hep-pan	-10.5708	6.75687e-26	hypothetical protein BRAFLDRAFT_107076 [Branchiostoma floridae]
Unigene8363_S_henanense_Hep-pan	-10.5536	1.37912e-25	putative oxysterol-binding protein 1A [Danaus plexippus]
Unigene45644_S_henanense_Hep-pan	-10.5536	1.37612e-25	RNA non-specific endonuclease [Penaeus monodon]
CL4155.Contig1_S_henanense_Hep-pan	-10.5536	1.37463e-25	heat shock protein 21 [Macrobrachium rosenbergii]
Unigene31923_S_henanense_Hep-pan	-10.5362	2.79976e-25	hypothetical protein BRAFLDRAFT_79074 [Branchiostoma floridae]
Unigene21196_S_henanense_Hep-pan	-10.5362	2.78773e-25	transmembrane protein 117 [Xenopus laevis]
CL229.Contig1_S_henanense_Hep-pan	-10.5362	2.78474e-25	low-density lipoprotein receptor-related protein 2 [Branchiostoma floridae]
CL332.Contig1_S_henanense_Hep-pan	-10.5362	2.78175e-25	gag-like protein [Biomphalaria glabrata]
CL183.Contig1_S_henanense_Hep-pan	-10.5362	2.77877e-25	PREDICTED: RNA-directed DNA polymerase from mobile element jockey-like [Strongylocentrotus purpuratus]
CL6723.Contig1_S_henanense_Hep-pan	-10.5187	5.66014e-25	PREDICTED: hypothetical protein LOC100702766 [Oreochromis niloticus]
CL1944.Contig2_S_henanense_Hep-pan	-10.5187	5.65412e-25	basic proline-rich protein precursor [Sus scrofa]
Unigene31036_S_henanense_Hep-pan	-10.5008	1.15419e-24	PREDICTED: hypothetical protein LOC100535378 [Danio rerio]
Unigene39700_S_henanense_Hep-pan	-10.5008	1.15175e-24	Protein piccolo [Crassostrea gigas]
Unigene40108_S_henanense_Hep-pan	-10.5008	1.15053e-24	actin 1 [Penaeus monodon]
Unigene38179_S_henanense_Hep-pan	-10.4471	9.70722e-24	hypothetical protein TcasGA2_TC015919 [Tribolium castaneum]
CL1023.Contig4_S_henanense_Hep-pan	-10.4284	1.96361e-23	mucin, partial
Unigene42206_S_henanense_Hep-pan	-10.4284	1.96161e-23	pol-like protein [Biomphalaria glabrata]
Unigene39651_S_henanense_Hep-pan	-10.4284	1.95962e-23	PREDICTED: forkhead box protein G1-like isoform 1 [Monodelphis domestica]
Unigene8806_S_henanense_Hep-pan	-10.4284	1.95365e-23	conserved hypothetical protein [Neospora caninum Liverpool]
Unigene24088_S_henanense_Hep-pan	-10.4284	1.95167e-23	mucin 5
CL1456.Contig2_S_henanense_Hep-pan	-10.4094	3.98077e-23	pol-like protein [Biomphalaria glabrata]
CL7757.Contig2_S_henanense_Hep-pan	-10.4094	3.96876e-23	hypothetical protein CAPTEDRAFT_200504, partial [Capitella teleta]
Unigene2146_S_henanense_Hep-pan	-10.4094	3.96478e-23	PREDICTED: uncharacterized protein LOC100849233 [Bos taurus]
CL1733.Contig1_S_henanense_Hep-pan	-10.4094	3.94497e-23	polyprotein [Bombyx mori]
Unigene39668_S_henanense_Hep-pan	-10.3902	8.04699e-23	hypothetical protein BRAFLDRAFT_100153 [Branchiostoma floridae]
Unigene13484_S_henanense_Hep-pan	-10.3902	8.039e-23	hypothetical protein DAPPUDRAFT_329385 [Daphnia pulex]
Unigene34337_S_henanense_Hep-pan	-10.3902	8.03103e-23	Kettin [Procambarus clarkii]
Unigene41797_S_henanense_Hep-pan	-10.3902	8.00719e-23	neuroblastoma-like protein [Glyptapanteles indiensis]
Unigene273_S_henanense_Hep-pan	-10.3875	0	Peritrophin-1 [Camponotus floridanus]
Unigene17729_S_henanense_Hep-pan	-10.3707	1.63179e-22	calcified cuticle protein CP19.0 isoform B [Callinectes sapidus]
Unigene50763_S_henanense_Hep-pan	-10.3707	1.6254e-22	reverse transcriptase [Lymantria dispar]
CL887.Contig2_S_henanense_Hep-pan	-10.3707	1.62222e-22	conserved Plasmodium protein [Plasmodium falciparum 3D7]
Unigene38286_S_henanense_Hep-pan	-10.3509	3.31261e-22	PREDICTED: uncharacterized protein LOC752844 [Strongylocentrotus purpuratus]
Unigene8390_S_henanense_Hep-pan	-10.3509	3.29337e-22	M2904]
CL2843.Contig2_S_henanense_Hep-pan	-10.3309	6.71886e-22	PREDICTED: SCAN domain-containing protein 3-like [Xenopus (Silurana) tropicalis]
Unigene39656_S_henanense_Hep-pan	-10.3309	6.68025e-22	salivary gland secretion 1 [Drosophila melanogaster]
Unigene873_S_henanense_Hep-pan	-10.3309	6.67386e-22	reverse transcriptase (put.); putative [Drosophila melanogaster]
CL727.Contig1_S_henanense_Hep-pan	-10.3106	1.35775e-21	pol-like protein [Biomphalaria glabrata]
Unigene1217_S_henanense_Hep-pan	-10.3106	1.35646e-21	RecName: Full=Transcription factor SPT20 homolog
Unigene865_S_henanense_Hep-pan	-10.2912	2.73917e-21	pol-like protein [Biomphalaria glabrata]
Unigene35012_S_henanense_Hep-pan	-10.2703	5.57881e-21	IMD [Litopenaeus vannamei]
CL2699.Contig1_S_henanense_Hep-pan	-10.2703	5.56847e-21	pol [Drosophila melanogaster]
Unigene36471_S_henanense_Hep-pan	-10.2703	5.54279e-21	PREDICTED: uncharacterized protein LOC575286 [Strongylocentrotus purpuratus]
Unigene13279_S_henanense_Hep-pan	-10.2491	1.12588e-20	voltage gated chloride channel domain-containing protein [Toxoplasma gondii ME49]
Unigene34149_S_henanense_Hep-pan	-10.2491	1.12178e-20	calcium-dependent protein kinase [Cryptosporidium muris RN66]
Unigene32567_S_henanense_Hep-pan	-10.2491	1.12076e-20	hypothetical protein G5I_05770 [Acromyrmex echinatior]
CL5968.Contig1_S_henanense_Hep-pan	-10.2276	2.2789e-20	putative reverse transcriptase [Marsupenaeus japonicus]
Unigene14363_S_henanense_Hep-pan	-10.2058	4.62997e-20	PREDICTED: uncharacterized protein LOC101078810, partial [Takifugu rubripes]
Unigene1717_S_henanense_Hep-pan	-10.2058	4.62583e-20	GL20422 [Drosophila persimilis]
CL4961.Contig2_S_henanense_Hep-pan	-10.1836	9.37404e-20	MRC1L-D [Gallus gallus]
CL696.Contig2_S_henanense_Hep-pan	-10.1836	9.35751e-20	hypothetical protein I79_020146 [Cricetulus griseus]
Unigene39935_S_henanense_Hep-pan	-10.1836	9.32461e-20	PREDICTED: cyclin-dependent kinase B2-1-like [Strongylocentrotus purpuratus]
CL1995.Contig2_S_henanense_Hep-pan	-10.1611	1.8916e-19	C. briggsae CBR-COL-176 protein [Caenorhabditis briggsae]
CL5018.Contig2_S_henanense_Hep-pan	-10.1611	1.88504e-19	predicted protein [Nematostella vectensis]
Unigene7920_S_henanense_Hep-pan	-10.1383	3.84104e-19	Cuticle protein 19 [Lepeophtheirus salmonis]
Unigene13715_S_henanense_Hep-pan	-10.1383	3.83773e-19	PREDICTED: LOW QUALITY PROTEIN: myosin-XV-like [Bombus impatiens]
CL3674.Contig1_S_henanense_Hep-pan	-10.1383	3.82785e-19	PREDICTED: uncharacterized protein LOC100215935 [Hydra magnipapillata]
Unigene37590_S_henanense_Hep-pan	-10.1383	3.81149e-19	PREDICTED: protein HEXIM1-like [Megachile rotundata]
Unigene35589_S_henanense_Hep-pan	-10.115	7.76708e-19	GG16396 [Drosophila erecta]
Unigene25684_S_henanense_Hep-pan	-10.115	7.73423e-19	PREDICTED: uncharacterized protein LOC101167543 [Oryzias latipes]
Unigene16192_S_henanense_Hep-pan	-10.0914	1.57486e-18	hypothetical protein DAPPUDRAFT_65345 [Daphnia pulex]
CL2882.Contig2_S_henanense_Hep-pan	-10.0688	3.20156e-18	PREDICTED: meiotic recombination protein SPO11-like [Takifugu rubripes]
Unigene17000_S_henanense_Hep-pan	-10.0688	3.19092e-18	hypothetical protein [Paramecium tetraurelia strain d4-2]
CL7209.Contig1_S_henanense_Hep-pan	-10.0688	3.1751e-18	PREDICTED: uncharacterized protein LOC101241704, partial [Hydra magnipapillata]
Unigene16259_S_henanense_Hep-pan	-10.0688	3.17248e-18	PREDICTED: microtubule-actin cross-linking factor 1-like [Bombus impatiens]
Unigene7843_S_henanense_Hep-pan	-10.0444	6.47682e-18	cuticlin, putative [Ixodes scapularis]
Unigene54576_S_henanense_Hep-pan	-10.0444	6.46619e-18	PAP-associated domain-containing protein, putative [Ixodes scapularis]
CL1398.Contig3_S_henanense_Hep-pan	-10.0444	6.45559e-18	KH domain containing protein [Brugia malayi]
Unigene1550_S_henanense_Hep-pan	-10.0444	6.44502e-18	Plectin-1 [Harpegnathos saltator]
Unigene30284_S_henanense_Hep-pan	-10.0196	1.31585e-17	probable zinc metalloproteinase [Brugia malayi]
CL3968.Contig1_S_henanense_Hep-pan	-10.0196	1.31478e-17	gag-like protein [Biomphalaria glabrata]
Unigene34072_S_henanense_Hep-pan	-10.0196	1.31371e-17	hypothetical protein BRAFLDRAFT_124250 [Branchiostoma floridae]
Unigene31054_S_henanense_Hep-pan	-10.0196	1.30945e-17	RecName: Full=Uncharacterized histidine-rich protein DDB_G0274557; Flags: Precursor
CL688.Contig1_S_henanense_Hep-pan	-10.0196	1.30839e-17	PREDICTED: lutropin-choriogonadotropic hormone receptor-like [Apis florea]
Unigene1150_S_henanense_Hep-pan	-10.0196	1.30733e-17	arginine repetitive matrix protein 3 [Papio anubis]
Unigene36351_S_henanense_Hep-pan	-10.0196	1.30311e-17	PREDICTED: hypothetical protein LOC100535378 [Danio rerio]
Unigene26407_S_henanense_Hep-pan	-9.99435	2.66063e-17	unnamed protein product [Trypanosoma congolense IL3000]
CL1696.Contig1_S_henanense_Hep-pan	-9.99435	2.65636e-17	hypothetical protein TcasGA2_TC005273 [Tribolium castaneum]
Unigene39636_S_henanense_Hep-pan	-9.99435	2.65423e-17	voltage gated chloride channel domain-containing protein [Toxoplasma gondii ME49]
CL306.Contig1_S_henanense_Hep-pan	-9.99435	2.64998e-17	choriogenin H [Liza haematocheila]
Unigene13422_S_henanense_Hep-pan	-9.96867	5.41079e-17	PREDICTED: 1-aminocyclopropane-1-carboxylate synthase-like protein 1-like [Oryzias latipes]
Unigene26579_S_henanense_Hep-pan	-9.96867	5.40217e-17	GH21909 [Drosophila grimshawi]
Unigene19962_S_henanense_Hep-pan	-9.94251	1.09266e-16	predicted protein [Nematostella vectensis]
CL4943.Contig1_S_henanense_Hep-pan	-9.94251	1.09009e-16	hypothetical protein BRAFLDRAFT_277565 [Branchiostoma floridae]
Unigene7699_S_henanense_Hep-pan	-9.94251	1.08923e-16	GG18108 [Drosophila erecta]
CL543.Contig1_S_henanense_Hep-pan	-9.91588	2.21559e-16	pol-like protein [Biomphalaria glabrata]
Unigene29964_S_henanense_Hep-pan	-9.88874	4.51041e-16	conserved hypothetical protein [Pediculus humanus corporis]
Unigene8337_S_henanense_Hep-pan	-9.88874	4.50694e-16	Zn finger homeodomain 2 [Danaus plexippus]
Unigene43582_S_henanense_Hep-pan	-9.88874	4.49654e-16	conserved hypothetical protein [Pediculus humanus corporis]
CL2562.Contig2_S_henanense_Hep-pan	-9.86109	9.1615e-16	PREDICTED: hypothetical protein LOC368413 [Danio rerio]
CL1728.Contig1_S_henanense_Hep-pan	-9.86109	9.12661e-16	Stonustoxin subunit alpha [Chelonia mydas]
Unigene30569_S_henanense_Hep-pan	-9.83447	1.85541e-15	PREDICTED: actin-related protein 3-like [Amphimedon queenslandica]
Unigene28451_S_henanense_Hep-pan	-9.83447	1.85262e-15	GL10369 [Drosophila persimilis]
Unigene6185_S_henanense_Hep-pan	-9.83447	1.84983e-15	hypothetical protein KGM_11323 [Danaus plexippus]
Unigene22316_S_henanense_Hep-pan	-9.83447	1.84566e-15	PREDICTED: uncharacterized protein LOC100989919 [Pan paniscus]
Unigene38861_S_henanense_Hep-pan	-9.83447	1.84427e-15	hypothetical protein [Paramecium tetraurelia strain d4-2]
Unigene8398_S_henanense_Hep-pan	-9.83447	1.84289e-15	hypothetical protein DAPPUDRAFT_311205 [Daphnia pulex]
CL7746.Contig1_S_henanense_Hep-pan	-8.68299	1.96614e-237	pol-like protein [Scylla paramamosain]
CL1015.Contig1_S_henanense_Hep-pan	-8.47478	7.67909e-205	fatty acid binding protein [Scylla paramamosain]
CL268.Contig2_S_henanense_Hep-pan	-8.09338	3.5418e-156	putative kinesin K39 [Leishmania infantum JPCM5]
Unigene32915_S_henanense_Hep-pan	-7.87254	2.63975e-200	PREDICTED: zinc finger protein 726-like [Macaca mulatta]
Unigene34714_S_henanense_Hep-pan	-7.79155	7.64469e-126	ovarian fibroin-like substance-2 [Cyprinus carpio]
Unigene31739_S_henanense_Hep-pan	-7.66394	0	hypothetical protein TREES_T100002876 [Tupaia chinensis]
Unigene305_S_henanense_Hep-pan	-7.03472	7.88098e-256	proline rich protein 2 precursor [Rattus norvegicus]
Unigene36320_S_henanense_Hep-pan	-6.90689	2.3785e-66	vitelline membrane outer layer 1-like protein [Scylla paramamosain]
CL224.Contig1_S_henanense_Hep-pan	-6.51678	7.85717e-75	pol-like protein [Biomphalaria glabrata]
Unigene28009_S_henanense_Hep-pan	-6.47692	3.35058e-194	PREDICTED: SAM domain and HD domain-containing protein 1-like [Oreochromis niloticus]
Unigene37_S_henanense_Hep-pan	-6.45613	5.27385e-287	predicted protein [Nematostella vectensis]
CL7078.Contig1_S_henanense_Hep-pan	-6.22372	4.3576e-40	PREDICTED: hypothetical protein [Saccoglossus kowalevskii]
Unigene1346_S_henanense_Hep-pan	-6.09074	1.32957e-145	hypothetical protein DAPPUDRAFT_300066 [Daphnia pulex]
Unigene36294_S_henanense_Hep-pan	-5.95648	2.95327e-49	pol-like protein [Scylla paramamosain]
Unigene878_S_henanense_Hep-pan	-5.85035	0	cryptocyanin 2 [Metacarcinus magister]
CL5496.Contig4_S_henanense_Hep-pan	-5.7744	1.31613e-28	PREDICTED: nuclear pore complex-interacting protein-like 3-like [Pan troglodytes]
Unigene36509_S_henanense_Hep-pan	-5.35962	7.51087e-21	viral A-type inclusion protein [Trichomonas vaginalis G3]
CL285.Contig2_S_henanense_Hep-pan	-5.35921	5.36262e-52	PREDICTED: similar to pol polyprotein [Tribolium castaneum]
Unigene34078_S_henanense_Hep-pan	-5.24345	4.44118e-19	PREDICTED: uncharacterized protein LOC100890510 [Strongylocentrotus purpuratus]
Unigene1403_S_henanense_Hep-pan	-5.08675	8.80798e-59	hypothetical protein DAPPUDRAFT_236682 [Daphnia pulex]
CL6690.Contig1_S_henanense_Hep-pan	-5.05081	2.01875e-16	pol-like protein [Biomphalaria glabrata]
CL7147.Contig1_S_henanense_Hep-pan	-5.04182	4.82007e-81	PREDICTED: similar to gag-like protein [Tribolium castaneum]
Unigene36900_S_henanense_Hep-pan	-5.02823	4.35603e-32	PREDICTED: similar to cop9 complex subunit [Tribolium castaneum]
CL5214.Contig1_S_henanense_Hep-pan	-5.02814	4.13251e-56	PREDICTED: hypothetical protein LOC100162931 [Acyrthosiphon pisum]
Unigene593_S_henanense_Hep-pan	-4.98138	3.95669e-124	PREDICTED: putative nuclease HARBI1-like [Hydra magnipapillata]
CL4532.Contig1_S_henanense_Hep-pan	-4.98132	1.53653e-15	predicted protein [Pediculus humanus corporis]
CL3820.Contig1_S_henanense_Hep-pan	-4.94871	1.23283e-22	heat shock protein 90 [Scylla paramamosain]
CL3952.Contig1_S_henanense_Hep-pan	-4.93213	2.41478e-22	endonuclease and reverse transcriptase-like protein [Bombyx mori]
CL5951.Contig4_S_henanense_Hep-pan	-4.92732	2.4013e-81	VERL [Tegula funebralis]
CL7544.Contig1_S_henanense_Hep-pan	-4.91736	2.26353e-51	pol-like protein [Biomphalaria glabrata]
CL1385.Contig1_S_henanense_Hep-pan	-4.8941	7.48238e-29	Transposable element Tc3 transposase [Harpegnathos saltator]
CL6259.Contig2_S_henanense_Hep-pan	-4.8812	2.25123e-14	hypothetical protein BRAFLDRAFT_85458 [Branchiostoma floridae]
CL6141.Contig1_S_henanense_Hep-pan	-4.85812	6.86466e-288	pol-like protein [Biomphalaria glabrata]
CL3557.Contig1_S_henanense_Hep-pan	-4.85646	0	cryptocyanin 2 [Metacarcinus magister]
Unigene581_S_henanense_Hep-pan	-4.82379	7.56663e-75	PREDICTED: RNA-directed DNA polymerase from mobile element jockey-like [Acyrthosiphon pisum]
CL7621.Contig1_S_henanense_Hep-pan	-4.68856	8.7642e-49	unknown [Gallus gallus]
CL7164.Contig5_S_henanense_Hep-pan	-4.64866	8.50284e-71	PREDICTED: uncharacterized protein LOC763830, partial [Strongylocentrotus purpuratus]
CL7057.Contig1_S_henanense_Hep-pan	-4.61875	2.13925e-17	pol-like protein [Biomphalaria glabrata]
CL2194.Contig1_S_henanense_Hep-pan	-4.38537	2.94474e-33	hypothetical protein DAPPUDRAFT_302545 [Daphnia pulex]
CL246.Contig3_S_henanense_Hep-pan	-4.3781	5.43739e-19	PREDICTED: similar to pol polyprotein [Tribolium castaneum]
CL7102.Contig2_S_henanense_Hep-pan	-4.28679	5.19782e-48	PREDICTED: RNA-directed DNA polymerase from mobile element jockey-like [Acyrthosiphon pisum]
Unigene708_S_henanense_Hep-pan	-4.24345	3.61019e-21	similar to CG3800 [Papilio xuthus]
CL674.Contig3_S_henanense_Hep-pan	-4.12979	1.07743e-72	pol-like protein [Biomphalaria glabrata]
CL225.Contig1_S_henanense_Hep-pan	-4.087	0	nucleolar protein-like protein 5A [Daphnia pulex]
Unigene25825_S_henanense_Hep-pan	-4.03209	0	Putative uncharacterized transposon-derived protein ZK1236.4, partial [Columba livia]
Unigene29352_S_henanense_Hep-pan	-3.81823	1.04098e-14	methylated-DNA--protein-cysteine methyltransferase, putative [Ixodes scapularis]
Unigene979_S_henanense_Hep-pan	-3.80179	2.36229e-34	PREDICTED: hypothetical protein LOC100026018 [Monodelphis domestica]
Unigene34516_S_henanense_Hep-pan	-3.76783	2.71689e-36	acyl-CoA delta-9 desaturase [Eriocheir sinensis]
CL5951.Contig5_S_henanense_Hep-pan	-3.7333	1.21568e-29	PREDICTED: inactive dipeptidyl peptidase 10-like [Takifugu rubripes]
Unigene32152_S_henanense_Hep-pan	-3.68513	2.75541e-23	PREDICTED: probable ATP-dependent RNA helicase DDX47-like isoform 1 [Megachile rotundata]
Unigene28196_S_henanense_Hep-pan	-3.68204	4.57975e-13	hypothetical protein PTSG_11726 [Salpingoeca sp. ATCC 50818]
CL6714.Contig1_S_henanense_Hep-pan	-3.65939	8.51224e-13	putative reverse transcriptase [Marsupenaeus japonicus]
Unigene34247_S_henanense_Hep-pan	-3.65872	3.14322e-25	super cysteine rich protein
CL2984.Contig1_S_henanense_Hep-pan	-3.65849	2.82728e-15	hypothetical protein TcasGA2_TC010280 [Tribolium castaneum]
CL5170.Contig1_S_henanense_Hep-pan	-3.63819	5.2712e-15	PREDICTED: similar to pol polyprotein [Tribolium castaneum]
Unigene29357_S_henanense_Hep-pan	-3.62902	4.41345e-266	PREDICTED: mediator of RNA polymerase II transcription subunit 10-like [Nasonia vitripennis]
Unigene175_S_henanense_Hep-pan	-3.6285	2.20582e-29	ubiquitin carboxyl-terminal esterase L3 [Scylla paramamosain]
CL593.Contig5_S_henanense_Hep-pan	-3.44878	9.90053e-17	alpha-tubulin [Eriocheir sinensis]
Unigene39011_S_henanense_Hep-pan	-3.31808	3.22073e-40	PREDICTED: tetraspanin-31-like isoform 1 [Bombus impatiens]
Unigene2463_S_henanense_Hep-pan	-3.31118	2.13663e-27	hypothetical protein TcasGA2_TC005227 [Tribolium castaneum]
Unigene1060_S_henanense_Hep-pan	-3.27988	1.50117e-68	PREDICTED: similar to pol polyprotein [Tribolium castaneum]
Unigene37336_S_henanense_Hep-pan	-3.24001	2.67117e-37	PREDICTED: uncharacterized protein LOC100882374 [Megachile rotundata]
Unigene35555_S_henanense_Hep-pan	-3.21527	5.47721e-66	hypothetical protein TcasGA2_TC030631 [Tribolium castaneum]
CL7260.Contig4_S_henanense_Hep-pan	-3.18866	5.34458e-10	gag-like protein [Biomphalaria glabrata]
Unigene39509_S_henanense_Hep-pan	-3.18829	5.2433e-45	PREDICTED: hypothetical protein LOC100571835 [Acyrthosiphon pisum]
CL2618.Contig1_S_henanense_Hep-pan	-3.18283	4.94436e-13	PREDICTED: histone-lysine N-methyltransferase MLL2 [Orcinus orca]
CL1319.Contig1_S_henanense_Hep-pan	-3.18036	4.4566e-70	PREDICTED: uncharacterized protein LOC100931706 [Sarcophilus harrisii]
Unigene38386_S_henanense_Hep-pan	-3.11792	3.5627e-18	JHE-like carboxylesterase 1 [Pandalopsis japonica]
Unigene2302_S_henanense_Hep-pan	-3.0898	5.6056e-25	PREDICTED: hypothetical protein LOC100742727 [Bombus impatiens]
Unigene609_S_henanense_Hep-pan	-3.08457	2.82806e-258	cryptocyanin 2 [Metacarcinus magister]
CL4830.Contig1_S_henanense_Hep-pan	-3.08198	0	endonuclease and reverse transcriptase-like protein [Bombyx mori]
Unigene7785_S_henanense_Hep-pan	-3.07405	5.20414e-63	lipophorin receptor 1, isoform J [Drosophila melanogaster]
Unigene39573_S_henanense_Hep-pan	-3.06441	0	AAEL014517-PA [Aedes aegypti]
CL7434.Contig1_S_henanense_Hep-pan	-3.02391	3.30631e-15	PREDICTED: hypothetical protein LOC100573292 [Acyrthosiphon pisum]
Unigene36282_S_henanense_Hep-pan	-2.98132	9.24807e-11	Lysosomal acid phosphatase [Acromyrmex echinatior]
CL593.Contig7_S_henanense_Hep-pan	-2.97669	1.17916e-272	RecName: Full=Tubulin alpha-3 chain; AltName: Full=Alpha-III tubulin
CL5939.Contig1_S_henanense_Hep-pan	-2.96984	3.70348e-22	reverse transcriptase [Danio rerio]
CL278.Contig2_S_henanense_Hep-pan	-2.94155	8.668e-13	hypothetical protein CAPTEDRAFT_189741, partial [Capitella teleta]
CL145.Contig5_S_henanense_Hep-pan	-2.90003	1.88397e-275	ORF2 [Acanthochelys spixii]
Unigene33068_S_henanense_Hep-pan	-2.8812	9.10011e-10	PREDICTED: glutamate--cysteine ligase regulatory subunit [Taeniopygia guttata]
Unigene37278_S_henanense_Hep-pan	-2.8769	1.70402e-44	cryptocyanin 2 [Metacarcinus magister]
Unigene1411_S_henanense_Hep-pan	-2.85608	4.1564e-23	predicted protein [Nematostella vectensis]
Unigene34386_S_henanense_Hep-pan	-2.82842	2.80431e-09	protein FAM49B, putative [Pediculus humanus corporis]
Unigene1366_S_henanense_Hep-pan	-2.82712	3.83911e-19	PREDICTED: myeloid leukemia factor-like [Nasonia vitripennis]
CL336.Contig2_S_henanense_Hep-pan	-2.7964	4.50804e-11	nuclear pore complex interacting protein [Pan troglodytes]
Unigene33037_S_henanense_Hep-pan	-2.79368	2.44391e-51	PREDICTED: hypothetical protein LOC100091911 [Ornithorhynchus anatinus]
Unigene33589_S_henanense_Hep-pan	-2.75545	6.91579e-29	PREDICTED: kinetochore-associated protein 1-like isoform 1 [Strongylocentrotus purpuratus]
Unigene34781_S_henanense_Hep-pan	-2.70959	6.45067e-17	hypothetical protein [Trichomonas vaginalis G3]
Unigene19784_S_henanense_Hep-pan	-2.70565	4.1512e-10	WASL-interacting protein family member 3-like [Cavia porcellus]
Unigene105_S_henanense_Hep-pan	-2.67851	1.15107e-11	PREDICTED: dual specificity protein kinase TTK [Sarcophilus harrisii]
CL7673.Contig1_S_henanense_Hep-pan	-2.67364	7.07052e-35	TPA: endonuclease-reverse transcriptase [Schistosoma mansoni]
CL2258.Contig1_S_henanense_Hep-pan	-2.61044	3.24833e-15	pol-like protein [Biomphalaria glabrata]
CL5347.Contig5_S_henanense_Hep-pan	-2.56815	1.38683e-09	pol-like protein [Biomphalaria glabrata]
Unigene1668_S_henanense_Hep-pan	-2.53337	5.08781e-10	TPA: endonuclease-reverse transcriptase [Schistosoma mansoni]
CL5401.Contig2_S_henanense_Hep-pan	-2.53312	1.87654e-08	PREDICTED: RNA-directed DNA polymerase from mobile element jockey-like [Strongylocentrotus purpuratus]
Unigene39544_S_henanense_Hep-pan	-2.52053	8.59858e-14	PREDICTED: uncharacterized protein LOC100908239 [Metaseiulus occidentalis]
CL5572.Contig1_S_henanense_Hep-pan	-2.51865	3.11706e-12	glutathione S-transferase [Eriocheir sinensis]
CL6478.Contig1_S_henanense_Hep-pan	-2.5162	1.12577e-10	PREDICTED: uncharacterized protein LOC100889586 [Strongylocentrotus purpuratus]
CL7600.Contig1_S_henanense_Hep-pan	-2.48926	2.14332e-28	EF-Tu d2 protein [Cherax quadricarinatus]
CL1457.Contig2_S_henanense_Hep-pan	-2.47755	0	putative reverse transcriptase [Marsupenaeus japonicus]
CL4403.Contig1_S_henanense_Hep-pan	-2.44973	8.78855e-54	PREDICTED: beta-hexosaminidase subunit beta [Strongylocentrotus purpuratus]
Unigene32653_S_henanense_Hep-pan	-2.42508	1.57637e-07	uncharacterized protein LOC100127838 [Xenopus (Silurana) tropicalis]
Unigene27299_S_henanense_Hep-pan	-2.39177	2.76553e-15	PREDICTED: ubiquinone biosynthesis protein COQ7 homolog [Bombus terrestris]
CL6713.Contig1_S_henanense_Hep-pan	-2.38744	7.44419e-81	sugar transporter-like protein [Nasonia vitripennis]
CL7649.Contig1_S_henanense_Hep-pan	-2.38423	1.89279e-22	PREDICTED: enoyl-CoA hydratase, mitochondrial-like isoform 1 [Oreochromis niloticus]
Unigene29939_S_henanense_Hep-pan	-2.34273	4.02422e-27	hypothetical protein CAPTEDRAFT_227918 [Capitella teleta]
Unigene37437_S_henanense_Hep-pan	-2.32453	1.31954e-16	myosin heavy chain [Cryptosporidium hominis TU502]
Unigene34653_S_henanense_Hep-pan	-2.3097	5.89048e-20	Signal peptidase complex subunit 3 [Lepeophtheirus salmonis]
Unigene7082_S_henanense_Hep-pan	-2.28277	7.66261e-09	hypothetical protein EAI_03106 [Harpegnathos saltator]
Unigene37976_S_henanense_Hep-pan	-2.26668	6.17119e-52	PREDICTED: uncharacterized protein LOC576916 [Strongylocentrotus purpuratus]
Unigene37448_S_henanense_Hep-pan	-2.24661	1.06028e-15	PREDICTED: structural maintenance of chromosomes protein 6-like [Sarcophilus harrisii]
Unigene820_S_henanense_Hep-pan	-2.22529	1.23741e-41	ORF2 [Acanthochelys spixii]
CL145.Contig6_S_henanense_Hep-pan	-2.22071	2.15499e-10	ORF2 [Acanthochelys spixii]
Unigene9_S_henanense_Hep-pan	-2.19984	3.5227e-20	PREDICTED: zinc finger protein 850-like [Danio rerio]
Unigene26759_S_henanense_Hep-pan	-2.1964	1.27148e-10	hypothetical protein DAPPUDRAFT_225892 [Daphnia pulex]
Unigene38632_S_henanense_Hep-pan	-2.18587	1.35254e-14	chloride ion current inducer protein, putative [Ixodes scapularis]
Unigene33619_S_henanense_Hep-pan	-2.1788	2.11129e-10	PREDICTED: dihydrofolate reductase-like [Saccoglossus kowalevskii]
Unigene32732_S_henanense_Hep-pan	-2.17425	2.60805e-07	PREDICTED: thioredoxin-related transmembrane protein 2 homolog [Bombus impatiens]
Unigene38685_S_henanense_Hep-pan	-2.12715	1.25728e-12	PREDICTED: long-chain-fatty-acid--CoA ligase 3-like [Megachile rotundata]
Unigene2641_S_henanense_Hep-pan	-2.11309	5.16902e-20	PREDICTED: uncharacterized protein LOC101240873, partial [Hydra magnipapillata]
CL1750.Contig1_S_henanense_Hep-pan	-2.08518	1.65851e-22	PREDICTED: leucine-rich repeat-containing protein 47-like [Megachile rotundata]
Unigene38176_S_henanense_Hep-pan	-2.0118	5.94118e-11	innexin inx2 [Homarus gammarus]
Unigene39198_S_henanense_Hep-pan	-2.00151	3.31336e-29	hypothetical protein DAPPUDRAFT_204206 [Daphnia pulex]
Unigene2563_S_henanense_Hep-pan	-1.99163	6.61696e-16	hypothetical protein IscW_ISCW012360 [Ixodes scapularis]
CL5126.Contig2_S_henanense_Hep-pan	-1.99107	2.71261e-08	PREDICTED: RNA-directed DNA polymerase from mobile element jockey-like [Strongylocentrotus purpuratus]
CL1179.Contig1_S_henanense_Hep-pan	-1.99004	1.98111e-13	hypothetical protein CAPTEDRAFT_162695 [Capitella teleta]
Unigene32070_S_henanense_Hep-pan	-1.96997	2.40287e-41	PREDICTED: uncharacterized protein LOC100397108 [Callithrix jacchus]
CL25.Contig1_S_henanense_Hep-pan	-1.96447	3.78052e-14	hypothetical protein CAPTEDRAFT_205098 [Capitella teleta]
Unigene27991_S_henanense_Hep-pan	-1.96327	8.90937e-09	Protein BANP [Crassostrea gigas]
Unigene37003_S_henanense_Hep-pan	-1.95164	3.38878e-67	hypothetical protein BRAFLDRAFT_203247 [Branchiostoma floridae]
Unigene32883_S_henanense_Hep-pan	-1.93717	3.5329e-12	PAK1 interacting protein 1 [Scylla paramamosain]
Unigene33075_S_henanense_Hep-pan	-1.92451	1.57819e-21	conserved hypothetical protein [Neospora caninum Liverpool]
Unigene32249_S_henanense_Hep-pan	-1.91814	9.83041e-10	GI12268 [Drosophila mojavensis]
Unigene30528_S_henanense_Hep-pan	-1.91153	8.45747e-07	multiprotein bridging factor 1 [Papilio xuthus]
Unigene37491_S_henanense_Hep-pan	-1.90926	1.75207e-07	Methylosome protein, putative [Pediculus humanus corporis]
Unigene37968_S_henanense_Hep-pan	-1.90709	1.17839e-10	PREDICTED: uncharacterized protein LOC100888279 [Strongylocentrotus purpuratus]
CL58.Contig1_S_henanense_Hep-pan	-1.89762	1.45684e-44	ORF2-encoded protein [Danio rerio]
Unigene34040_S_henanense_Hep-pan	-1.87178	1.58647e-118	HMGBa [Litopenaeus vannamei]
Unigene33832_S_henanense_Hep-pan	-1.86965	2.01768e-52	GM11603 [Drosophila sechellia]
CL67.Contig10_S_henanense_Hep-pan	-1.86098	2.41341e-12	PREDICTED: RNA-directed DNA polymerase from mobile element jockey-like [Strongylocentrotus purpuratus]
Unigene2528_S_henanense_Hep-pan	-1.85968	4.28203e-27	PREDICTED: cytochrome P450, family 3, subfamily A, polypeptide 4-like [Saccoglossus kowalevskii]
Unigene1758_S_henanense_Hep-pan	-1.8037	6.7402e-14	hypothetical protein DAPPUDRAFT_329527 [Daphnia pulex]
Unigene38451_S_henanense_Hep-pan	-1.78532	1.95644e-30	hypothetical protein TcasGA2_TC011512 [Tribolium castaneum]
Unigene33903_S_henanense_Hep-pan	-1.7823	4.52662e-06	hemolectin [Callinectes sapidus]
Unigene36330_S_henanense_Hep-pan	-1.77714	2.31241e-16	hypothetical protein DAPPUDRAFT_231717 [Daphnia pulex]
Unigene2035_S_henanense_Hep-pan	-1.77113	1.00674e-07	hypothetical protein DAPPUDRAFT_331571 [Daphnia pulex]
Unigene32183_S_henanense_Hep-pan	-1.76474	1.40389e-31	PREDICTED: uncharacterized protein LOC101239675 [Hydra magnipapillata]
Unigene32484_S_henanense_Hep-pan	-1.74933	3.38108e-09	GD14286 [Drosophila simulans]
Unigene36093_S_henanense_Hep-pan	-1.74933	3.37951e-09	hypothetical protein BRAFLDRAFT_79648 [Branchiostoma floridae]
CL6172.Contig2_S_henanense_Hep-pan	-1.73226	1.08661e-05	Ubiquitin-conjugating enzyme E2 J2 [Acromyrmex echinatior]
Unigene39469_S_henanense_Hep-pan	-1.72893	6.20805e-06	T-cell receptor beta chain ANA 11 [Brugia malayi]
CL7102.Contig3_S_henanense_Hep-pan	-1.70657	1.65613e-05	PREDICTED: minichromosome maintenance complex component 8-like [Saccoglossus kowalevskii]
CL5063.Contig1_S_henanense_Hep-pan	-1.70326	1.23947e-08	PREDICTED: similar to AGAP011532-PA [Tribolium castaneum]
CL6049.Contig1_S_henanense_Hep-pan	-1.68118	4.50028e-05	RPGR ORF15 isoform [Xenopus laevis]
CL145.Contig12_S_henanense_Hep-pan	-1.67647	1.72433e-17	PREDICTED: RNA-directed DNA polymerase from mobile element jockey-like [Strongylocentrotus purpuratus]
Unigene32526_S_henanense_Hep-pan	-1.63008	3.61569e-10	peptidyl-prolyl cis-trans isomerase H, putative [Pediculus humanus corporis]
Unigene38370_S_henanense_Hep-pan	-1.62384	1.90424e-15	Bip [Litopenaeus vannamei]
Unigene32420_S_henanense_Hep-pan	-1.61521	3.03482e-06	PREDICTED: TIP41-like protein-like [Megachile rotundata]
CL2643.Contig1_S_henanense_Hep-pan	-1.60596	2.90366e-05	PREDICTED: uncharacterized protein LOC763830, partial [Strongylocentrotus purpuratus]
Unigene30229_S_henanense_Hep-pan	-1.59899	8.82216e-05	PREDICTED: proteasome subunit alpha type-6-like [Megachile rotundata]
Unigene36648_S_henanense_Hep-pan	-1.59342	1.04097e-32	PREDICTED: SKI family transcriptional corepressor 2 [Otolemur garnettii]
Unigene34104_S_henanense_Hep-pan	-1.59094	1.01126e-22	WD-repeat protein, putative [Ixodes scapularis]
CL2396.Contig1_S_henanense_Hep-pan	-1.58855	0	PREDICTED: gamma-butyrobetaine dioxygenase-like [Strongylocentrotus purpuratus]
Unigene22906_S_henanense_Hep-pan	-1.58576	9.46596e-119	hypothetical protein DAPPUDRAFT_231056 [Daphnia pulex]
Unigene35935_S_henanense_Hep-pan	-1.58089	1.27163e-29	PREDICTED: similar to RE62270p [Tribolium castaneum]
CL2279.Contig2_S_henanense_Hep-pan	-1.545	1.05339e-14	selenophosphate synthetase [Penaeus monodon]
CL7548.Contig1_S_henanense_Hep-pan	-1.51264	1.07012e-09	PREDICTED: similar to pol polyprotein [Tribolium castaneum]
Unigene40121_S_henanense_Hep-pan	-1.5035	1.21697e-29	exosomal 3'-5' exoribonuclease complex, subunit Rrp41, putative [Ixodes scapularis]
Unigene28730_S_henanense_Hep-pan	-1.50225	2.09594e-08	hypothetical protein CAPTEDRAFT_194915 [Capitella teleta]
Unigene37196_S_henanense_Hep-pan	-1.48561	2.15903e-25	PREDICTED: H1 histone family, member O, oocyte-specific-like [Saccoglossus kowalevskii]
Unigene34304_S_henanense_Hep-pan	-1.45646	1.29508e-150	hypothetical protein DAPPUDRAFT_303318 [Daphnia pulex]
Unigene1365_S_henanense_Hep-pan	-1.4544	1.27425e-21	PREDICTED: U2 snRNP-associated SURP motif-containing protein [Sarcophilus harrisii]
CL1914.Contig1_S_henanense_Hep-pan	-1.44824	5.65825e-23	endonuclease and reverse transcriptase-like protein [Bombyx mori]
CL4083.Contig1_S_henanense_Hep-pan	-1.43928	3.50164e-10	reverse transcriptase [Ciona intestinalis]
Unigene33145_S_henanense_Hep-pan	-1.43726	3.85193e-42	GM22495 [Drosophila sechellia]
Unigene29458_S_henanense_Hep-pan	-1.39282	0.000150906	PREDICTED: hypothetical protein [Saccoglossus kowalevskii]
CL5925.Contig2_S_henanense_Hep-pan	-1.38773	2.99807e-20	beta-N-acetylglucosaminidase [Litopenaeus vannamei]
CL149.Contig1_S_henanense_Hep-pan	-1.37766	1.66487e-25	PREDICTED: putative nuclease HARBI1-like [Strongylocentrotus purpuratus]
Unigene36613_S_henanense_Hep-pan	-1.35883	8.3968e-06	hypothetical protein EAI_05707 [Harpegnathos saltator]
Unigene22847_S_henanense_Hep-pan	-1.35788	1.2338e-33	cytochrome oxidase subunit I [Mictyris brevidactylus]
CL2582.Contig1_S_henanense_Hep-pan	-1.35396	3.50376e-21	Putative maltase L [Crassostrea gigas]
Unigene39615_S_henanense_Hep-pan	-1.32656	3.04654e-201	ribosomal protein L24 [Procambarus clarkii]
Unigene33763_S_henanense_Hep-pan	-1.31599	1.49212e-33	ubiquitin-conjugating enzyme E2 [Scylla paramamosain]
Unigene37888_S_henanense_Hep-pan	-1.30754	4.86509e-06	PREDICTED: similar to CG7358 CG7358-PA [Tribolium castaneum]
Unigene36359_S_henanense_Hep-pan	-1.3075	3.28862e-106	progesterone-like protein 2, partial [Portunus trituberculatus]
CL2756.Contig1_S_henanense_Hep-pan	-1.30521	6.1154e-23	hypothetical protein DAPPUDRAFT_302577 [Daphnia pulex]
Unigene37913_S_henanense_Hep-pan	-1.30117	0.000767267	hypothetical protein [Trypanosoma cruzi strain CL Brener]
CL3584.Contig1_S_henanense_Hep-pan	-1.28866	6.11843e-35	GK17577 [Drosophila willistoni]
Unigene35022_S_henanense_Hep-pan	-1.28129	1.19162e-05	F1-ATP synthase gamma subunit [Litopenaeus vannamei]
Unigene31061_S_henanense_Hep-pan	-1.27991	3.20533e-17	PREDICTED: similar to peter pan CG5786-PA [Tribolium castaneum]
Unigene34590_S_henanense_Hep-pan	-1.27944	3.84787e-15	hypothetical protein EAI_14436 [Harpegnathos saltator]
Unigene31092_S_henanense_Hep-pan	-1.27762	0.00043242	hypothetical protein BRAFLDRAFT_76762 [Branchiostoma floridae]
Unigene25916_S_henanense_Hep-pan	-1.27312	0.000147665	PREDICTED: protein BCCIP homolog [Apis mellifera]
CL4966.Contig1_S_henanense_Hep-pan	-1.26656	8.99576e-10	transmembrane protein 14C-like [Acyrthosiphon pisum]
Unigene35477_S_henanense_Hep-pan	-1.25446	7.87137e-09	PREDICTED: protein FAM13B-like [Apis florea]
Unigene37070_S_henanense_Hep-pan	-1.24019	6.11049e-07	PREDICTED: hypothetical protein LOC100572018 [Acyrthosiphon pisum]
Unigene32470_S_henanense_Hep-pan	-1.23313	1.51208e-11	PREDICTED: F-actin-capping protein subunit alpha-like [Megachile rotundata]
Unigene32421_S_henanense_Hep-pan	-1.22843	0.000849511	PREDICTED: 2-hydroxyphytanoyl-CoA lyase [Oryctolagus cuniculus]
Unigene39176_S_henanense_Hep-pan	-1.20989	4.413e-58	PREDICTED: aminopeptidase N-like [Nasonia vitripennis]
CL4239.Contig1_S_henanense_Hep-pan	-1.20398	2.90923e-13	cytochrome P450 enzyme, CYP330A1 enzyme - green crab, common shore crab
Unigene32245_S_henanense_Hep-pan	-1.19227	1e-304	PREDICTED: 60S ribosomal protein L4-like [Megachile rotundata]
Unigene33840_S_henanense_Hep-pan	-1.18493	4.89413e-143	lectin E [Marsupenaeus japonicus]
Unigene2299_S_henanense_Hep-pan	-1.17847	1.72425e-05	RAB6-interacting protein, putative [Pediculus humanus corporis]
Unigene33213_S_henanense_Hep-pan	-1.17031	4.30172e-26	PREDICTED: trafficking protein particle complex subunit 3-like [Nasonia vitripennis]
Unigene176_S_henanense_Hep-pan	-1.16804	4.83496e-11	farnesoic acid O-methyltransferase long isoform [Scylla paramamosain]
Unigene36309_S_henanense_Hep-pan	-1.16524	2.31206e-20	AGAP004213-PA [Anopheles gambiae str. PEST]
CL3496.Contig1_S_henanense_Hep-pan	-1.16099	0.000124338	hypothetical protein CAPTEDRAFT_227286 [Capitella teleta]
Unigene28523_S_henanense_Hep-pan	-1.15257	9.8329e-07	PREDICTED: 26S protease regulatory subunit 10B [Apis mellifera]
Unigene36751_S_henanense_Hep-pan	-1.12262	0.000161907	RNA recognition motif containing protein [Brugia malayi]
CL812.Contig3_S_henanense_Hep-pan	-1.12074	0.000112008	PREDICTED: RNA-directed DNA polymerase from mobile element jockey-like [Strongylocentrotus purpuratus]
CL5254.Contig1_S_henanense_Hep-pan	-1.11469	0.000819662	hypothetical protein TcasGA2_TC010492 [Tribolium castaneum]
Unigene36090_S_henanense_Hep-pan	-1.11439	3.53419e-05	PREDICTED: uncharacterized protein LOC100883656 [Megachile rotundata]
CL6553.Contig1_S_henanense_Hep-pan	-1.11033	2.27285e-61	cathepsin L [Penaeus monodon]
Unigene28745_S_henanense_Hep-pan	-1.1072	2.32826e-185	hypothetical protein DAPPUDRAFT_190410 [Daphnia pulex]
CL997.Contig1_S_henanense_Hep-pan	-1.10048	4.8649e-05	ATP-dependent DNA helicase 2 subunit 1 [Crassostrea gigas]
Unigene37328_S_henanense_Hep-pan	-1.09807	6.563e-40	chaperonin [Macrobrachium rosenbergii]
Unigene34298_S_henanense_Hep-pan	-1.09377	2.23315e-123	RecName: Full=Hyastatin; Flags: Precursor
Unigene33230_S_henanense_Hep-pan	-1.0908	7.11682e-07	hypothetical protein DAPPUDRAFT_299973 [Daphnia pulex]
Unigene35419_S_henanense_Hep-pan	-1.08298	7.96049e-06	conserved hypothetical protein [Pediculus humanus corporis]
CL5993.Contig1_S_henanense_Hep-pan	-1.08297	6.65161e-06	ubiquitin-conjugating enzyme E2 b [Eriocheir sinensis]
Unigene35222_S_henanense_Hep-pan	-1.07073	1.08732e-05	PREDICTED: similar to CG12341 CG12341-PA [Tribolium castaneum]
Unigene32437_S_henanense_Hep-pan	-1.07073	1.08697e-05	hypothetical protein DAPPUDRAFT_322760 [Daphnia pulex]
CL3978.Contig1_S_henanense_Hep-pan	-1.05347	9.2448e-08	PREDICTED: similar to POSSIBLE RNA METHYLTRANSFERASE, putative [Tribolium castaneum]
Unigene2490_S_henanense_Hep-pan	-1.04376	3.95466e-07	hCG1793893
CL4057.Contig2_S_henanense_Hep-pan	-1.04268	5.90805e-11	PREDICTED: similar to reticulocalbin [Tribolium castaneum]
Unigene27996_S_henanense_Hep-pan	-1.04	0.000161982	pol-like protein [Aedes aegypti]
Unigene37290_S_henanense_Hep-pan	-1.0394	2.69318e-06	heat shock protein 70 kDa [Xantho incisus]
CL6980.Contig1_S_henanense_Hep-pan	-1.02648	3.34052e-17	PREDICTED: RNA-directed DNA polymerase from mobile element jockey-like [Strongylocentrotus purpuratus]
Unigene30169_S_henanense_Hep-pan	-1.02159	6.99125e-20	unknown unsecreted protein [Papilio xuthus]
Unigene36107_S_henanense_Hep-pan	-1.00384	0.00010389	GM20791 [Drosophila sechellia]

## Sheet: DiffExpGene of 29 vs con
Supplementary Table S2. Altered DEGs in comparisons between each Cd-treated group and control
List of the up- and down-regulated unigenes in comparison of 29 mg/L group vs control. (log2 Ratio≥1 and FDR≤0.001) (Red: up-regulated; blue: down-regulated)
Transcript ID	log2 Ratio(S_henanense_Hep-pan_29/S_henanense_Hep-pan_con)	FDR	Description
CL627.Contig1_S_henanense_Hep-pan	10.8321	1.7437e-14	hypothetical protein PTSG_04189 [Salpingoeca sp. ATCC 50818]
Unigene39291_S_henanense_Hep-pan	10.3253	1.73425e-14	RecName: Full=Oplophorus-luciferin 2-monooxygenase non-catalytic subunit; Flags: Precursor
Unigene10118_S_henanense_Hep-pan	10.0993	1.73829e-14	triacylglycerol lipase [Litopenaeus vannamei]
CL1304.Contig1_S_henanense_Hep-pan	10.0539	1.74234e-14	unc44 [Danaus plexippus]
Unigene684_S_henanense_Hep-pan	9.98442	1.74506e-14	ORF2 [Acanthochelys spixii]
CL3248.Contig1_S_henanense_Hep-pan	5.52182	0.000529794	TPA_exp: reverse transcriptase [Schistosoma mansoni]
Unigene35122_S_henanense_Hep-pan	5.38832	3.34113e-10	U88 [Brugia malayi]
Unigene38224_S_henanense_Hep-pan	5.33568	7.70361e-05	PREDICTED: vanin-like protein 1-like [Megachile rotundata]
CL4129.Contig2_S_henanense_Hep-pan	5.09057	3.10461e-12	zinc proteinase Mpc1 [Litopenaeus vannamei]
CL2778.Contig2_S_henanense_Hep-pan	5.06652	8.74984e-12	cytochrome c oxidase subunit II [Sinopotamon yangtsekiense]
CL209.Contig5_S_henanense_Hep-pan	4.81449	0.000529666	putative reverse transcriptase [Marsupenaeus japonicus]
Unigene26022_S_henanense_Hep-pan	4.77241	4.34329e-06	signal sequence receptor beta-like protein [Cherax quadricarinatus]
CL3474.Contig1_S_henanense_Hep-pan	4.72746	7.84754e-06	PREDICTED: zinc metalloproteinase nas-13-like [Nasonia vitripennis]
Unigene36512_S_henanense_Hep-pan	4.6581	4.46369e-05	PREDICTED: homeobox protein Dlx6a-like [Trichechus manatus latirostris]
Unigene36462_S_henanense_Hep-pan	4.52587	7.48753e-12	chymotrypsin-like proteinase [Scylla paramamosain]
CL2424.Contig3_S_henanense_Hep-pan	4.33291	0.000212209	polyubiquitin, putative [Acanthamoeba castellanii str. Neff]
Unigene36630_S_henanense_Hep-pan	4.29972	0.000212264	leucyl-tRNA synthetase [Salpingoeca sp. ATCC 50818]
Unigene23277_S_henanense_Hep-pan	4.22394	1.2993e-06	PREDICTED: probable 4-hydroxy-2-oxoglutarate aldolase, mitochondrial-like isoform 1 [Strongylocentrotus purpuratus]
Unigene31679_S_henanense_Hep-pan	4.20533	1.40289e-05	hypothetical protein CRE_21981 [Caenorhabditis remanei]
Unigene192_S_henanense_Hep-pan	4.18604	0.000130192	PREDICTED: molybdenum cofactor biosynthesis protein 1-like [Oreochromis niloticus]
CL5741.Contig1_S_henanense_Hep-pan	4.17859	4.64698e-12	Annexin-B11, putative [Pediculus humanus corporis]
Unigene933_S_henanense_Hep-pan	4.15501	0.00034279	Regucalcin [Crassostrea gigas]
Unigene36600_S_henanense_Hep-pan	4.14591	2.01893e-07	hypothetical protein DAPPUDRAFT_230075 [Daphnia pulex]
Unigene22570_S_henanense_Hep-pan	4.03587	0.000212373	PREDICTED: LOW QUALITY PROTEIN: protein piccolo-like [Cavia porcellus]
Unigene25884_S_henanense_Hep-pan	3.99498	0.000212319	arasin-2 [Hyas araneus]
CL5145.Contig2_S_henanense_Hep-pan	3.95081	7.83486e-06	unknown [Dendroctonus ponderosae]
Unigene21455_S_henanense_Hep-pan	3.92968	3.7768e-07	C-type lectin receptor protein [Eriocheir sinensis]
Unigene28505_S_henanense_Hep-pan	3.8961	1.40551e-05	hypothetical protein CAPTEDRAFT_188260 [Capitella teleta]
Unigene25943_S_henanense_Hep-pan	3.81217	2.50073e-12	unknown [Dendroctonus ponderosae]
Unigene33946_S_henanense_Hep-pan	3.79044	6.69226e-13	hypothetical protein DAPPUDRAFT_304918 [Daphnia pulex]
CL230.Contig1_S_henanense_Hep-pan	3.76292	7.83993e-06	hypothetical protein DAPPUDRAFT_327039 [Daphnia pulex]
Unigene39363_S_henanense_Hep-pan	3.71211	1.40376e-05	PREDICTED: uncharacterized protein LOC100889563 [Strongylocentrotus purpuratus]
CL5396.Contig2_S_henanense_Hep-pan	3.65818	1.04537e-11	NADH dehydrogenase subunit 5 [Sinopotamon yangtsekiense]
CL271.Contig1_S_henanense_Hep-pan	3.61618	0	cytochrome c oxidase subunit III [Sinopotamon yangtsekiense]
Unigene35433_S_henanense_Hep-pan	3.60108	0.000130227	RecName: Full=Cytochrome P450 2L1; AltName: Full=CYPIIL1
Unigene1553_S_henanense_Hep-pan	3.59834	2.97053e-08	hypothetical protein CGI_10005504, partial [Crassostrea gigas]
CL6336.Contig1_S_henanense_Hep-pan	3.56617	1.40507e-05	TPA: reverse transcriptase [Schistosoma mansoni]
Unigene2503_S_henanense_Hep-pan	3.50527	7.6971e-05	hypothetical protein DAPPUDRAFT_92746 [Daphnia pulex]
Unigene31698_S_henanense_Hep-pan	3.50527	7.69493e-05	S-antigen protein [Columba livia]
CL7500.Contig2_S_henanense_Hep-pan	3.48427	0.000130333	putative reverse transcriptase [Marsupenaeus japonicus]
Unigene33797_S_henanense_Hep-pan	3.46308	7.01722e-07	mitochondrial cytochrome c oxidase subunit IV [Locusta migratoria]
Unigene52849_S_henanense_Hep-pan	3.43603	2.19175e-12	zinc proteinase Mpc1 [Litopenaeus vannamei]
Unigene39612_S_henanense_Hep-pan	3.42025	2.09692e-11	unnamed protein product [Tetraodon nigroviridis]
CL7632.Contig1_S_henanense_Hep-pan	3.41811	1.40463e-05	Putative uncharacterized transposon-derived protein ZK1236.4 [Columba livia]
Unigene29024_S_henanense_Hep-pan	3.40444	2.68943e-13	gamma-interferon-inducible lysosomal thiol reductase [Litopenaeus vannamei]
CL1267.Contig1_S_henanense_Hep-pan	3.40107	4.74674e-11	glutamine synthetase 2 [Procambarus clarkii]
Unigene25708_S_henanense_Hep-pan	3.37788	6.99034e-13	PREDICTED: similar to translocon-associated protein subunit alpha [Tribolium castaneum]
CL2801.Contig2_S_henanense_Hep-pan	3.35788	7.70144e-05	hypothetical protein DAPPUDRAFT_302543 [Daphnia pulex]
CL4596.Contig1_S_henanense_Hep-pan	3.28784	4.32692e-09	PREDICTED: hypothetical protein [Saccoglossus kowalevskii]
Unigene36957_S_henanense_Hep-pan	3.27942	0	tick legumain [Haemaphysalis longicornis]
CL6169.Contig1_S_henanense_Hep-pan	3.2794	7.82979e-06	hCG1793893
Unigene34181_S_henanense_Hep-pan	3.24348	1.67381e-12	PREDICTED: d-beta-hydroxybutyrate dehydrogenase, mitochondrial-like [Xenopus (Silurana) tropicalis]
CL7313.Contig1_S_henanense_Hep-pan	3.1937	7.69277e-05	hypothetical protein [Acyrthosiphon pisum]
Unigene31345_S_henanense_Hep-pan	3.17796	7.845e-06	conserved hypothetical protein [Pediculus humanus corporis]
CL2877.Contig1_S_henanense_Hep-pan	3.1776	4.46631e-05	predicted protein [Nematostella vectensis]
Unigene35110_S_henanense_Hep-pan	3.1211	1.27522e-12	NADH dehydrogenase subunit 4 [Sinopotamon yangtsekiense]
Unigene468_S_henanense_Hep-pan	3.10692	2.54907e-05	PREDICTED: E3 ubiquitin-protein ligase listerin-like [Oryzias latipes]
Unigene33605_S_henanense_Hep-pan	3.08588	1.40333e-05	GG19334 [Drosophila erecta]
Unigene2480_S_henanense_Hep-pan	3.02147	7.80493e-12	hemocyanin subunit 6 [Eriocheir sinensis]
Unigene33440_S_henanense_Hep-pan	3.01635	2.97435e-08	ribosomal protein S9 [Procambarus clarkii]
CL748.Contig2_S_henanense_Hep-pan	2.99738	3.60623e-12	C-type lectin [Eriocheir sinensis]
Unigene31901_S_henanense_Hep-pan	2.95564	1.4042e-05	signal peptidase complex, subunit SPC25, putative [Ixodes scapularis]
CL4759.Contig2_S_henanense_Hep-pan	2.94411	4.46248e-05	PREDICTED: active breakpoint cluster region-related protein-like [Apis florea]
CL5383.Contig1_S_henanense_Hep-pan	2.93937	9.75646e-13	trypsinogen 2 [Litopenaeus vannamei]
Unigene13056_S_henanense_Hep-pan	2.91694	2.01651e-07	B14.5B subunit, putative [Ixodes scapularis]
Unigene35579_S_henanense_Hep-pan	2.90217	1.19895e-09	Leukocyte receptor cluster member 9 [Caligus rogercresseyi]
CL1503.Contig3_S_henanense_Hep-pan	2.90156	0	GH17131 [Drosophila grimshawi]
Unigene7858_S_henanense_Hep-pan	2.89221	8.81669e-13	cathepsin D-like protein [Homarus americanus]
CL3777.Contig1_S_henanense_Hep-pan	2.89111	6.53195e-13	Epidermal retinal dehydrogenase 2 [Crassostrea gigas]
Unigene33162_S_henanense_Hep-pan	2.77529	2.54158e-05	hypothetical protein BRAFLDRAFT_115435 [Branchiostoma floridae]
Unigene38753_S_henanense_Hep-pan	2.7311	4.32294e-09	PREDICTED: RNA-directed DNA polymerase from mobile element jockey-like, partial [Hydra magnipapillata]
Unigene34808_S_henanense_Hep-pan	2.70679	1.58918e-12	lectin [Eriocheir sinensis]
CL2017.Contig1_S_henanense_Hep-pan	2.70405	2.38317e-06	hypothetical protein PTSG_06207 [Salpingoeca sp. ATCC 50818]
CL2906.Contig1_S_henanense_Hep-pan	2.69158	3.34284e-10	mucin TcMUCII [Trypanosoma cruzi strain CL Brener]
Unigene33255_S_henanense_Hep-pan	2.68548	7.63965e-13	cofactor A [Papilio xuthus]
Unigene26568_S_henanense_Hep-pan	2.67751	1.40267e-05	PREDICTED: transmembrane protein 93-like [Nasonia vitripennis]
Unigene34761_S_henanense_Hep-pan	2.66888	8.74212e-12	cathepsin C [Eriocheir sinensis]
Unigene7865_S_henanense_Hep-pan	2.64186	1.49874e-12	lysozyme [Eriocheir sinensis]
Unigene448_S_henanense_Hep-pan	2.60436	4.34053e-06	hypothetical protein BRAFLDRAFT_130664 [Branchiostoma floridae]
Unigene29680_S_henanense_Hep-pan	2.59643	0	hypothetical protein TcasGA2_TC030048, partial [Tribolium castaneum]
Unigene7277_S_henanense_Hep-pan	2.5961	2.38237e-06	transforming growth factor-beta regulator I, partial [Scylla paramamosain]
CL4424.Contig1_S_henanense_Hep-pan	2.59569	3.77387e-07	PREDICTED: predicted protein-like [Saccoglossus kowalevskii]
Unigene35609_S_henanense_Hep-pan	2.59482	0	chymotrypsin [Scylla paramamosain]
Unigene28205_S_henanense_Hep-pan	2.58745	1.78274e-10	hypothetical protein DAPPUDRAFT_202914 [Daphnia pulex]
Unigene2489_S_henanense_Hep-pan	2.58277	1.88778e-12	PREDICTED: hypothetical protein LOC100642610 [Bombus terrestris]
CL2143.Contig2_S_henanense_Hep-pan	2.57205	1.33001e-12	hypothetical protein TcasGA2_TC004643 [Tribolium castaneum]
Unigene32559_S_henanense_Hep-pan	2.57011	7.82751e-06	Reticulocyte-binding protein 2 like protein a [Columba livia]
CL1155.Contig2_S_henanense_Hep-pan	2.56198	7.14334e-12	GE16292 [Drosophila yakuba]
Unigene35120_S_henanense_Hep-pan	2.55858	0	cytochrome c oxidase subunit III [Sinopotamon yangtsekiense]
Unigene12382_S_henanense_Hep-pan	2.55787	2.38074e-06	conserved hypothetical protein [Papilio xuthus]
Unigene464_S_henanense_Hep-pan	2.50694	9.78943e-12	RecName: Full=Uncharacterized histidine-rich protein DDB_G0274557; Flags: Precursor
CL2799.Contig1_S_henanense_Hep-pan	2.50191	1.19953e-09	PREDICTED: trans-1,2-dihydrobenzene-1,2-diol dehydrogenase-like [Nasonia vitripennis]
Unigene2442_S_henanense_Hep-pan	2.5006	7.83538e-06	putative reverse transcriptase [Marsupenaeus japonicus]
CL2649.Contig1_S_henanense_Hep-pan	2.48875	5.64464e-12	lectin [Eriocheir sinensis]
Unigene20893_S_henanense_Hep-pan	2.47951	4.10895e-13	Sec61 protein translocation complex beta subunit [Triatoma infestans]
Unigene37170_S_henanense_Hep-pan	2.46862	1.62354e-11	hypothetical protein DAPPUDRAFT_188248 [Daphnia pulex]
Unigene22140_S_henanense_Hep-pan	2.46645	3.63522e-13	cuticle protein CBM [Portunus pelagicus]
CL591.Contig2_S_henanense_Hep-pan	2.46308	7.0122e-07	hypothetical protein DAPPUDRAFT_58148 [Daphnia pulex]
Unigene27884_S_henanense_Hep-pan	2.46174	2.96799e-08	Broad-complex core protein isoform 6 [Camponotus floridanus]
Unigene35480_S_henanense_Hep-pan	2.44863	4.41006e-14	PREDICTED: advillin-like [Saccoglossus kowalevskii]
Unigene988_S_henanense_Hep-pan	2.44634	5.69699e-08	PREDICTED: hypothetical protein [Saccoglossus kowalevskii]
CL209.Contig2_S_henanense_Hep-pan	2.44188	1.29814e-06	putative reverse transcriptase [Marsupenaeus japonicus]
Unigene35035_S_henanense_Hep-pan	2.42231	1.64443e-12	hypothetical protein DAPPUDRAFT_305161 [Daphnia pulex]
Unigene37014_S_henanense_Hep-pan	2.41327	1.56483e-08	hypothetical protein BRAFLDRAFT_122251 [Branchiostoma floridae]
Unigene136_S_henanense_Hep-pan	2.397	2.1974e-12	H(+) exchange regulatory cofactor NHE-RF2-like [Oryzias latipes]
Unigene32425_S_henanense_Hep-pan	2.3752	6.52738e-13	hypothetical protein BRAFLDRAFT_114907 [Branchiostoma floridae]
Unigene21908_S_henanense_Hep-pan	2.37156	4.39902e-13	hemocyanin subunit 3 [Metacarcinus magister]
Unigene756_S_henanense_Hep-pan	2.36352	2.32717e-11	hemocyanin subunit 1 [Metacarcinus magister]
Unigene27748_S_henanense_Hep-pan	2.33795	4.40952e-06	PREDICTED: apoptosis-inducing factor 1, mitochondrial [Taeniopygia guttata]
Unigene1037_S_henanense_Hep-pan	2.32488	1.44044e-11	Epidermal retinal dehydrogenase 2 [Crassostrea gigas]
CL2661.Contig2_S_henanense_Hep-pan	2.32477	3.63783e-13	unc44 [Danaus plexippus]
Unigene757_S_henanense_Hep-pan	2.32058	1.19837e-09	PREDICTED: hemocytin-like [Megachile rotundata]
Unigene1297_S_henanense_Hep-pan	2.31437	3.77442e-07	macrophage migration inhibitory protein [Eriocheir sinensis]
CL3814.Contig1_S_henanense_Hep-pan	2.29498	0	cytochrome c oxidase subunit I [Geothelphusa dehaani]
Unigene28006_S_henanense_Hep-pan	2.28235	2.96698e-08	PREDICTED: UHRF1-binding protein 1-like [Anolis carolinensis]
Unigene31158_S_henanense_Hep-pan	2.25676	1.91724e-12	ribosomal S30 fusion protein [Eriocheir sinensis]
Unigene31174_S_henanense_Hep-pan	2.25333	2.2507e-12	serine collagenase 1 precursor [Uca pugilator]
CL5308.Contig2_S_henanense_Hep-pan	2.25108	1.27866e-12	PREDICTED: similar to CG17928 CG17928-PA isoform 2 [Tribolium castaneum]
Unigene34444_S_henanense_Hep-pan	2.23728	9.79523e-06	AGAP009045-PA [Anopheles gambiae str. PEST]
Unigene35117_S_henanense_Hep-pan	2.23608	2.26264e-09	hypothetical protein KGM_05157 [Danaus plexippus]
Unigene30285_S_henanense_Hep-pan	2.20926	5.18183e-06	AAEL007335-PA [Aedes aegypti]
Unigene21297_S_henanense_Hep-pan	2.19336	7.25521e-07	hypothetical protein DAPPUDRAFT_299917 [Daphnia pulex]
CL1900.Contig1_S_henanense_Hep-pan	2.17643	6.14306e-12	hypothetical protein TcasGA2_TC005636 [Tribolium castaneum]
CL70.Contig2_S_henanense_Hep-pan	2.17082	1.68492e-12	2Cl- cotransporter [Callinectes sapidus]
CL6567.Contig1_S_henanense_Hep-pan	2.1617	2.95717e-06	hypothetical protein DAPPUDRAFT_307202 [Daphnia pulex]
CL2118.Contig1_S_henanense_Hep-pan	2.15142	1.64225e-12	PREDICTED: similar to aspartate aminotransferase [Tribolium castaneum]
Unigene32797_S_henanense_Hep-pan	2.14781	4.42753e-13	hypothetical protein DAPPUDRAFT_210509 [Daphnia pulex]
Unigene34592_S_henanense_Hep-pan	2.14664	3.3382e-10	hypothetical protein DAPPUDRAFT_56898 [Daphnia pulex]
Unigene35750_S_henanense_Hep-pan	2.14458	3.23326e-13	ribonuclease [Papilio xuthus]
CL5925.Contig1_S_henanense_Hep-pan	2.1397	4.04424e-07	beta-N-acetylglucosaminidase [Litopenaeus vannamei]
Unigene24885_S_henanense_Hep-pan	2.13598	3.3139e-06	cytochrome c oxidase subunit VIIA putative [Scylla paramamosain]
Unigene21824_S_henanense_Hep-pan	2.13052	0	acyl-CoA-binding protein [Fenneropenaeus chinensis]
CL7736.Contig1_S_henanense_Hep-pan	2.12978	8.7473e-12	JHE-like carboxylesterase 1 [Pandalopsis japonica]
Unigene36215_S_henanense_Hep-pan	2.12003	4.20883e-07	hypothetical protein DAPPUDRAFT_223641 [Daphnia pulex]
Unigene34408_S_henanense_Hep-pan	2.09905	9.83323e-06	PREDICTED: thioredoxin-like protein 1-like [Nasonia vitripennis]
Unigene36183_S_henanense_Hep-pan	2.09532	8.83467e-13	PREDICTED: diacylglycerol O-acyltransferase 1-like [Megachile rotundata]
Unigene29900_S_henanense_Hep-pan	2.09509	8.12817e-13	AGAP001712-PA [Anopheles gambiae str. PEST]
CL289.Contig1_S_henanense_Hep-pan	2.09197	8.32117e-09	Beta-crystallin A1 [Lepeophtheirus salmonis]
Unigene30614_S_henanense_Hep-pan	2.08311	4.69681e-06	hypothetical protein DAPPUDRAFT_217456 [Daphnia pulex]
CL894.Contig2_S_henanense_Hep-pan	2.07213	6.13933e-12	beta 1,4-endoglucanase [Cherax quadricarinatus]
Unigene30593_S_henanense_Hep-pan	2.06885	8.13378e-13	PREDICTED: uncharacterized protein LOC100206740 [Hydra magnipapillata]
Unigene29182_S_henanense_Hep-pan	2.06848	6.42357e-12	PREDICTED: cytochrome c oxidase subunit 6C-1-like [Takifugu rubripes]
CL1974.Contig1_S_henanense_Hep-pan	2.0676	5.096e-12	GH17131 [Drosophila grimshawi]
CL4228.Contig2_S_henanense_Hep-pan	2.05263	7.62908e-13	alpha glucosidase [Litopenaeus vannamei]
Unigene12915_S_henanense_Hep-pan	2.03906	4.70884e-13	NADH dehydrogenase [Palaemonetes varians]
Unigene2063_S_henanense_Hep-pan	2.02905	3.79936e-12	putative fructose 1,6-bisphosphate aldolase [Homalodisca vitripennis]
Unigene33422_S_henanense_Hep-pan	2.01354	1.88901e-12	hypothetical protein DAPPUDRAFT_305015 [Daphnia pulex]
Unigene39451_S_henanense_Hep-pan	1.99907	3.26868e-10	fatty acid binding protein [Cherax quadricarinatus]
Unigene12993_S_henanense_Hep-pan	1.99439	0	RecName: Full=Selenoprotein M; Flags: Precursor
CL6694.Contig2_S_henanense_Hep-pan	1.98268	4.67159e-12	C-type lectin [Procambarus clarkii]
Unigene30914_S_henanense_Hep-pan	1.97088	1.09552e-11	cathepsin L [Eriocheir sinensis]
Unigene25999_S_henanense_Hep-pan	1.95081	3.00169e-11	delta glutathione S-transferase GST [Eriocheir sinensis]
Unigene24392_S_henanense_Hep-pan	1.94691	1.62535e-09	hypothetical protein DAPPUDRAFT_299797 [Daphnia pulex]
Unigene39769_S_henanense_Hep-pan	1.93298	3.72177e-08	hypothetical protein EGM_08557, partial [Macaca fascicularis]
Unigene25970_S_henanense_Hep-pan	1.92281	1.67642e-12	trypsin [Scylla paramamosain]
CL1481.Contig1_S_henanense_Hep-pan	1.90734	6.73046e-11	RecName: Full=Oplophorus-luciferin 2-monooxygenase non-catalytic subunit; Flags: Precursor
Unigene196_S_henanense_Hep-pan	1.90213	6.12272e-10	cytochrome P450 CYP379A1 [Carcinus maenas]
Unigene36461_S_henanense_Hep-pan	1.89716	2.06296e-12	chymotrypsin-like proteinase [Scylla paramamosain]
Unigene7871_S_henanense_Hep-pan	1.89422	3.5786e-13	PREDICTED: 60S ribosomal protein L23 [Orcinus orca]
CL317.Contig2_S_henanense_Hep-pan	1.88565	0	trypsin 1a [Panulirus argus]
CL1840.Contig1_S_henanense_Hep-pan	1.88416	1.3309e-12	hypothetical protein DAPPUDRAFT_314716 [Daphnia pulex]
CL2226.Contig1_S_henanense_Hep-pan	1.87447	9.97793e-10	PREDICTED: peroxisomal membrane protein 2 [Otolemur garnettii]
Unigene33090_S_henanense_Hep-pan	1.8708	2.75343e-06	PREDICTED: similar to MYPT-75D CG6896-PA [Tribolium castaneum]
CL3955.Contig1_S_henanense_Hep-pan	1.86639	6.04584e-11	hypothetical protein TcasGA2_TC012866 [Tribolium castaneum]
CL2927.Contig2_S_henanense_Hep-pan	1.85976	1.47659e-05	PREDICTED: neuroblast differentiation-associated protein AHNAK-like [Acyrthosiphon pisum]
CL1026.Contig2_S_henanense_Hep-pan	1.84733	8.47804e-10	PREDICTED: glutathione S-transferase Mu 3-like [Oreochromis niloticus]
Unigene35792_S_henanense_Hep-pan	1.8404	1.4037e-14	C-type lectin [Eriocheir sinensis]
Unigene36567_S_henanense_Hep-pan	1.84013	1.01787e-08	GI17878 [Drosophila mojavensis]
Unigene34691_S_henanense_Hep-pan	1.83504	1.67752e-12	PREDICTED: similar to antennal-enriched UDP-glycosyltransferase [Tribolium castaneum]
Unigene30996_S_henanense_Hep-pan	1.83259	2.24438e-05	hypothetical protein CAPTEDRAFT_183312 [Capitella teleta]
Unigene26361_S_henanense_Hep-pan	1.82643	6.98061e-13	hypothetical protein KGM_10829 [Danaus plexippus]
Unigene37600_S_henanense_Hep-pan	1.8259	3.27839e-10	PREDICTED: protein SCAF11-like [Oreochromis niloticus]
Unigene28786_S_henanense_Hep-pan	1.82455	6.12967e-06	PREDICTED: similar to CG32418 CG32418-PA [Tribolium castaneum]
CL209.Contig1_S_henanense_Hep-pan	1.82022	7.95369e-13	putative reverse transcriptase [Marsupenaeus japonicus]
CL3812.Contig2_S_henanense_Hep-pan	1.81404	1.4026e-14	PREDICTED: beta-lactamase-like protein 2-like [Oreochromis niloticus]
Unigene33403_S_henanense_Hep-pan	1.80784	2.2133e-08	hypothetical protein DAPPUDRAFT_302804 [Daphnia pulex]
CL2613.Contig1_S_henanense_Hep-pan	1.80722	3.53485e-10	cytochrome c oxidase subunit I [Sinopotamon yangtsekiense]
Unigene38523_S_henanense_Hep-pan	1.79714	5.60438e-12	PREDICTED: reverse transcriptase-like protein-like [Saccoglossus kowalevskii]
Unigene33051_S_henanense_Hep-pan	1.79525	2.4381e-12	hypothetical protein DAPPUDRAFT_64687 [Daphnia pulex]
CL7501.Contig1_S_henanense_Hep-pan	1.79482	4.39272e-12	cryptocyanin 2 [Metacarcinus magister]
Unigene25827_S_henanense_Hep-pan	1.78358	0	AAEL000138-PA [Aedes aegypti]
Unigene37186_S_henanense_Hep-pan	1.78077	0	Beta-crystallin A1 [Lepeophtheirus salmonis]
Unigene8475_S_henanense_Hep-pan	1.73649	1.30558e-05	C-type lectin-like domain-containing protein PtLP [Portunus trituberculatus]
CL4589.Contig1_S_henanense_Hep-pan	1.73309	5.02284e-11	serine collagenase 1 precursor [Uca pugilator]
Unigene37860_S_henanense_Hep-pan	1.73212	6.99448e-08	lingerer, putative [Pediculus humanus corporis]
Unigene29233_S_henanense_Hep-pan	1.73068	1.88071e-08	homeobox protein Nkx-2.2 [Bos taurus]
Unigene2039_S_henanense_Hep-pan	1.7153	2.81479e-08	PREDICTED: nucleolar GTP-binding protein 2-like [Bombus impatiens]
Unigene33100_S_henanense_Hep-pan	1.70927	3.23559e-13	conserved hypothetical protein [Pediculus humanus corporis]
Unigene7868_S_henanense_Hep-pan	1.68494	1.16287e-11	Rps16 protein [Mus musculus]
Unigene38275_S_henanense_Hep-pan	1.68273	6.65377e-14	RecName: Full=Alpha-L-fucosidase; AltName: Full=Alpha-L-fucoside fucohydrolase; Flags: Precursor
CL4229.Contig2_S_henanense_Hep-pan	1.67482	6.83258e-09	hypothetical protein CAPTEDRAFT_180954 [Capitella teleta]
Unigene2381_S_henanense_Hep-pan	1.65855	2.20725e-07	PREDICTED: LOW QUALITY PROTEIN: signal recognition particle 9 kDa protein-like [Apis florea]
Unigene28490_S_henanense_Hep-pan	1.6578	1.27582e-06	PREDICTED: similar to AGAP008337-PA [Tribolium castaneum]
Unigene38200_S_henanense_Hep-pan	1.65252	0	succinate dehydrogenase complex, subunit A, flavoprotein (Fp) [Nasonia vitripennis]
Unigene35091_S_henanense_Hep-pan	1.65128	3.63729e-11	RecName: Full=Carboxypeptidase B
Unigene36008_S_henanense_Hep-pan	1.64104	1.78265e-10	ubiquitin conjugating enzyme-3 [Eriocheir sinensis]
Unigene36213_S_henanense_Hep-pan	1.63218	1.29175e-07	GF23569 [Drosophila ananassae]
Unigene33842_S_henanense_Hep-pan	1.62909	3.96182e-05	PREDICTED: fibroblast growth factor receptor 1-A-like [Megachile rotundata]
Unigene21407_S_henanense_Hep-pan	1.6239	5.8159e-11	60S ribosomal protein L38 [Brugia malayi]
Unigene21276_S_henanense_Hep-pan	1.62131	8.46469e-12	hypothetical protein [Monosiga brevicollis MX1]
Unigene37943_S_henanense_Hep-pan	1.61437	2.14825e-12	hypothetical protein DAPPUDRAFT_304421 [Daphnia pulex]
Unigene34824_S_henanense_Hep-pan	1.60707	5.20927e-09	hypothetical protein BRAFLDRAFT_63199 [Branchiostoma floridae]
Unigene2417_S_henanense_Hep-pan	1.60457	3.48856e-12	Aconitate hydratase, mitochondrial [Harpegnathos saltator]
Unigene37185_S_henanense_Hep-pan	1.58606	6.6461e-12	neural precursor cell expressed developmentally down-regulated 8 [Scylla paramamosain]
Unigene38571_S_henanense_Hep-pan	1.58204	3.51006e-11	hypothetical protein DAPPUDRAFT_309187 [Daphnia pulex]
CL3604.Contig1_S_henanense_Hep-pan	1.58029	5.95389e-06	hypothetical protein UY3_08781 [Chelonia mydas]
Unigene34975_S_henanense_Hep-pan	1.57815	0	hypothetical protein DAPPUDRAFT_308028 [Daphnia pulex]
Unigene32492_S_henanense_Hep-pan	1.57518	3.7683e-12	GG24240 [Drosophila erecta]
CL1270.Contig1_S_henanense_Hep-pan	1.57394	0	hypothetical protein [Thermobia domestica]
Unigene32174_S_henanense_Hep-pan	1.57354	1.51797e-06	rhodanese-like domain-containing protein 3 [Felis catus]
Unigene13292_S_henanense_Hep-pan	1.56851	1.07488e-11	ribosomal protein L35 [Scylla paramamosain]
Unigene30329_S_henanense_Hep-pan	1.56024	8.56801e-06	purple acid phosphatase, putative [Ixodes scapularis]
Unigene32811_S_henanense_Hep-pan	1.55954	0	hypothetical protein A306_01505, partial [Columba livia]
Unigene18879_S_henanense_Hep-pan	1.55571	2.19259e-06	non-SMC condensin II complex, subunit D3 [Dictyostelium discoideum AX4]
Unigene25812_S_henanense_Hep-pan	1.55342	1.27436e-12	PREDICTED: oligosaccharyltransferase complex subunit ostc-A-like isoform 1 [Apis florea]
Unigene34354_S_henanense_Hep-pan	1.55234	1.26489e-12	vitelline membrane outer layer protein I-like protein [Pacifastacus leniusculus]
Unigene1090_S_henanense_Hep-pan	1.54543	2.23455e-07	hypothetical protein CAPTEDRAFT_227708 [Capitella teleta]
CL884.Contig1_S_henanense_Hep-pan	1.53636	2.01199e-06	succinate-ubiquinone reductase cytochrome B small subunit, putative [Ixodes scapularis]
CL1747.Contig1_S_henanense_Hep-pan	1.52532	1.59634e-11	hemocyanin subunit 2 [Metacarcinus magister]
CL2008.Contig1_S_henanense_Hep-pan	1.52337	6.69693e-13	beta 1,4-endoglucanase [Cherax quadricarinatus]
Unigene33396_S_henanense_Hep-pan	1.51416	0	PREDICTED: proteasome subunit beta type-7-like [Megachile rotundata]
Unigene31742_S_henanense_Hep-pan	1.50125	0	hypothetical protein DAPPUDRAFT_63727 [Daphnia pulex]
Unigene35842_S_henanense_Hep-pan	1.50005	1.70984e-06	Myelin expression factor 2 [Camponotus floridanus]
Unigene32023_S_henanense_Hep-pan	1.48243	1.49503e-05	Reelin [Crassostrea gigas]
Unigene36763_S_henanense_Hep-pan	1.47747	2.98279e-12	protaglandin reductase 1 [Penaeus monodon]
Unigene35436_S_henanense_Hep-pan	1.47023	8.18065e-10	PREDICTED: cell cycle control protein 50A-like [Bombus impatiens]
Unigene14268_S_henanense_Hep-pan	1.46458	8.63258e-06	hypothetical protein EAI_06088 [Harpegnathos saltator]
Unigene36468_S_henanense_Hep-pan	1.46382	3.21259e-08	hypothetical protein DAPPUDRAFT_218652 [Daphnia pulex]
Unigene37871_S_henanense_Hep-pan	1.4559	1.08002e-10	reverse transcriptase [Penaeus monodon]
Unigene2558_S_henanense_Hep-pan	1.45028	7.95918e-13	C-type lectin [Scylla paramamosain]
Unigene33148_S_henanense_Hep-pan	1.44634	2.90787e-07	AGAP010464-PA [Anopheles gambiae str. PEST]
Unigene38930_S_henanense_Hep-pan	1.43265	7.06449e-06	hypothetical protein DAPPUDRAFT_194528 [Daphnia pulex]
CL2316.Contig2_S_henanense_Hep-pan	1.42983	0.000193609	hypothetical protein DAPPUDRAFT_305821 [Daphnia pulex]
CL654.Contig1_S_henanense_Hep-pan	1.42742	5.44442e-09	hypothetical protein EAI_04788 [Harpegnathos saltator]
Unigene25300_S_henanense_Hep-pan	1.42608	0.000302189	hypothetical protein TREES_T100008926 [Tupaia chinensis]
Unigene37712_S_henanense_Hep-pan	1.42192	0.000470384	PREDICTED: cytochrome b561 domain-containing protein 2-like [Amphimedon queenslandica]
Unigene2493_S_henanense_Hep-pan	1.41654	7.72714e-09	hippocampus abundant transcript 1 protein, putative [Ixodes scapularis]
CL3717.Contig2_S_henanense_Hep-pan	1.41345	1.6322e-10	GE21870 [Drosophila yakuba]
Unigene36248_S_henanense_Hep-pan	1.40704	7.04486e-09	estradiol receptor-like protein 1, partial [Portunus trituberculatus]
CL5446.Contig1_S_henanense_Hep-pan	1.40133	1.20835e-11	E3 ubiquitin ligase, putative [Ixodes scapularis]
Unigene21379_S_henanense_Hep-pan	1.38361	3.74563e-11	laminin receptor [Litopenaeus vannamei]
Unigene28136_S_henanense_Hep-pan	1.36758	0	CG5883 [Drosophila melanogaster]
Unigene33444_S_henanense_Hep-pan	1.35828	7.04791e-08	DEAD(Asp-Glu-Ala-Asp) box polypeptide 39 [Macrobrachium nipponense]
CL3422.Contig1_S_henanense_Hep-pan	1.35724	1.03341e-05	GH17869 [Drosophila grimshawi]
Unigene38823_S_henanense_Hep-pan	1.34749	0.00083021	mucin, partial
Unigene26967_S_henanense_Hep-pan	1.34728	1.19501e-12	PREDICTED: similar to AGAP006099-PA isoform 2 [Tribolium castaneum]
CL3462.Contig1_S_henanense_Hep-pan	1.34025	5.0504e-12	prostaglandin D synthase [Eriocheir sinensis]
Unigene32355_S_henanense_Hep-pan	1.33909	5.63169e-12	hypothetical protein DAPPUDRAFT_321740 [Daphnia pulex]
Unigene33298_S_henanense_Hep-pan	1.33898	1.82637e-12	gamma-interferon-inducible lysosomal thiol reductase [Penaeus monodon]
Unigene2566_S_henanense_Hep-pan	1.32427	3.69428e-13	Neuronal acetylcholine receptor subunit alpha-2 precursor [Caligus rogercresseyi]
CL7647.Contig4_S_henanense_Hep-pan	1.32415	3.26128e-09	Agmatinase, mitochondrial [Crassostrea gigas]
Unigene31981_S_henanense_Hep-pan	1.31102	2.74885e-07	hypothetical protein [Monosiga brevicollis MX1]
CL7649.Contig1_S_henanense_Hep-pan	1.30988	2.94014e-12	PREDICTED: enoyl-CoA hydratase, mitochondrial-like isoform 1 [Oreochromis niloticus]
Unigene33159_S_henanense_Hep-pan	1.30382	0.000213956	Ectoine hydroxylase [Crassostrea gigas]
Unigene39238_S_henanense_Hep-pan	1.29109	8.05176e-06	putative glutamate synthase, partial [Laodelphax striatella]
Unigene2058_S_henanense_Hep-pan	1.27294	2.03976e-10	PREDICTED: uncharacterized protein LOC101172751 [Oryzias latipes]
Unigene34918_S_henanense_Hep-pan	1.26648	0	hypothetical protein [Angiostrongylus cantonensis]
Unigene2307_S_henanense_Hep-pan	1.26298	3.48438e-13	PREDICTED: ribosome maturation protein SBDS-like [Bombus impatiens]
CL6931.Contig1_S_henanense_Hep-pan	1.25369	3.64045e-13	Transposable element Tc3 transposase [Harpegnathos saltator]
CL7507.Contig1_S_henanense_Hep-pan	1.25125	6.13589e-12	PREDICTED: uncharacterized protein LOC763830, partial [Strongylocentrotus purpuratus]
Unigene35690_S_henanense_Hep-pan	1.24444	2.82345e-11	PREDICTED: V-type proton ATPase subunit H isoform 1 [Nasonia vitripennis]
Unigene39278_S_henanense_Hep-pan	1.24416	3.31509e-12	glucan pattern-recognition lipoprotein [Fenneropenaeus chinensis]
CL3520.Contig1_S_henanense_Hep-pan	1.2436	7.45922e-11	C-type lectin [Eriocheir sinensis]
Unigene28782_S_henanense_Hep-pan	1.24256	1.90688e-12	GH17131 [Drosophila grimshawi]
Unigene35774_S_henanense_Hep-pan	1.23826	0.000568036	PREDICTED: glucosylceramidase-like [Oreochromis niloticus]
Unigene36087_S_henanense_Hep-pan	1.23776	3.49292e-06	selenoprotein K [Salmo salar]
Unigene33860_S_henanense_Hep-pan	1.23133	3.07199e-06	putative accessory gland protein [Gryllus bimaculatus]
Unigene21318_S_henanense_Hep-pan	1.22309	6.18396e-11	ribosomal protein L31e [Curculio glandium]
CL6397.Contig1_S_henanense_Hep-pan	1.22173	5.60574e-12	hypothetical protein DAPPUDRAFT_306979 [Daphnia pulex]
Unigene21717_S_henanense_Hep-pan	1.21607	1.86236e-12	ribosomal protein L13 [Procambarus clarkii]
Unigene23017_S_henanense_Hep-pan	1.21573	6.74514e-07	PREDICTED: 39S ribosomal protein L34, mitochondrial-like [Bombus terrestris]
Unigene2554_S_henanense_Hep-pan	1.20856	1.04401e-06	Casein kinase II subunit beta [Acromyrmex echinatior]
Unigene7862_S_henanense_Hep-pan	1.20129	3.85147e-11	ribosomal protein S24 [Rimicaris exoculata]
Unigene38429_S_henanense_Hep-pan	1.19552	1.61225e-09	PREDICTED: similar to AGAP004824-PA [Tribolium castaneum]
Unigene28827_S_henanense_Hep-pan	1.19489	2.03933e-12	PREDICTED: similar to growth hormone-inducible transmembrane protein isoform 2 [Tribolium castaneum]
Unigene35751_S_henanense_Hep-pan	1.1867	0.000151238	Cleavage and polyadenylation specificity factor subunit 3 [Acromyrmex echinatior]
CL3557.Contig1_S_henanense_Hep-pan	1.18295	4.1222e-11	cryptocyanin 2 [Metacarcinus magister]
Unigene37602_S_henanense_Hep-pan	1.18198	7.57739e-05	predicted protein [Naegleria gruberi]
Unigene34962_S_henanense_Hep-pan	1.17976	4.61522e-11	C-type lectin-like domain-containing protein PtLP [Portunus trituberculatus]
Unigene28384_S_henanense_Hep-pan	1.17962	0.000132922	protein outspread [Apis mellifera]
Unigene33994_S_henanense_Hep-pan	1.17796	3.76858e-05	threonine-protein phosphatase 2A 65 kDa regulatory subunit A alpha isoform [Camponotus floridanus]
Unigene33627_S_henanense_Hep-pan	1.1727	3.22702e-10	progesterone-like protein 1, partial [Portunus trituberculatus]
Unigene34863_S_henanense_Hep-pan	1.1712	4.67087e-06	hypothetical protein CAPTEDRAFT_21294 [Capitella teleta]
Unigene38012_S_henanense_Hep-pan	1.16222	0.000181754	PREDICTED: RNA-directed DNA polymerase from mobile element jockey-like [Strongylocentrotus purpuratus]
Unigene34060_S_henanense_Hep-pan	1.1585	3.18435e-06	tropomyosin-2 isoform 4 [Bombyx mori]
Unigene30040_S_henanense_Hep-pan	1.1567	2.94777e-12	voltage-dependent anion-selective channel [Eriocheir sinensis]
Unigene2402_S_henanense_Hep-pan	1.14866	2.79939e-12	PREDICTED: uncharacterized protein LOC101234374 [Hydra magnipapillata]
Unigene33881_S_henanense_Hep-pan	1.13801	0	C-type lectin [Eriocheir sinensis]
Unigene33723_S_henanense_Hep-pan	1.13598	5.2979e-09	PREDICTED: similar to predicted protein [Tribolium castaneum]
Unigene39162_S_henanense_Hep-pan	1.1304	0.000753136	hypothetical protein BRAFLDRAFT_96268 [Branchiostoma floridae]
Unigene37538_S_henanense_Hep-pan	1.12692	8.21758e-05	conserved hypothetical protein [Toxoplasma gondii VEG]
CL368.Contig2_S_henanense_Hep-pan	1.12414	5.9565e-11	NADH dehydrogenase subunit 4 [Sinopotamon yangtsekiense]
Unigene457_S_henanense_Hep-pan	1.1229	3.85838e-06	hypothetical protein BRAFLDRAFT_279682 [Branchiostoma floridae]
Unigene32428_S_henanense_Hep-pan	1.11548	5.98506e-06	Siah-interacting protein [Xenopus laevis]
Unigene32039_S_henanense_Hep-pan	1.11466	2.3711e-12	C-type lectin-like domain-containing protein PtLP [Portunus trituberculatus]
Unigene2396_S_henanense_Hep-pan	1.10565	8.78157e-07	PREDICTED: upstream binding transcription factor, RNA polymerase I-like [Saccoglossus kowalevskii]
Unigene34573_S_henanense_Hep-pan	1.10094	4.77603e-12	E75 nuclear receptor [Gecarcinus lateralis]
Unigene39591_S_henanense_Hep-pan	1.098	0	PREDICTED: RNA-directed DNA polymerase from mobile element jockey-like [Strongylocentrotus purpuratus]
CL5379.Contig1_S_henanense_Hep-pan	1.0974	5.47859e-08	PREDICTED: bifunctional 3'-phosphoadenosine 5'-phosphosulfate synthase 2 [Saimiri boliviensis boliviensis]
CL7333.Contig2_S_henanense_Hep-pan	1.09619	6.41801e-05	PREDICTED: uncharacterized protein LOC593916 [Strongylocentrotus purpuratus]
Unigene38920_S_henanense_Hep-pan	1.09197	0.000128922	hypothetical protein DAPPUDRAFT_302377 [Daphnia pulex]
CL3627.Contig1_S_henanense_Hep-pan	1.09104	3.31698e-11	RecName: Full=Copper-specific metallothionein-2; AltName: Full=CuMT-II
Unigene971_S_henanense_Hep-pan	1.08916	7.25521e-08	hypothetical protein DAPPUDRAFT_308922 [Daphnia pulex]
Unigene25651_S_henanense_Hep-pan	1.08916	7.25222e-08	cytochrome c [Marsupenaeus japonicus]
Unigene33307_S_henanense_Hep-pan	1.08884	9.29545e-06	hypothetical protein BRAFLDRAFT_265259 [Branchiostoma floridae]
Unigene2556_S_henanense_Hep-pan	1.07659	0.000172502	fed tick salivary protein 7 [Ixodes scapularis]
Unigene29702_S_henanense_Hep-pan	1.07096	8.2753e-11	ribosomal protein S19 [Procambarus clarkii]
CL1444.Contig1_S_henanense_Hep-pan	1.06612	1.49865e-10	NADH dehydrogenase subunit 2 [Geothelphusa dehaani]
Unigene35147_S_henanense_Hep-pan	1.06239	8.67473e-11	hypothetical protein DAPPUDRAFT_207615 [Daphnia pulex]
Unigene36269_S_henanense_Hep-pan	1.06212	5.53415e-06	PREDICTED: autophagy-related protein 9A-like [Megachile rotundata]
Unigene2640_S_henanense_Hep-pan	1.05722	1.10324e-05	hypothetical protein DAPPUDRAFT_300290 [Daphnia pulex]
CL3688.Contig1_S_henanense_Hep-pan	1.0497	5.09346e-05	ubiquitin-fold modifier 1 precursor, putative [Pediculus humanus corporis]
Unigene13004_S_henanense_Hep-pan	1.04759	6.68269e-12	AGAP003588-PA [Anopheles gambiae str. PEST]
Unigene34948_S_henanense_Hep-pan	1.04453	6.55029e-11	AP-2 complex subunit beta-1, putative [Ixodes scapularis]
Unigene35075_S_henanense_Hep-pan	1.03711	9.2867e-07	RecName: Full=Oplophorus-luciferin 2-monooxygenase non-catalytic subunit; Flags: Precursor
Unigene25876_S_henanense_Hep-pan	1.03157	1.64443e-06	vitelline membrane outer layer 1-like protein [Scylla paramamosain]
CL1469.Contig1_S_henanense_Hep-pan	1.02115	6.68941e-05	hypothetical protein CGI_10028236 [Crassostrea gigas]
Unigene30462_S_henanense_Hep-pan	1.01894	1.64604e-06	hypothetical protein TcasGA2_TC011076 [Tribolium castaneum]
Unigene37278_S_henanense_Hep-pan	1.01762	4.30129e-12	cryptocyanin 2 [Metacarcinus magister]
Unigene563_S_henanense_Hep-pan	1.01635	1.23887e-06	C-type lectin-like domain-containing protein PtLP [Portunus trituberculatus]
Unigene25787_S_henanense_Hep-pan	1.0151	1.07442e-06	vitelline membrane outer layer protein 1-like protein [Ictalurus punctatus]
CL1279.Contig1_S_henanense_Hep-pan	1	3.35415e-08	C-type lectin-like domain-containing protein PtLP [Portunus trituberculatus]
CL7210.Contig1_S_henanense_Hep-pan	-17.91	0	hypothetical protein DAPPUDRAFT_241415 [Daphnia pulex]
CL3979.Contig1_S_henanense_Hep-pan	-17.4697	0	hypothetical protein MDA_GLEAN10017786 [Myotis davidii]
CL873.Contig1_S_henanense_Hep-pan	-16.9604	0	PREDICTED: uncharacterized protein LOC100181674 [Ciona intestinalis]
Unigene13254_S_henanense_Hep-pan	-16.6386	0	hypothetical protein CAEBREN_07885 [Caenorhabditis brenneri]
Unigene13473_S_henanense_Hep-pan	-16.5224	0	trans-sialidase [Trypanosoma cruzi strain CL Brener]
Unigene273_S_henanense_Hep-pan	-16.0599	0	Peritrophin-1 [Camponotus floridanus]
CL1635.Contig1_S_henanense_Hep-pan	-15.9807	0	CRE-COL-50 protein [Caenorhabditis remanei]
Unigene26149_S_henanense_Hep-pan	-15.8421	0	GH16383 [Drosophila grimshawi]
Unigene25719_S_henanense_Hep-pan	-15.7966	0	PREDICTED: hypothetical protein LOC100520585 [Sus scrofa]
Unigene39623_S_henanense_Hep-pan	-15.6829	0	retinitis pigmentosa GTPase regulator-like protein [Plasmodium yoelii yoelii]
CL268.Contig1_S_henanense_Hep-pan	-15.6537	0	hypothetical protein EIN_155670 [Entamoeba invadens IP1]
Unigene14550_S_henanense_Hep-pan	-15.6482	0	hypothetical protein BRAFLDRAFT_88446 [Branchiostoma floridae]
CL7751.Contig1_S_henanense_Hep-pan	-15.6264	0	hypothetical protein EAI_03683 [Harpegnathos saltator]
CL864.Contig9_S_henanense_Hep-pan	-15.4742	0	hypothetical protein TcasGA2_TC030701 [Tribolium castaneum]
Unigene13229_S_henanense_Hep-pan	-15.3206	0	hypothetical protein CAPTEDRAFT_163289 [Capitella teleta]
Unigene23166_S_henanense_Hep-pan	-15.2919	0	voltage gated chloride channel domain-containing protein [Toxoplasma gondii ME49]
Unigene24845_S_henanense_Hep-pan	-15.1422	0	hypothetical protein DAPPUDRAFT_311166 [Daphnia pulex]
Unigene13343_S_henanense_Hep-pan	-14.8977	0	Protein COL-103 [Caenorhabditis elegans]
Unigene32481_S_henanense_Hep-pan	-14.8858	0	hypothetical protein I79_011083 [Cricetulus griseus]
Unigene33963_S_henanense_Hep-pan	-14.788	0	PREDICTED: LOW QUALITY PROTEIN: titin [Monodelphis domestica]
CL985.Contig2_S_henanense_Hep-pan	-14.7834	0	PREDICTED: uncharacterized protein LOC101287827 [Orcinus orca]
CL702.Contig3_S_henanense_Hep-pan	-14.6721	0	unnamed protein product [Tetraodon nigroviridis]
Unigene29998_S_henanense_Hep-pan	-14.5981	0	threonine-protein kinase irlF; AltName: Full=Inositol-requiring protein-like protein kinase F
Unigene1771_S_henanense_Hep-pan	-14.5739	0	putative proteophosphoglycan ppg3 [Leishmania infantum JPCM5]
Unigene29872_S_henanense_Hep-pan	-14.4316	0	AGAP004620-PC [Anopheles gambiae str. PEST]
CL3332.Contig1_S_henanense_Hep-pan	-14.2906	0	pol-like protein [Biomphalaria glabrata]
Unigene26065_S_henanense_Hep-pan	-14.1641	0	proteoglycan 4 precursor [Rattus norvegicus]
Unigene25773_S_henanense_Hep-pan	-14.0178	1.4045e-289	CRE-PQN-75 protein [Caenorhabditis remanei]
CL4515.Contig1_S_henanense_Hep-pan	-13.9815	2.282e-282	crustin-1 [Eriocheir sinensis]
CL2184.Contig1_S_henanense_Hep-pan	-13.9475	8.85907e-276	conserved hypothetical protein [Pediculus humanus corporis]
Unigene7878_S_henanense_Hep-pan	-13.9279	5.04128e-272	PREDICTED: cyclin-dependent kinase 10-like [Takifugu rubripes]
Unigene13390_S_henanense_Hep-pan	-13.9028	2.54332e-267	PREDICTED: similar to no mitochondrial derivative CG5395-PA [Tribolium castaneum]
Unigene23859_S_henanense_Hep-pan	-13.8372	2.06221e-255	hypothetical protein [Cryptosporidium hominis TU502]
Unigene39639_S_henanense_Hep-pan	-13.7537	5.47006e-241	PREDICTED: dual specificity testis-specific protein kinase 2 isoform 2 [Orcinus orca]
CL590.Contig1_S_henanense_Hep-pan	-13.6471	9.71392e-224	pol-like protein [Biomphalaria glabrata]
Unigene21654_S_henanense_Hep-pan	-13.5854	2.49498e-214	NO-insensitive guanylyl cyclase III [Gecarcinus lateralis]
CL1015.Contig1_S_henanense_Hep-pan	-13.5622	6.96026e-211	fatty acid binding protein [Scylla paramamosain]
CL911.Contig4_S_henanense_Hep-pan	-13.4674	2.1192e-197	hypothetical protein [Trypanosoma cruzi strain CL Brener]
Unigene14471_S_henanense_Hep-pan	-13.2958	3.89494e-175	hypothetical protein KGM_07987 [Danaus plexippus]
Unigene7847_S_henanense_Hep-pan	-13.2699	5.28295e-172	cuticle proprotein proCP3.3 [Callinectes sapidus]
Unigene30173_S_henanense_Hep-pan	-13.2435	7.20349e-169	nucleoredoxin, putative [Pediculus humanus corporis]
CL268.Contig2_S_henanense_Hep-pan	-13.1808	1.13767e-161	putative kinesin K39 [Leishmania infantum JPCM5]
Unigene28348_S_henanense_Hep-pan	-13.1185	8.94677e-155	AAEL014517-PA [Aedes aegypti]
CL864.Contig6_S_henanense_Hep-pan	-12.9816	1.14177e-140	AGAP002273-PA [Anopheles gambiae str. PEST]
Unigene31592_S_henanense_Hep-pan	-12.9687	2.0386e-139	PREDICTED: uncharacterized protein LOC100591296 [Nomascus leucogenys]
Unigene7697_S_henanense_Hep-pan	-12.8549	9.0739e-129	hypothetical protein PTSG_04462 [Salpingoeca sp. ATCC 50818]
CL168.Contig2_S_henanense_Hep-pan	-12.8196	1.22922e-125	CG2839 [Drosophila melanogaster]
Unigene14548_S_henanense_Hep-pan	-12.8088	1.07044e-124	PREDICTED: low-density lipoprotein receptor-related protein 4 [Felis catus]
CL144.Contig1_S_henanense_Hep-pan	-12.776	7.09856e-122	endonuclease and reverse transcriptase-like protein [Bombyx mori]
Unigene6510_S_henanense_Hep-pan	-12.7576	2.6027e-120	PREDICTED: similar to AGAP002104-PA [Tribolium castaneum]
CL2003.Contig1_S_henanense_Hep-pan	-12.7082	3.07291e-116	hypothetical protein I79_020146 [Cricetulus griseus]
Unigene24746_S_henanense_Hep-pan	-12.7043	6.28114e-116	serine proteinase-like protein [Macrobrachium nipponense]
Unigene13586_S_henanense_Hep-pan	-12.7004	1.28898e-115	hypothetical protein CAPTEDRAFT_161086, partial [Capitella teleta]
CL567.Contig2_S_henanense_Hep-pan	-12.6452	3.1253e-111	non-LTR retrotransposon CATS [Danaus plexippus]
CL1756.Contig1_S_henanense_Hep-pan	-12.6207	2.37155e-109	RNA exonuclease 1-like protein [Camponotus floridanus]
Unigene32679_S_henanense_Hep-pan	-12.5918	3.69385e-107	PREDICTED: collagen alpha-1(I) chain [Otolemur garnettii]
Unigene26133_S_henanense_Hep-pan	-12.5145	1.61496e-101	GJ13031 [Drosophila virilis]
Unigene13227_S_henanense_Hep-pan	-12.4512	3.89336e-97	hypothetical protein PTSG_02500 [Salpingoeca sp. ATCC 50818]
Unigene13035_S_henanense_Hep-pan	-12.4468	7.99262e-97	hypothetical protein DFA_08919 [Dictyostelium fasciculatum]
CL7570.Contig1_S_henanense_Hep-pan	-12.4186	6.06827e-95	hypothetical protein KGM_19640 [Danaus plexippus]
Unigene39617_S_henanense_Hep-pan	-12.3611	3.46243e-91	PREDICTED: uncharacterized protein LOC100880064 [Megachile rotundata]
Unigene18464_S_henanense_Hep-pan	-12.3562	7.08457e-91	conserved hypothetical protein [Pediculus humanus corporis]
Unigene32378_S_henanense_Hep-pan	-12.3412	6.11149e-90	notopleural, isoform A [Drosophila melanogaster]
Unigene18739_S_henanense_Hep-pan	-12.2273	4.62575e-83	AGAP001238-PB [Anopheles gambiae str. PEST]
Unigene33629_S_henanense_Hep-pan	-12.2058	8.2808e-82	C-type lectin [Procambarus clarkii]
Unigene20909_S_henanense_Hep-pan	-12.1948	3.50367e-81	PREDICTED: solute carrier family 22 (organic cation transporter), member 21-like [Saccoglossus kowalevskii]
Unigene34963_S_henanense_Hep-pan	-12.1836	1.47783e-80	PREDICTED: keratin-associated protein 10-7-like [Rattus norvegicus]
Unigene40014_S_henanense_Hep-pan	-12.178	3.02576e-80	coagulation factor VII [Culex quinquefasciatus]
Unigene20790_S_henanense_Hep-pan	-12.1668	1.27635e-79	Peritrophin-1 [Camponotus floridanus]
CL6999.Contig1_S_henanense_Hep-pan	-12.1614	2.60547e-79	pol-like protein [Biomphalaria glabrata]
CL2732.Contig1_S_henanense_Hep-pan	-12.1154	8.27895e-77	hypothetical protein CAPTEDRAFT_27962, partial [Capitella teleta]
Unigene6183_S_henanense_Hep-pan	-12.1039	3.48272e-76	PREDICTED: ran-binding protein 9-like [Monodelphis domestica]
CL3841.Contig1_S_henanense_Hep-pan	-12.0255	4.12168e-72	hypothetical protein DDB_G0275205 [Dictyostelium discoideum AX4]
Unigene39982_S_henanense_Hep-pan	-12.0192	8.44238e-72	hypothetical protein AND_21966 [Anopheles darlingi]
Unigene26481_S_henanense_Hep-pan	-12.013	1.73428e-71	Protein kintoun [Acromyrmex echinatior]
Unigene30836_S_henanense_Hep-pan	-12.0004	7.27707e-71	PREDICTED: histone H2A-like [Hydra magnipapillata]
Unigene36320_S_henanense_Hep-pan	-11.9944	1.49072e-70	vitelline membrane outer layer 1-like protein [Scylla paramamosain]
Unigene22050_S_henanense_Hep-pan	-11.9816	6.2563e-70	hypothetical protein I79_020146 [Cricetulus griseus]
Unigene1929_S_henanense_Hep-pan	-11.9751	1.28531e-69	PREDICTED: uncharacterized protein LOC763830, partial [Strongylocentrotus purpuratus]
Unigene28547_S_henanense_Hep-pan	-11.9556	1.11149e-68	GG25239 [Drosophila erecta]
Unigene40140_S_henanense_Hep-pan	-11.9556	1.10539e-68	protein lin-32, putative [Pediculus humanus corporis]
Unigene39626_S_henanense_Hep-pan	-11.9363	9.58677e-68	putative fibrillarin [Trypanosoma vivax Y486]
Unigene23713_S_henanense_Hep-pan	-11.923	4.05794e-67	PREDICTED: uncharacterized protein LOC100939189, partial [Pongo abelii]
Unigene31440_S_henanense_Hep-pan	-11.9163	8.31494e-67	PREDICTED: uncharacterized protein LOC100914811 [Sarcophilus harrisii]
Unigene21388_S_henanense_Hep-pan	-11.9028	3.48213e-66	PREDICTED: LOW QUALITY PROTEIN: gametogenetin-like [Cavia porcellus]
Unigene7844_S_henanense_Hep-pan	-11.8478	1.09503e-63	hypothetical protein [Trichomonas vaginalis G3]
CL5693.Contig1_S_henanense_Hep-pan	-11.8265	9.47724e-63	PREDICTED: uncharacterized protein LOC100215935 [Hydra magnipapillata]
Unigene14890_S_henanense_Hep-pan	-11.776	1.47035e-60	peroxidase precursor [Tribolium castaneum]
Unigene34272_S_henanense_Hep-pan	-11.776	1.46665e-60	hypothetical protein UY3_06274 [Chelonia mydas]
CL5079.Contig1_S_henanense_Hep-pan	-11.776	1.46298e-60	PREDICTED: splicing factor 3B subunit 4-like [Oryzias latipes]
Unigene26136_S_henanense_Hep-pan	-11.7536	1.25412e-59	polycystic kidney disease 2-like 1 [Oryzias latipes]
Unigene39695_S_henanense_Hep-pan	-11.7237	2.22108e-58	hypothetical protein PTSG_10394 [Salpingoeca sp. ATCC 50818]
Unigene31927_S_henanense_Hep-pan	-11.7237	2.21573e-58	PREDICTED: uncharacterized protein LOC100227852 isoform 1 [Taeniopygia guttata]
Unigene34981_S_henanense_Hep-pan	-11.716	4.53206e-58	hypothetical protein TcasGA2_TC005924 [Tribolium castaneum]
Unigene1480_S_henanense_Hep-pan	-11.7082	9.29245e-58	Protein furry [Harpegnathos saltator]
Unigene13365_S_henanense_Hep-pan	-11.6926	3.92538e-57	PREDICTED: uncharacterized protein LOC101031809 [Saimiri boliviensis boliviensis]
CL764.Contig4_S_henanense_Hep-pan	-11.6847	8.0111e-57	hypothetical protein PTSG_11912 [Salpingoeca sp. ATCC 50818]
CL3980.Contig2_S_henanense_Hep-pan	-11.6847	7.99234e-57	myosin heavy chain variant A [Bombyx mandarina]
Unigene39749_S_henanense_Hep-pan	-11.6533	1.41658e-55	PREDICTED: similar to conserved hypothetical protein [Tribolium castaneum]
CL4699.Contig3_S_henanense_Hep-pan	-11.6452	2.90504e-55	hypothetical protein EAI_13691 [Harpegnathos saltator]
Unigene29829_S_henanense_Hep-pan	-11.6289	1.22739e-54	hypothetical protein NCLIV_030220 [Neospora caninum Liverpool]
CL827.Contig3_S_henanense_Hep-pan	-11.5957	2.19607e-53	Lysine-specific demethylase 3B [Acromyrmex echinatior]
Unigene32889_S_henanense_Hep-pan	-11.5793	9.27889e-53	PREDICTED: uncharacterized protein LOC101349814 [Trichechus manatus latirostris]
CL165.Contig1_S_henanense_Hep-pan	-11.5708	1.90304e-52	hypothetical protein CAPTEDRAFT_217086 [Capitella teleta]
Unigene14990_S_henanense_Hep-pan	-11.5708	1.89453e-52	hypothetical protein [Trichomonas vaginalis G3]
CL1266.Contig2_S_henanense_Hep-pan	-11.5622	3.8857e-52	PREDICTED: similar to GA15370-PA [Tribolium castaneum]
Unigene7854_S_henanense_Hep-pan	-11.5622	3.87706e-52	mucin-like protein [Cryptosporidium hominis]
Unigene21483_S_henanense_Hep-pan	-11.545	1.63108e-51	hypothetical protein BRAFLDRAFT_85195 [Branchiostoma floridae]
Unigene39817_S_henanense_Hep-pan	-11.5187	1.39251e-50	RecName: Full=Uncharacterized protein DDB_G0271670; Flags: Precursor
Unigene13963_S_henanense_Hep-pan	-11.5187	1.38953e-50	PREDICTED: ryanodine receptor 44F-like [Bombus impatiens]
Unigene39635_S_henanense_Hep-pan	-11.5187	1.38655e-50	PREDICTED: LOW QUALITY PROTEIN: ATPase family AAA domain-containing protein 1-A-like [Bombus terrestris]
Unigene21911_S_henanense_Hep-pan	-11.5103	2.84438e-50	semaphorin [Culex quinquefasciatus]
Unigene20730_S_henanense_Hep-pan	-11.4924	1.19959e-49	hypothetical protein [Monosiga brevicollis MX1]
Unigene1076_S_henanense_Hep-pan	-11.4284	1.84282e-47	gag-like protein [Biomphalaria glabrata]
Unigene35998_S_henanense_Hep-pan	-11.4189	3.78094e-47	PREDICTED: uncharacterized protein LOC502541 [Rattus norvegicus]
Unigene29806_S_henanense_Hep-pan	-11.4189	3.75007e-47	hypothetical protein UY3_06274 [Chelonia mydas]
Unigene27958_S_henanense_Hep-pan	-11.3902	3.21357e-46	PREDICTED: uncharacterized protein LOC100893982 [Strongylocentrotus purpuratus]
CL7497.Contig1_S_henanense_Hep-pan	-11.3808	0	hypothetical protein PTSG_12928 [Salpingoeca sp. ATCC 50818]
Unigene25607_S_henanense_Hep-pan	-11.3608	2.77123e-45	gel-forming, isoform CRA_a
Unigene7981_S_henanense_Hep-pan	-11.3509	5.66457e-45	Orphan nuclear receptor NR2E1, putative [Pediculus humanus corporis]
Unigene715_S_henanense_Hep-pan	-11.3509	5.64249e-45	PREDICTED: dual specificity testis-specific protein kinase 1-like, partial [Ailuropoda melanoleuca]
Unigene38492_S_henanense_Hep-pan	-11.341	1.1557e-44	unnamed protein product [Tetraodon nigroviridis]
CL7290.Contig1_S_henanense_Hep-pan	-11.341	1.15347e-44	gag-like protein [Biomphalaria glabrata]
CL4176.Contig1_S_henanense_Hep-pan	-11.3214	4.84886e-44	U88 [Brugia malayi]
Unigene1112_S_henanense_Hep-pan	-11.3009	2.03852e-43	hypothetical protein CAPTEDRAFT_188650 [Capitella teleta]
Unigene29805_S_henanense_Hep-pan	-11.2802	8.57098e-43	chloride channel protein k, putative [Toxoplasma gondii VEG]
Unigene38610_S_henanense_Hep-pan	-11.2592	3.57072e-42	PREDICTED: hypothetical protein LOC100650832 [Bombus terrestris]
Unigene22033_S_henanense_Hep-pan	-11.2276	3.06576e-41	ankyrin repeat protein [Trichomonas vaginalis G3]
Unigene39641_S_henanense_Hep-pan	-11.2167	6.27063e-41	putative Rho-associated protein kinase [Danaus plexippus]
Unigene33259_S_henanense_Hep-pan	-11.2167	6.25937e-41	cuticle protein CB6 [Portunus pelagicus]
CL587.Contig1_S_henanense_Hep-pan	-11.2167	6.24815e-41	alpha-2-macroglobulin [Pacifastacus leniusculus]
Unigene7827_S_henanense_Hep-pan	-11.2167	6.23697e-41	hypothetical protein CAPTEDRAFT_24569, partial [Capitella teleta]
Unigene13596_S_henanense_Hep-pan	-11.1948	2.6191e-40	PREDICTED: keratin-associated protein 4-12-like isoform 3 [Felis catus]
CL142.Contig2_S_henanense_Hep-pan	-11.1948	2.61447e-40	pol-like protein [Biomphalaria glabrata]
CL4735.Contig1_S_henanense_Hep-pan	-11.1836	5.36735e-40	hypothetical protein DAPPUDRAFT_306237 [Daphnia pulex]
Unigene41604_S_henanense_Hep-pan	-11.1836	5.33915e-40	U88 [Brugia malayi]
Unigene7951_S_henanense_Hep-pan	-11.1611	2.24647e-39	RecName: Full=Uncharacterized protein LOC284861
Unigene28316_S_henanense_Hep-pan	-11.1497	4.59624e-39	hypothetical protein BRAFLDRAFT_67137 [Branchiostoma floridae]
Unigene28679_S_henanense_Hep-pan	-11.1389	9.43658e-39	hCG1793893
Unigene24544_S_henanense_Hep-pan	-11.1273	1.93415e-38	Trifunctional purine biosynthetic protein adenosine-3 [Heterocephalus glaber]
Unigene7933_S_henanense_Hep-pan	-11.1273	1.93085e-38	conserved hypothetical protein [Pediculus humanus corporis]
Unigene29107_S_henanense_Hep-pan	-11.1157	3.9376e-38	unnamed protein product [Oikopleura dioica]
Unigene25642_S_henanense_Hep-pan	-11.0802	3.4029e-37	RPGR [Ovis aries]
Unigene8447_S_henanense_Hep-pan	-11.056	1.43237e-36	PREDICTED: hypothetical protein LOC100123740 [Nasonia vitripennis]
Unigene450_S_henanense_Hep-pan	-11.056	1.42764e-36	PREDICTED: monocarboxylate transporter 14-like [Bombus impatiens]
Unigene9075_S_henanense_Hep-pan	-11.0314	6.00987e-36	PREDICTED: insulin-like growth factor-binding protein complex acid labile subunit-like [Acyrthosiphon pisum]
Unigene10558_S_henanense_Hep-pan	-11.007	2.53012e-35	chitinase [Scylla serrata]
CL864.Contig7_S_henanense_Hep-pan	-11.007	2.51785e-35	hypothetical protein [Cryptosporidium muris RN66]
Unigene26810_S_henanense_Hep-pan	-11.007	2.51379e-35	hypothetical protein [Paramecium tetraurelia strain d4-2]
Unigene41703_S_henanense_Hep-pan	-10.9944	5.13747e-35	notch 2 [Daphnia pulex]
CL1385.Contig1_S_henanense_Hep-pan	-10.9816	1.04835e-34	Transposable element Tc3 transposase [Harpegnathos saltator]
CL1434.Contig1_S_henanense_Hep-pan	-10.9687	2.13946e-34	hypothetical protein [Brugia malayi]
CL5840.Contig1_S_henanense_Hep-pan	-10.9425	8.89908e-34	Protein PQN-75, isoform a [Caenorhabditis elegans]
Unigene39687_S_henanense_Hep-pan	-10.9293	1.82496e-33	GA18231 [Drosophila pseudoobscura pseudoobscura]
Unigene27056_S_henanense_Hep-pan	-10.9031	7.61749e-33	receptor tyrosine kinase proto-oncogene [Xiphophorus xiphidium]
Unigene1077_S_henanense_Hep-pan	-10.8619	6.57189e-32	hypothetical protein TcasGA2_TC005208 [Tribolium castaneum]
CL1181.Contig4_S_henanense_Hep-pan	-10.8619	6.56214e-32	putative integrase core domain protein [Trichinella spiralis]
CL5496.Contig4_S_henanense_Hep-pan	-10.8619	6.54273e-32	PREDICTED: nuclear pore complex-interacting protein-like 3-like [Pan troglodytes]
CL3094.Contig1_S_henanense_Hep-pan	-10.8478	1.33607e-31	Microtubule-associated protein 1A [Myotis davidii]
Unigene39690_S_henanense_Hep-pan	-10.8478	1.33411e-31	TPA: hormonally upregulated Neu-associated kinase-like [Bos taurus]
Unigene40417_S_henanense_Hep-pan	-10.8337	2.72458e-31	hypothetical protein EGM_08695, partial [Macaca fascicularis]
Unigene13916_S_henanense_Hep-pan	-10.8337	2.71277e-31	ryanodine receptor [Litopenaeus vannamei]
Unigene13235_S_henanense_Hep-pan	-10.8194	5.54873e-31	outer dense fiber protein 1 [Sus scrofa]
Unigene37020_S_henanense_Hep-pan	-10.8049	1.12857e-30	zinc finger protein 526 [Xenopus (Silurana) tropicalis]
Unigene26143_S_henanense_Hep-pan	-10.7764	4.74307e-30	PREDICTED: tyrosine-protein kinase yes-like [Oryzias latipes]
Unigene205_S_henanense_Hep-pan	-10.7465	1.99357e-29	polyADP-ribosyltransferase [Polysphondylium pallidum PN500]
CL1143.Contig2_S_henanense_Hep-pan	-10.716	8.33414e-29	M2904]
Unigene8538_S_henanense_Hep-pan	-10.7004	1.69382e-28	PC2-like protein [Orconectes limosus]
Unigene32580_S_henanense_Hep-pan	-10.7004	1.68926e-28	hypothetical protein AND_19726 [Anopheles darlingi]
CL907.Contig1_S_henanense_Hep-pan	-10.7004	1.68699e-28	major ampullate silk protein 2 [Argiope bruennichi]
CL3606.Contig2_S_henanense_Hep-pan	-10.6847	3.45233e-28	proteophosphoglycan 5 [Leishmania major strain Friedlin]
Unigene39861_S_henanense_Hep-pan	-10.6528	1.43654e-27	Antennapedia [Procambarus clarkii]
Unigene35832_S_henanense_Hep-pan	-10.6366	2.94412e-27	hypothetical protein TcasGA2_TC005146 [Tribolium castaneum]
Unigene8080_S_henanense_Hep-pan	-10.6366	2.92887e-27	PREDICTED: neuropeptide Y receptor type 2-like [Apis mellifera]
CL7511.Contig3_S_henanense_Hep-pan	-10.6211	5.97211e-27	hypothetical protein DAPPUDRAFT_262406 [Daphnia pulex]
Unigene25464_S_henanense_Hep-pan	-10.6046	1.21326e-26	S-antigen protein [Columba livia]
Unigene31348_S_henanense_Hep-pan	-10.5878	2.46527e-26	hypothetical protein DAPPUDRAFT_196031 [Daphnia pulex]
Unigene39340_S_henanense_Hep-pan	-10.5708	5.0412e-26	hypothetical protein UY3_06274 [Chelonia mydas]
Unigene14948_S_henanense_Hep-pan	-10.5708	5.02876e-26	hypothetical protein BRAFLDRAFT_107076 [Branchiostoma floridae]
Unigene8363_S_henanense_Hep-pan	-10.5536	1.03093e-25	putative oxysterol-binding protein 1A [Danaus plexippus]
Unigene45644_S_henanense_Hep-pan	-10.5536	1.02715e-25	RNA non-specific endonuclease [Penaeus monodon]
CL4155.Contig1_S_henanense_Hep-pan	-10.5536	1.02589e-25	heat shock protein 21 [Macrobrachium rosenbergii]
Unigene31923_S_henanense_Hep-pan	-10.5362	2.10581e-25	hypothetical protein BRAFLDRAFT_79074 [Branchiostoma floridae]
Unigene21196_S_henanense_Hep-pan	-10.5362	2.0956e-25	transmembrane protein 117 [Xenopus laevis]
CL229.Contig1_S_henanense_Hep-pan	-10.5362	2.09306e-25	low-density lipoprotein receptor-related protein 2 [Branchiostoma floridae]
CL332.Contig1_S_henanense_Hep-pan	-10.5362	2.09053e-25	gag-like protein [Biomphalaria glabrata]
CL183.Contig1_S_henanense_Hep-pan	-10.5362	2.088e-25	PREDICTED: RNA-directed DNA polymerase from mobile element jockey-like [Strongylocentrotus purpuratus]
CL6723.Contig1_S_henanense_Hep-pan	-10.5187	4.26563e-25	PREDICTED: hypothetical protein LOC100702766 [Oreochromis niloticus]
CL1944.Contig2_S_henanense_Hep-pan	-10.5187	4.26053e-25	basic proline-rich protein precursor [Sus scrofa]
Unigene31036_S_henanense_Hep-pan	-10.5008	8.7253e-25	PREDICTED: hypothetical protein LOC100535378 [Danio rerio]
Unigene39700_S_henanense_Hep-pan	-10.5008	8.70459e-25	Protein piccolo [Crassostrea gigas]
Unigene40108_S_henanense_Hep-pan	-10.5008	8.69428e-25	actin 1 [Penaeus monodon]
Unigene36509_S_henanense_Hep-pan	-10.4471	7.43511e-24	viral A-type inclusion protein [Trichomonas vaginalis G3]
Unigene38179_S_henanense_Hep-pan	-10.4471	7.42651e-24	hypothetical protein TcasGA2_TC015919 [Tribolium castaneum]
CL1023.Contig4_S_henanense_Hep-pan	-10.4284	1.50561e-23	mucin, partial
Unigene39651_S_henanense_Hep-pan	-10.4284	1.5039e-23	PREDICTED: forkhead box protein G1-like isoform 1 [Monodelphis domestica]
Unigene8806_S_henanense_Hep-pan	-10.4284	1.49878e-23	conserved hypothetical protein [Neospora caninum Liverpool]
Unigene24088_S_henanense_Hep-pan	-10.4284	1.49708e-23	mucin 5
CL1456.Contig2_S_henanense_Hep-pan	-10.4094	3.06002e-23	pol-like protein [Biomphalaria glabrata]
CL7757.Contig2_S_henanense_Hep-pan	-10.4094	3.04974e-23	hypothetical protein CAPTEDRAFT_200504, partial [Capitella teleta]
Unigene2146_S_henanense_Hep-pan	-10.4094	3.04633e-23	PREDICTED: uncharacterized protein LOC100849233 [Bos taurus]
CL1733.Contig1_S_henanense_Hep-pan	-10.4094	3.02939e-23	polyprotein [Bombyx mori]
Unigene39668_S_henanense_Hep-pan	-10.3902	6.22035e-23	hypothetical protein BRAFLDRAFT_100153 [Branchiostoma floridae]
Unigene13484_S_henanense_Hep-pan	-10.3902	6.21346e-23	hypothetical protein DAPPUDRAFT_329385 [Daphnia pulex]
Unigene34337_S_henanense_Hep-pan	-10.3902	6.20659e-23	Kettin [Procambarus clarkii]
Unigene41797_S_henanense_Hep-pan	-10.3902	6.18606e-23	neuroblastoma-like protein [Glyptapanteles indiensis]
Unigene17729_S_henanense_Hep-pan	-10.3707	1.26469e-22	calcified cuticle protein CP19.0 isoform B [Callinectes sapidus]
Unigene50763_S_henanense_Hep-pan	-10.3707	1.25918e-22	reverse transcriptase [Lymantria dispar]
CL887.Contig2_S_henanense_Hep-pan	-10.3707	1.25644e-22	conserved Plasmodium protein [Plasmodium falciparum 3D7]
Unigene38286_S_henanense_Hep-pan	-10.3509	2.57452e-22	PREDICTED: uncharacterized protein LOC752844 [Strongylocentrotus purpuratus]
Unigene8390_S_henanense_Hep-pan	-10.3509	2.55792e-22	M2904]
Unigene34078_S_henanense_Hep-pan	-10.3309	5.24167e-22	PREDICTED: uncharacterized protein LOC100890510 [Strongylocentrotus purpuratus]
CL2843.Contig2_S_henanense_Hep-pan	-10.3309	5.23608e-22	PREDICTED: SCAN domain-containing protein 3-like [Xenopus (Silurana) tropicalis]
Unigene39656_S_henanense_Hep-pan	-10.3309	5.20276e-22	salivary gland secretion 1 [Drosophila melanogaster]
CL2984.Contig1_S_henanense_Hep-pan	-10.3309	5.19725e-22	hypothetical protein TcasGA2_TC010280 [Tribolium castaneum]
CL727.Contig1_S_henanense_Hep-pan	-10.3106	1.06285e-21	pol-like protein [Biomphalaria glabrata]
Unigene1217_S_henanense_Hep-pan	-10.3106	1.06173e-21	RecName: Full=Transcription factor SPT20 homolog
Unigene865_S_henanense_Hep-pan	-10.2912	2.16014e-21	pol-like protein [Biomphalaria glabrata]
Unigene35012_S_henanense_Hep-pan	-10.2703	4.42734e-21	IMD [Litopenaeus vannamei]
CL2699.Contig1_S_henanense_Hep-pan	-10.2703	4.41822e-21	pol [Drosophila melanogaster]
Unigene36471_S_henanense_Hep-pan	-10.2703	4.39558e-21	PREDICTED: uncharacterized protein LOC575286 [Strongylocentrotus purpuratus]
Unigene13279_S_henanense_Hep-pan	-10.2491	8.97302e-21	voltage gated chloride channel domain-containing protein [Toxoplasma gondii ME49]
Unigene34149_S_henanense_Hep-pan	-10.2491	8.93673e-21	calcium-dependent protein kinase [Cryptosporidium muris RN66]
Unigene32567_S_henanense_Hep-pan	-10.2491	8.9277e-21	hypothetical protein G5I_05770 [Acromyrmex echinatior]
CL5968.Contig1_S_henanense_Hep-pan	-10.2276	1.8282e-20	putative reverse transcriptase [Marsupenaeus japonicus]
Unigene14363_S_henanense_Hep-pan	-10.2058	3.74015e-20	PREDICTED: uncharacterized protein LOC101078810, partial [Takifugu rubripes]
Unigene1717_S_henanense_Hep-pan	-10.2058	3.73642e-20	GL20422 [Drosophila persimilis]
CL4961.Contig2_S_henanense_Hep-pan	-10.1836	7.62183e-20	MRC1L-D [Gallus gallus]
CL696.Contig2_S_henanense_Hep-pan	-10.1836	7.60683e-20	hypothetical protein I79_020146 [Cricetulus griseus]
Unigene39935_S_henanense_Hep-pan	-10.1836	7.577e-20	PREDICTED: cyclin-dependent kinase B2-1-like [Strongylocentrotus purpuratus]
CL1995.Contig2_S_henanense_Hep-pan	-10.1611	1.53987e-19	C. briggsae CBR-COL-176 protein [Caenorhabditis briggsae]
CL5018.Contig2_S_henanense_Hep-pan	-10.1611	1.53394e-19	predicted protein [Nematostella vectensis]
Unigene7920_S_henanense_Hep-pan	-10.1383	3.13604e-19	Cuticle protein 19 [Lepeophtheirus salmonis]
Unigene13715_S_henanense_Hep-pan	-10.1383	3.13304e-19	PREDICTED: LOW QUALITY PROTEIN: myosin-XV-like [Bombus impatiens]
CL3674.Contig1_S_henanense_Hep-pan	-10.1383	3.12112e-19	PREDICTED: uncharacterized protein LOC100215935 [Hydra magnipapillata]
Unigene37590_S_henanense_Hep-pan	-10.1383	3.10634e-19	PREDICTED: protein HEXIM1-like [Megachile rotundata]
Unigene35589_S_henanense_Hep-pan	-10.115	6.3575e-19	GG16396 [Drosophila erecta]
Unigene25684_S_henanense_Hep-pan	-10.115	6.33367e-19	PREDICTED: uncharacterized protein LOC101167543 [Oryzias latipes]
Unigene16192_S_henanense_Hep-pan	-10.0914	1.28796e-18	hypothetical protein DAPPUDRAFT_65345 [Daphnia pulex]
CL2882.Contig2_S_henanense_Hep-pan	-10.0688	2.62431e-18	PREDICTED: meiotic recombination protein SPO11-like [Takifugu rubripes]
Unigene17000_S_henanense_Hep-pan	-10.0688	2.61474e-18	hypothetical protein [Paramecium tetraurelia strain d4-2]
Unigene16259_S_henanense_Hep-pan	-10.0688	2.60052e-18	PREDICTED: microtubule-actin cross-linking factor 1-like [Bombus impatiens]
CL4532.Contig1_S_henanense_Hep-pan	-10.0688	2.59581e-18	predicted protein [Pediculus humanus corporis]
Unigene7843_S_henanense_Hep-pan	-10.0444	5.33337e-18	cuticlin, putative [Ixodes scapularis]
Unigene54576_S_henanense_Hep-pan	-10.0444	5.32376e-18	PAP-associated domain-containing protein, putative [Ixodes scapularis]
CL1398.Contig3_S_henanense_Hep-pan	-10.0444	5.31418e-18	KH domain containing protein [Brugia malayi]
Unigene1550_S_henanense_Hep-pan	-10.0444	5.30464e-18	Plectin-1 [Harpegnathos saltator]
Unigene30284_S_henanense_Hep-pan	-10.0196	1.08895e-17	probable zinc metalloproteinase [Brugia malayi]
CL3968.Contig1_S_henanense_Hep-pan	-10.0196	1.08798e-17	gag-like protein [Biomphalaria glabrata]
Unigene34072_S_henanense_Hep-pan	-10.0196	1.08701e-17	hypothetical protein BRAFLDRAFT_124250 [Branchiostoma floridae]
Unigene31054_S_henanense_Hep-pan	-10.0196	1.08314e-17	RecName: Full=Uncharacterized histidine-rich protein DDB_G0274557; Flags: Precursor
CL688.Contig1_S_henanense_Hep-pan	-10.0196	1.08217e-17	PREDICTED: lutropin-choriogonadotropic hormone receptor-like [Apis florea]
Unigene1150_S_henanense_Hep-pan	-10.0196	1.08121e-17	arginine repetitive matrix protein 3 [Papio anubis]
Unigene36351_S_henanense_Hep-pan	-10.0196	1.07739e-17	PREDICTED: hypothetical protein LOC100535378 [Danio rerio]
Unigene26407_S_henanense_Hep-pan	-9.99435	2.21179e-17	unnamed protein product [Trypanosoma congolense IL3000]
CL1696.Contig1_S_henanense_Hep-pan	-9.99435	2.2079e-17	hypothetical protein TcasGA2_TC005273 [Tribolium castaneum]
Unigene39636_S_henanense_Hep-pan	-9.99435	2.20596e-17	voltage gated chloride channel domain-containing protein [Toxoplasma gondii ME49]
CL306.Contig1_S_henanense_Hep-pan	-9.99435	2.20208e-17	choriogenin H [Liza haematocheila]
Unigene13422_S_henanense_Hep-pan	-9.96867	4.51294e-17	PREDICTED: 1-aminocyclopropane-1-carboxylate synthase-like protein 1-like [Oryzias latipes]
Unigene26579_S_henanense_Hep-pan	-9.96867	4.50507e-17	GH21909 [Drosophila grimshawi]
Unigene19962_S_henanense_Hep-pan	-9.94251	9.13792e-17	predicted protein [Nematostella vectensis]
CL4943.Contig1_S_henanense_Hep-pan	-9.94251	9.11445e-17	hypothetical protein BRAFLDRAFT_277565 [Branchiostoma floridae]
Unigene7699_S_henanense_Hep-pan	-9.94251	9.10666e-17	GG18108 [Drosophila erecta]
CL543.Contig1_S_henanense_Hep-pan	-9.91588	1.85708e-16	pol-like protein [Biomphalaria glabrata]
Unigene29964_S_henanense_Hep-pan	-9.88874	3.78745e-16	conserved hypothetical protein [Pediculus humanus corporis]
Unigene8337_S_henanense_Hep-pan	-9.88874	3.78428e-16	Zn finger homeodomain 2 [Danaus plexippus]
Unigene43582_S_henanense_Hep-pan	-9.88874	3.77479e-16	conserved hypothetical protein [Pediculus humanus corporis]
CL7260.Contig4_S_henanense_Hep-pan	-9.86109	7.73801e-16	gag-like protein [Biomphalaria glabrata]
CL2562.Contig2_S_henanense_Hep-pan	-9.86109	7.73158e-16	PREDICTED: hypothetical protein LOC368413 [Danio rerio]
CL1728.Contig1_S_henanense_Hep-pan	-9.86109	7.69961e-16	Stonustoxin subunit alpha [Chelonia mydas]
Unigene28451_S_henanense_Hep-pan	-9.83447	1.56939e-15	GL10369 [Drosophila persimilis]
Unigene6185_S_henanense_Hep-pan	-9.83447	1.56683e-15	hypothetical protein KGM_11323 [Danaus plexippus]
Unigene22316_S_henanense_Hep-pan	-9.83447	1.563e-15	PREDICTED: uncharacterized protein LOC100989919 [Pan paniscus]
Unigene38861_S_henanense_Hep-pan	-9.83447	1.56173e-15	hypothetical protein [Paramecium tetraurelia strain d4-2]
Unigene8398_S_henanense_Hep-pan	-9.83447	1.56045e-15	hypothetical protein DAPPUDRAFT_311205 [Daphnia pulex]
CL898.Contig1_S_henanense_Hep-pan	-9.80574	3.19404e-15	hypothetical protein CRE_21981 [Caenorhabditis remanei]
Unigene28237_S_henanense_Hep-pan	-9.80574	3.18889e-15	hCG1793893
Unigene40194_S_henanense_Hep-pan	-9.80574	3.17352e-15	cyclophilin-RNA interacting protein [Paramecium tetraurelia]
Unigene32915_S_henanense_Hep-pan	-8.4575	1.32595e-203	PREDICTED: zinc finger protein 726-like [Macaca mulatta]
CL7746.Contig1_S_henanense_Hep-pan	-8.09803	8.93299e-237	pol-like protein [Scylla paramamosain]
Unigene31739_S_henanense_Hep-pan	-7.64439	0	hypothetical protein TREES_T100002876 [Tupaia chinensis]
Unigene305_S_henanense_Hep-pan	-7.27132	2.75218e-259	proline rich protein 2 precursor [Rattus norvegicus]
Unigene7730_S_henanense_Hep-pan	-6.97458	4.05405e-70	cyclophilin [Haemonchus contortus]
CL7147.Contig1_S_henanense_Hep-pan	-6.77879	2.72819e-91	PREDICTED: similar to gag-like protein [Tribolium castaneum]
Unigene2164_S_henanense_Hep-pan	-6.6887	1.97168e-85	hypothetical protein KGM_14575 [Danaus plexippus]
CL811.Contig1_S_henanense_Hep-pan	-6.68856	7.23432e-57	PREDICTED: hypothetical protein LOC100575279 [Acyrthosiphon pisum]
CL285.Contig2_S_henanense_Hep-pan	-6.68114	1.46516e-56	PREDICTED: similar to pol polyprotein [Tribolium castaneum]
CL1136.Contig1_S_henanense_Hep-pan	-6.64386	5.06081e-55	pol-like protein [Biomphalaria glabrata]
CL1687.Contig1_S_henanense_Hep-pan	-6.60901	7.77857e-160	PREDICTED: uncharacterized protein LOC100902338 [Metaseiulus occidentalis]
CL7290.Contig4_S_henanense_Hep-pan	-6.48902	9.96958e-74	conserved hypothetical protein [Culex quinquefasciatus]
Unigene37_S_henanense_Hep-pan	-6.46322	6.63291e-289	predicted protein [Nematostella vectensis]
Unigene1403_S_henanense_Hep-pan	-6.30914	1.61473e-64	hypothetical protein DAPPUDRAFT_236682 [Daphnia pulex]
Unigene32128_S_henanense_Hep-pan	-6.18823	1.15723e-215	hypothetical protein TREES_T100008926 [Tupaia chinensis]
Unigene525_S_henanense_Hep-pan	-6.02823	7.9707e-35	PREDICTED: TATA box-binding protein-like protein 1-like [Megachile rotundata]
Unigene14776_S_henanense_Hep-pan	-5.88982	4.17531e-47	hypothetical protein PCYB_144050, partial [Plasmodium cynomolgi strain B]
Unigene593_S_henanense_Hep-pan	-5.82621	4.67833e-134	PREDICTED: putative nuclease HARBI1-like [Hydra magnipapillata]
CL3577.Contig3_S_henanense_Hep-pan	-5.68897	5.92381e-27	Protein RSR-1 [Caenorhabditis elegans]
Unigene708_S_henanense_Hep-pan	-5.56538	1.49836e-24	similar to CG3800 [Papilio xuthus]
CL224.Contig1_S_henanense_Hep-pan	-5.531	6.07333e-71	pol-like protein [Biomphalaria glabrata]
Unigene1346_S_henanense_Hep-pan	-5.51286	7.16666e-141	hypothetical protein DAPPUDRAFT_300066 [Daphnia pulex]
Unigene581_S_henanense_Hep-pan	-5.29387	6.14522e-79	PREDICTED: RNA-directed DNA polymerase from mobile element jockey-like [Acyrthosiphon pisum]
Unigene873_S_henanense_Hep-pan	-5.24345	3.49902e-19	reverse transcriptase (put.); putative [Drosophila melanogaster]
CL5951.Contig4_S_henanense_Hep-pan	-5.22629	2.64553e-84	VERL [Tegula funebralis]
CL336.Contig2_S_henanense_Hep-pan	-5.11833	2.11671e-17	nuclear pore complex interacting protein [Pan troglodytes]
CL2844.Contig1_S_henanense_Hep-pan	-5.10401	1.00139e-25	hypothetical protein M91_20998, partial [Bos grunniens mutus]
CL6690.Contig1_S_henanense_Hep-pan	-5.05081	1.63247e-16	pol-like protein [Biomphalaria glabrata]
CL5214.Contig1_S_henanense_Hep-pan	-5.04031	1.80794e-56	PREDICTED: hypothetical protein LOC100162931 [Acyrthosiphon pisum]
Unigene36900_S_henanense_Hep-pan	-5.02823	2.7768e-32	PREDICTED: similar to cop9 complex subunit [Tribolium castaneum]
Unigene6901_S_henanense_Hep-pan	-5.01232	6.02736e-24	PREDICTED: hypothetical protein LOC100747019 [Bombus impatiens]
CL7209.Contig1_S_henanense_Hep-pan	-4.98132	1.25558e-15	PREDICTED: uncharacterized protein LOC101241704, partial [Hydra magnipapillata]
CL3952.Contig1_S_henanense_Hep-pan	-4.93213	1.77922e-22	endonuclease and reverse transcriptase-like protein [Bombyx mori]
Unigene32183_S_henanense_Hep-pan	-4.91798	3.59269e-88	PREDICTED: uncharacterized protein LOC101239675 [Hydra magnipapillata]
Unigene42206_S_henanense_Hep-pan	-4.75593	1.53213e-19	pol-like protein [Biomphalaria glabrata]
CL7757.Contig1_S_henanense_Hep-pan	-4.73196	9.81793e-38	hypothetical protein CAPTEDRAFT_218181 [Capitella teleta]
Unigene34949_S_henanense_Hep-pan	-4.71774	5.91911e-19	PREDICTED: tryptophanyl-tRNA synthetase, cytoplasmic-like [Oreochromis niloticus]
CL5951.Contig5_S_henanense_Hep-pan	-4.62198	1.68643e-34	PREDICTED: inactive dipeptidyl peptidase 10-like [Takifugu rubripes]
CL2194.Contig1_S_henanense_Hep-pan	-4.39755	1.7845e-33	hypothetical protein DAPPUDRAFT_302545 [Daphnia pulex]
Unigene36294_S_henanense_Hep-pan	-4.38097	1.69152e-42	pol-like protein [Scylla paramamosain]
CL225.Contig1_S_henanense_Hep-pan	-4.36107	0	nucleolar protein-like protein 5A [Daphnia pulex]
Unigene31723_S_henanense_Hep-pan	-4.29956	4.08485e-44	PREDICTED: uncharacterized protein LOC100930444 [Sarcophilus harrisii]
CL6259.Contig2_S_henanense_Hep-pan	-4.29624	1.85025e-13	hypothetical protein BRAFLDRAFT_85458 [Branchiostoma floridae]
Unigene34714_S_henanense_Hep-pan	-4.2791	2.12984e-99	ovarian fibroin-like substance-2 [Cyprinus carpio]
CL5126.Contig2_S_henanense_Hep-pan	-4.24345	4.28571e-17	PREDICTED: RNA-directed DNA polymerase from mobile element jockey-like [Strongylocentrotus purpuratus]
Unigene25825_S_henanense_Hep-pan	-4.23716	0	Putative uncharacterized transposon-derived protein ZK1236.4, partial [Columba livia]
CL593.Contig5_S_henanense_Hep-pan	-4.14393	2.62708e-19	alpha-tubulin [Eriocheir sinensis]
Unigene7082_S_henanense_Hep-pan	-4.09617	4.20916e-15	hypothetical protein EAI_03106 [Harpegnathos saltator]
Unigene36489_S_henanense_Hep-pan	-3.99311	9.73452e-24	hypothetical protein BRAFLDRAFT_86650 [Branchiostoma floridae]
CL7621.Contig1_S_henanense_Hep-pan	-3.79303	1.97854e-42	unknown [Gallus gallus]
Unigene39011_S_henanense_Hep-pan	-3.79201	3.18116e-45	PREDICTED: tetraspanin-31-like isoform 1 [Bombus impatiens]
CL7078.Contig1_S_henanense_Hep-pan	-3.77202	1.0723e-30	PREDICTED: hypothetical protein [Saccoglossus kowalevskii]
Unigene36282_S_henanense_Hep-pan	-3.67646	6.96806e-13	Lysosomal acid phosphatase [Acromyrmex echinatior]
Unigene29357_S_henanense_Hep-pan	-3.6692	4.82826e-270	PREDICTED: mediator of RNA polymerase II transcription subunit 10-like [Nasonia vitripennis]
Unigene34247_S_henanense_Hep-pan	-3.66723	2.08345e-25	super cysteine rich protein
CL5170.Contig1_S_henanense_Hep-pan	-3.6524	4.17976e-15	PREDICTED: similar to pol polyprotein [Tribolium castaneum]
CL7544.Contig1_S_henanense_Hep-pan	-3.64727	3.56005e-42	pol-like protein [Biomphalaria glabrata]
Unigene2463_S_henanense_Hep-pan	-3.64584	7.08733e-30	hypothetical protein TcasGA2_TC005227 [Tribolium castaneum]
CL7057.Contig1_S_henanense_Hep-pan	-3.63296	7.86325e-15	pol-like protein [Biomphalaria glabrata]
Unigene29352_S_henanense_Hep-pan	-3.5694	5.14736e-14	methylated-DNA--protein-cysteine methyltransferase, putative [Ixodes scapularis]
CL593.Contig7_S_henanense_Hep-pan	-3.56186	0	RecName: Full=Tubulin alpha-3 chain; AltName: Full=Alpha-III tubulin
CL3820.Contig1_S_henanense_Hep-pan	-3.54432	3.26411e-18	heat shock protein 90 [Scylla paramamosain]
CL674.Contig3_S_henanense_Hep-pan	-3.53595	1.19328e-64	pol-like protein [Biomphalaria glabrata]
Unigene34386_S_henanense_Hep-pan	-3.52356	2.68201e-11	protein FAM49B, putative [Pediculus humanus corporis]
CL7164.Contig5_S_henanense_Hep-pan	-3.48819	1.04846e-57	PREDICTED: uncharacterized protein LOC763830, partial [Strongylocentrotus purpuratus]
CL7102.Contig2_S_henanense_Hep-pan	-3.36608	6.22037e-40	PREDICTED: RNA-directed DNA polymerase from mobile element jockey-like [Acyrthosiphon pisum]
CL278.Contig2_S_henanense_Hep-pan	-3.27412	3.51583e-14	hypothetical protein CAPTEDRAFT_189741, partial [Capitella teleta]
Unigene33619_S_henanense_Hep-pan	-3.27073	7.23728e-16	PREDICTED: dihydrofolate reductase-like [Saccoglossus kowalevskii]
CL7673.Contig1_S_henanense_Hep-pan	-3.25403	1.08145e-42	TPA: endonuclease-reverse transcriptase [Schistosoma mansoni]
Unigene39509_S_henanense_Hep-pan	-3.20044	2.18561e-45	PREDICTED: hypothetical protein LOC100571835 [Acyrthosiphon pisum]
Unigene979_S_henanense_Hep-pan	-3.07333	1.09784e-28	PREDICTED: hypothetical protein LOC100026018 [Monodelphis domestica]
CL5939.Contig1_S_henanense_Hep-pan	-2.98484	2.40585e-22	reverse transcriptase [Danio rerio]
Unigene39134_S_henanense_Hep-pan	-2.95653	1.19864e-16	hypothetical protein TcasGA2_TC001813 [Tribolium castaneum]
CL1319.Contig1_S_henanense_Hep-pan	-2.87313	1.36378e-63	PREDICTED: uncharacterized protein LOC100931706 [Sarcophilus harrisii]
CL145.Contig5_S_henanense_Hep-pan	-2.8528	3.51928e-272	ORF2 [Acanthochelys spixii]
CL4830.Contig1_S_henanense_Hep-pan	-2.77106	0	endonuclease and reverse transcriptase-like protein [Bombyx mori]
Unigene1060_S_henanense_Hep-pan	-2.72193	4.61985e-57	PREDICTED: similar to pol polyprotein [Tribolium castaneum]
Unigene1758_S_henanense_Hep-pan	-2.72145	7.92944e-23	hypothetical protein DAPPUDRAFT_329527 [Daphnia pulex]
Unigene34516_S_henanense_Hep-pan	-2.67655	1.94152e-26	acyl-CoA delta-9 desaturase [Eriocheir sinensis]
Unigene2302_S_henanense_Hep-pan	-2.6698	1.32348e-21	PREDICTED: hypothetical protein LOC100742727 [Bombus impatiens]
Unigene9_S_henanense_Hep-pan	-2.66845	2.81486e-25	PREDICTED: zinc finger protein 850-like [Danio rerio]
Unigene26759_S_henanense_Hep-pan	-2.6536	4.34869e-13	hypothetical protein DAPPUDRAFT_225892 [Daphnia pulex]
Unigene37968_S_henanense_Hep-pan	-2.64003	1.34583e-15	PREDICTED: uncharacterized protein LOC100888279 [Strongylocentrotus purpuratus]
CL3584.Contig1_S_henanense_Hep-pan	-2.63887	3.25133e-92	GK17577 [Drosophila willistoni]
CL5347.Contig5_S_henanense_Hep-pan	-2.57588	1.09336e-09	pol-like protein [Biomphalaria glabrata]
Unigene33068_S_henanense_Hep-pan	-2.56779	8.90558e-09	PREDICTED: glutamate--cysteine ligase regulatory subunit [Taeniopygia guttata]
CL4403.Contig1_S_henanense_Hep-pan	-2.54429	2.04619e-56	PREDICTED: beta-hexosaminidase subunit beta [Strongylocentrotus purpuratus]
Unigene2641_S_henanense_Hep-pan	-2.53158	7.58236e-25	PREDICTED: uncharacterized protein LOC101240873, partial [Hydra magnipapillata]
Unigene7785_S_henanense_Hep-pan	-2.50326	8.19107e-51	lipophorin receptor 1, isoform J [Drosophila melanogaster]
Unigene32653_S_henanense_Hep-pan	-2.43359	1.3096e-07	uncharacterized protein LOC100127838 [Xenopus (Silurana) tropicalis]
Unigene32732_S_henanense_Hep-pan	-2.42951	2.79574e-08	PREDICTED: thioredoxin-related transmembrane protein 2 homolog [Bombus impatiens]
Unigene35555_S_henanense_Hep-pan	-2.42311	4.76959e-49	hypothetical protein TcasGA2_TC030631 [Tribolium castaneum]
Unigene33075_S_henanense_Hep-pan	-2.41321	1.39505e-28	conserved hypothetical protein [Neospora caninum Liverpool]
CL6714.Contig1_S_henanense_Hep-pan	-2.40344	9.91944e-09	putative reverse transcriptase [Marsupenaeus japonicus]
CL246.Contig3_S_henanense_Hep-pan	-2.38875	3.4321e-11	PREDICTED: similar to pol polyprotein [Tribolium castaneum]
CL1179.Contig1_S_henanense_Hep-pan	-2.35905	1.48163e-16	hypothetical protein CAPTEDRAFT_162695 [Capitella teleta]
CL7600.Contig1_S_henanense_Hep-pan	-2.35613	9.91539e-27	EF-Tu d2 protein [Cherax quadricarinatus]
Unigene33124_S_henanense_Hep-pan	-2.34901	1.27231e-170	ribosomal protein L18 [Litopenaeus vannamei]
Unigene1366_S_henanense_Hep-pan	-2.34525	1.20564e-15	PREDICTED: myeloid leukemia factor-like [Nasonia vitripennis]
Unigene33832_S_henanense_Hep-pan	-2.32422	1.37342e-69	GM11603 [Drosophila sechellia]
Unigene175_S_henanense_Hep-pan	-2.31793	8.21458e-19	ubiquitin carboxyl-terminal esterase L3 [Scylla paramamosain]
Unigene34653_S_henanense_Hep-pan	-2.27828	1.0349e-19	Signal peptidase complex subunit 3 [Lepeophtheirus salmonis]
CL5572.Contig1_S_henanense_Hep-pan	-2.27073	5.80721e-11	glutathione S-transferase [Eriocheir sinensis]
Unigene38370_S_henanense_Hep-pan	-2.22297	2.46409e-23	Bip [Litopenaeus vannamei]
Unigene28196_S_henanense_Hep-pan	-2.20879	4.66305e-08	hypothetical protein PTSG_11726 [Salpingoeca sp. ATCC 50818]
Unigene105_S_henanense_Hep-pan	-2.18603	2.03167e-09	PREDICTED: dual specificity protein kinase TTK [Sarcophilus harrisii]
CL4966.Contig1_S_henanense_Hep-pan	-2.16553	3.32181e-20	transmembrane protein 14C-like [Acyrthosiphon pisum]
CL1750.Contig1_S_henanense_Hep-pan	-2.12996	3.45168e-23	PREDICTED: leucine-rich repeat-containing protein 47-like [Megachile rotundata]
CL145.Contig12_S_henanense_Hep-pan	-2.09108	1.81585e-23	PREDICTED: RNA-directed DNA polymerase from mobile element jockey-like [Strongylocentrotus purpuratus]
Unigene29777_S_henanense_Hep-pan	-2.08432	6.89949e-08	Uncharacterized protein C1orf26 [Camponotus floridanus]
Unigene2563_S_henanense_Hep-pan	-2.08355	6.8576e-17	hypothetical protein IscW_ISCW012360 [Ixodes scapularis]
Unigene34040_S_henanense_Hep-pan	-2.08318	3.26698e-137	HMGBa [Litopenaeus vannamei]
CL6478.Contig1_S_henanense_Hep-pan	-2.06269	1.41521e-08	PREDICTED: uncharacterized protein LOC100889586 [Strongylocentrotus purpuratus]
Unigene39392_S_henanense_Hep-pan	-2.03324	1.64276e-09	PREDICTED: DNA topoisomerase 2-like [Nasonia vitripennis]
Unigene37003_S_henanense_Hep-pan	-2.01632	1.99939e-70	hypothetical protein BRAFLDRAFT_203247 [Branchiostoma floridae]
Unigene34781_S_henanense_Hep-pan	-2.00381	5.05099e-12	hypothetical protein [Trichomonas vaginalis G3]
Unigene35042_S_henanense_Hep-pan	-1.99564	3.37063e-46	Eukaryotic translation initiation factor 3 subunit D [Camponotus floridanus]
CL4083.Contig1_S_henanense_Hep-pan	-1.987	1.11705e-15	reverse transcriptase [Ciona intestinalis]
Unigene30569_S_henanense_Hep-pan	-1.95183	5.96067e-06	PREDICTED: actin-related protein 3-like [Amphimedon queenslandica]
Unigene29577_S_henanense_Hep-pan	-1.92268	1.39124e-07	trap [Procambarus clarkii]
Unigene820_S_henanense_Hep-pan	-1.91379	1.91913e-34	ORF2 [Acanthochelys spixii]
CL1457.Contig2_S_henanense_Hep-pan	-1.89937	0	putative reverse transcriptase [Marsupenaeus japonicus]
CL2618.Contig1_S_henanense_Hep-pan	-1.86942	2.00397e-07	PREDICTED: histone-lysine N-methyltransferase MLL2 [Orcinus orca]
Unigene37437_S_henanense_Hep-pan	-1.86777	9.55821e-13	myosin heavy chain [Cryptosporidium hominis TU502]
CL5063.Contig1_S_henanense_Hep-pan	-1.86755	9.19392e-10	PREDICTED: similar to AGAP011532-PA [Tribolium castaneum]
Unigene2528_S_henanense_Hep-pan	-1.83735	9.43284e-27	PREDICTED: cytochrome P450, family 3, subfamily A, polypeptide 4-like [Saccoglossus kowalevskii]
Unigene38685_S_henanense_Hep-pan	-1.8312	1.49864e-10	PREDICTED: long-chain-fatty-acid--CoA ligase 3-like [Megachile rotundata]
Unigene1668_S_henanense_Hep-pan	-1.80491	7.75889e-07	TPA: endonuclease-reverse transcriptase [Schistosoma mansoni]
CL7475.Contig1_S_henanense_Hep-pan	-1.78861	2.12596e-06	PREDICTED: neoverrucotoxin subunit beta-like [Anolis carolinensis]
CL25.Contig1_S_henanense_Hep-pan	-1.78489	1.46512e-12	hypothetical protein CAPTEDRAFT_205098 [Capitella teleta]
CL5401.Contig2_S_henanense_Hep-pan	-1.77761	1.0304e-05	PREDICTED: RNA-directed DNA polymerase from mobile element jockey-like [Strongylocentrotus purpuratus]
Unigene38386_S_henanense_Hep-pan	-1.75968	1.3918e-09	JHE-like carboxylesterase 1 [Pandalopsis japonica]
Unigene22906_S_henanense_Hep-pan	-1.7574	4.18039e-138	hypothetical protein DAPPUDRAFT_231056 [Daphnia pulex]
Unigene37976_S_henanense_Hep-pan	-1.7232	2.14089e-36	PREDICTED: uncharacterized protein LOC576916 [Strongylocentrotus purpuratus]
Unigene39544_S_henanense_Hep-pan	-1.71745	9.17698e-09	PREDICTED: uncharacterized protein LOC100908239 [Metaseiulus occidentalis]
CL145.Contig6_S_henanense_Hep-pan	-1.70473	1.41899e-07	ORF2 [Acanthochelys spixii]
Unigene34304_S_henanense_Hep-pan	-1.70399	3.17756e-190	hypothetical protein DAPPUDRAFT_303318 [Daphnia pulex]
Unigene27299_S_henanense_Hep-pan	-1.69459	4.44554e-10	PREDICTED: ubiquinone biosynthesis protein COQ7 homolog [Bombus terrestris]
Unigene37448_S_henanense_Hep-pan	-1.69335	4.58127e-11	PREDICTED: structural maintenance of chromosomes protein 6-like [Sarcophilus harrisii]
Unigene32421_S_henanense_Hep-pan	-1.69316	1.20695e-05	PREDICTED: 2-hydroxyphytanoyl-CoA lyase [Oryctolagus cuniculus]
Unigene40121_S_henanense_Hep-pan	-1.64824	6.08154e-34	exosomal 3'-5' exoribonuclease complex, subunit Rrp41, putative [Ixodes scapularis]
Unigene37070_S_henanense_Hep-pan	-1.63261	3.78272e-10	PREDICTED: hypothetical protein LOC100572018 [Acyrthosiphon pisum]
Unigene33213_S_henanense_Hep-pan	-1.61503	1.8811e-42	PREDICTED: trafficking protein particle complex subunit 3-like [Nasonia vitripennis]
CL5925.Contig2_S_henanense_Hep-pan	-1.61422	2.83795e-25	beta-N-acetylglucosaminidase [Litopenaeus vannamei]
Unigene37196_S_henanense_Hep-pan	-1.55526	3.20776e-27	PREDICTED: H1 histone family, member O, oocyte-specific-like [Saccoglossus kowalevskii]
Unigene1777_S_henanense_Hep-pan	-1.55343	2.60496e-60	hypothetical protein DAPPUDRAFT_300939 [Daphnia pulex]
CL2756.Contig1_S_henanense_Hep-pan	-1.54744	1.38071e-29	hypothetical protein DAPPUDRAFT_302577 [Daphnia pulex]
CL2258.Contig1_S_henanense_Hep-pan	-1.54242	4.4991e-08	pol-like protein [Biomphalaria glabrata]
Unigene33037_S_henanense_Hep-pan	-1.53448	4.16621e-24	PREDICTED: hypothetical protein LOC100091911 [Ornithorhynchus anatinus]
CL812.Contig3_S_henanense_Hep-pan	-1.52774	4.44388e-07	PREDICTED: RNA-directed DNA polymerase from mobile element jockey-like [Strongylocentrotus purpuratus]
Unigene39615_S_henanense_Hep-pan	-1.51656	1.55864e-247	ribosomal protein L24 [Procambarus clarkii]
Unigene33903_S_henanense_Hep-pan	-1.50912	5.74023e-05	hemolectin [Callinectes sapidus]
CL58.Contig1_S_henanense_Hep-pan	-1.50807	2.03684e-32	ORF2-encoded protein [Danio rerio]
Unigene37328_S_henanense_Hep-pan	-1.50309	5.40334e-65	chaperonin [Macrobrachium rosenbergii]
CL7102.Contig3_S_henanense_Hep-pan	-1.50106	0.000102888	PREDICTED: minichromosome maintenance complex component 8-like [Saccoglossus kowalevskii]
Unigene1411_S_henanense_Hep-pan	-1.49163	1.78416e-10	predicted protein [Nematostella vectensis]
CL2643.Contig1_S_henanense_Hep-pan	-1.48432	8.58701e-05	PREDICTED: uncharacterized protein LOC763830, partial [Strongylocentrotus purpuratus]
Unigene36308_S_henanense_Hep-pan	-1.45601	6.30959e-33	AGAP010466-PA [Anopheles gambiae str. PEST]
CL67.Contig10_S_henanense_Hep-pan	-1.44897	6.65073e-09	PREDICTED: RNA-directed DNA polymerase from mobile element jockey-like [Strongylocentrotus purpuratus]
Unigene14555_S_henanense_Hep-pan	-1.44807	1.28301e-18	cuticle protein CBM [Portunus pelagicus]
Unigene28730_S_henanense_Hep-pan	-1.44624	5.21655e-08	hypothetical protein CAPTEDRAFT_194915 [Capitella teleta]
Unigene29939_S_henanense_Hep-pan	-1.44609	2.27608e-14	hypothetical protein CAPTEDRAFT_227918 [Capitella teleta]
Unigene28745_S_henanense_Hep-pan	-1.44607	1.20978e-282	hypothetical protein DAPPUDRAFT_190410 [Daphnia pulex]
Unigene39198_S_henanense_Hep-pan	-1.44463	1.06975e-18	hypothetical protein DAPPUDRAFT_204206 [Daphnia pulex]
Unigene2299_S_henanense_Hep-pan	-1.43737	3.38243e-07	RAB6-interacting protein, putative [Pediculus humanus corporis]
Unigene28523_S_henanense_Hep-pan	-1.42865	3.83091e-09	PREDICTED: 26S protease regulatory subunit 10B [Apis mellifera]
Unigene36093_S_henanense_Hep-pan	-1.42233	4.90412e-07	hypothetical protein BRAFLDRAFT_79648 [Branchiostoma floridae]
Unigene36359_S_henanense_Hep-pan	-1.4202	4.99077e-121	progesterone-like protein 2, partial [Portunus trituberculatus]
Unigene2035_S_henanense_Hep-pan	-1.41642	7.9017e-06	hypothetical protein DAPPUDRAFT_331571 [Daphnia pulex]
Unigene31092_S_henanense_Hep-pan	-1.407	0.000128304	hypothetical protein BRAFLDRAFT_76762 [Branchiostoma floridae]
Unigene33763_S_henanense_Hep-pan	-1.39868	6.6389e-37	ubiquitin-conjugating enzyme E2 [Scylla paramamosain]
Unigene31583_S_henanense_Hep-pan	-1.36304	3.35081e-23	hypothetical protein BRAFLDRAFT_113482 [Branchiostoma floridae]
Unigene27996_S_henanense_Hep-pan	-1.35402	1.82018e-06	pol-like protein [Aedes aegypti]
Unigene1486_S_henanense_Hep-pan	-1.33258	0.000387613	PREDICTED: NEDD4 family-interacting protein 1-like [Nasonia vitripennis]
Unigene34650_S_henanense_Hep-pan	-1.33242	9.60954e-185	cyclophilin A [Scylla paramamosain]
Unigene32249_S_henanense_Hep-pan	-1.32866	4.55728e-06	GI12268 [Drosophila mojavensis]
Unigene37336_S_henanense_Hep-pan	-1.32111	2.4159e-12	PREDICTED: uncharacterized protein LOC100882374 [Megachile rotundata]
Unigene37491_S_henanense_Hep-pan	-1.31542	0.000106238	Methylosome protein, putative [Pediculus humanus corporis]
Unigene32152_S_henanense_Hep-pan	-1.31134	4.08839e-07	PREDICTED: probable ATP-dependent RNA helicase DDX47-like isoform 1 [Megachile rotundata]
Unigene38632_S_henanense_Hep-pan	-1.31026	1.60004e-07	chloride ion current inducer protein, putative [Ixodes scapularis]
Unigene36330_S_henanense_Hep-pan	-1.30917	9.36228e-11	hypothetical protein DAPPUDRAFT_231717 [Daphnia pulex]
Unigene34713_S_henanense_Hep-pan	-1.30694	5.41953e-06	SNF-related matrix-associated actin-dependent regulator of chromatin subfamily A member 5 [Trichechus manatus latirostris]
CL6713.Contig1_S_henanense_Hep-pan	-1.29158	9.0234e-35	sugar transporter-like protein [Nasonia vitripennis]
Unigene32070_S_henanense_Hep-pan	-1.2748	2.57186e-22	PREDICTED: uncharacterized protein LOC100397108 [Callithrix jacchus]
CL123.Contig1_S_henanense_Hep-pan	-1.26823	2.2891e-05	PREDICTED: uncharacterized protein LOC100907649 [Metaseiulus occidentalis]
CL6022.Contig2_S_henanense_Hep-pan	-1.24115	7.50506e-131	pol-like protein [Biomphalaria glabrata]
CL2279.Contig2_S_henanense_Hep-pan	-1.23683	9.3593e-11	selenophosphate synthetase [Penaeus monodon]
Unigene29458_S_henanense_Hep-pan	-1.23589	0.000617198	PREDICTED: hypothetical protein [Saccoglossus kowalevskii]
Unigene37348_S_henanense_Hep-pan	-1.22749	1.00747e-05	cathepsin B [Litopenaeus vannamei]
CL6980.Contig1_S_henanense_Hep-pan	-1.22437	1.00945e-22	PREDICTED: RNA-directed DNA polymerase from mobile element jockey-like [Strongylocentrotus purpuratus]
Unigene542_S_henanense_Hep-pan	-1.21943	2.94389e-08	TPA: endonuclease-reverse transcriptase [Schistosoma mansoni]
Unigene33589_S_henanense_Hep-pan	-1.21866	4.6139e-10	PREDICTED: kinetochore-associated protein 1-like isoform 1 [Strongylocentrotus purpuratus]
Unigene38618_S_henanense_Hep-pan	-1.18473	2.67483e-10	cysteine dioxygenase [Culex quinquefasciatus]
Unigene37290_S_henanense_Hep-pan	-1.18084	1.38116e-07	heat shock protein 70 kDa [Xantho incisus]
Unigene28009_S_henanense_Hep-pan	-1.16084	2.71682e-33	PREDICTED: SAM domain and HD domain-containing protein 1-like [Oreochromis niloticus]
Unigene32526_S_henanense_Hep-pan	-1.15954	2.17696e-06	peptidyl-prolyl cis-trans isomerase H, putative [Pediculus humanus corporis]
Unigene35072_S_henanense_Hep-pan	-1.15453	8.66847e-21	heat shock protein family member [Scylla paramamosain]
Unigene35098_S_henanense_Hep-pan	-1.14905	3.63245e-06	hypothetical protein BRAFLDRAFT_93787 [Branchiostoma floridae]
Unigene38176_S_henanense_Hep-pan	-1.1466	2.92937e-05	innexin inx2 [Homarus gammarus]
Unigene33145_S_henanense_Hep-pan	-1.11491	1.33853e-28	GM22495 [Drosophila sechellia]
CL1461.Contig1_S_henanense_Hep-pan	-1.10768	3.54411e-06	eukaryotic initiation factor 4A [Callinectes sapidus]
Unigene31912_S_henanense_Hep-pan	-1.09901	1.9504e-09	PREDICTED: U3 small nucleolar ribonucleoprotein protein IMP4-like [Megachile rotundata]
Unigene33318_S_henanense_Hep-pan	-1.09828	3.48437e-05	GI21306 [Drosophila mojavensis]
Unigene37307_S_henanense_Hep-pan	-1.08426	2.05392e-06	T-complex protein 1 subunit theta, putative [Pediculus humanus corporis]
Unigene35022_S_henanense_Hep-pan	-1.08392	0.000154573	F1-ATP synthase gamma subunit [Litopenaeus vannamei]
Unigene2239_S_henanense_Hep-pan	-1.07167	1.62535e-05	Replication protein A 32 kDa subunit [Caligus rogercresseyi]
CL4057.Contig2_S_henanense_Hep-pan	-1.06764	2.0884e-11	PREDICTED: similar to reticulocalbin [Tribolium castaneum]
CL1914.Contig1_S_henanense_Hep-pan	-1.06727	1.6949e-14	endonuclease and reverse transcriptase-like protein [Bombyx mori]
Unigene878_S_henanense_Hep-pan	-1.06287	2.80499e-118	cryptocyanin 2 [Metacarcinus magister]
Unigene32484_S_henanense_Hep-pan	-1.05477	0.000106104	GD14286 [Drosophila simulans]
CL3978.Contig1_S_henanense_Hep-pan	-1.05153	9.21913e-08	PREDICTED: similar to POSSIBLE RNA METHYLTRANSFERASE, putative [Tribolium castaneum]
Unigene1365_S_henanense_Hep-pan	-1.0471	3.449e-13	PREDICTED: U2 snRNP-associated SURP motif-containing protein [Sarcophilus harrisii]
Unigene33804_S_henanense_Hep-pan	-1.03888	1.02605e-05	hypothetical protein BRAFLDRAFT_92052 [Branchiostoma floridae]
Unigene35222_S_henanense_Hep-pan	-1.03528	1.84594e-05	PREDICTED: similar to CG12341 CG12341-PA [Tribolium castaneum]
CL5993.Contig1_S_henanense_Hep-pan	-1.02623	1.6743e-05	ubiquitin-conjugating enzyme E2 b [Eriocheir sinensis]
Unigene34590_S_henanense_Hep-pan	-1.02449	7.12979e-11	hypothetical protein EAI_14436 [Harpegnathos saltator]
Unigene22847_S_henanense_Hep-pan	-1.02377	9.7126e-22	cytochrome oxidase subunit I [Mictyris brevidactylus]
Unigene35935_S_henanense_Hep-pan	-1.01682	3.11056e-15	PREDICTED: similar to RE62270p [Tribolium castaneum]
