# Supplementary material for: Transcriptome assembly and expression profiling of molecular responses to cadmium toxicity in hepatopancreas of the freshwater crab Sinopotamon henanense
Source: Sci Rep. 2016 Jan 20;6:19405. doi: 10.1038/srep19405 (PMC4726346; doi:10.1038/srep19405)
Supplement: Supplementary Table S3 [file srep19405-s3.xls]

## Sheet: DiffExpGene of 7.25 vs 14.5
Supplementary Table S3. Altered DEGs in comparisons amongst the three Cd-treated groups.
List of the up- and down-regulated unigenes in comparison of 7.25 mg/L group vs 14.5 mg/L group. (log2 Ratio≥1 and FDR≤0.001) (Red: up-regulated; blue: down-regulated)
Transcript ID	log2 Ratio(S_henanense_Hep-pan_145/S_henanense_Hep-pan_725)	FDR	Description
CL2073.Contig1_S_henanense_Hep-pan	15.6632	3.14806e-14	unnamed protein product, partial [Trypanosoma congolense IL3000]
Unigene32142_S_henanense_Hep-pan	12.5297	3.19481e-14	hypothetical protein IMG5_109580 [Ichthyophthirius multifiliis]
CL2410.Contig1_S_henanense_Hep-pan	11.713	3.16349e-14	hypothetical protein IMG5_070670 [Ichthyophthirius multifiliis]
CL7002.Contig1_S_henanense_Hep-pan	10.8719	3.11764e-14	unnamed protein product, partial [Trypanosoma congolense IL3000]
CL4596.Contig1_S_henanense_Hep-pan	5.03348	1.27149e-05	PREDICTED: hypothetical protein [Saccoglossus kowalevskii]
CL7632.Contig1_S_henanense_Hep-pan	3.21222	3.96692e-06	Putative uncharacterized transposon-derived protein ZK1236.4 [Columba livia]
CL690.Contig1_S_henanense_Hep-pan	2.91169	0.000198179	triacylglycerol lipase [Litopenaeus vannamei]
Unigene30080_S_henanense_Hep-pan	2.91122	7.17647e-06	chymotrypsin [Scylla paramamosain]
Unigene40578_S_henanense_Hep-pan	2.82782	0.000197931	hypothetical protein BRAFLDRAFT_285333 [Branchiostoma floridae]
Unigene34691_S_henanense_Hep-pan	2.75633	7.19027e-06	PREDICTED: similar to antennal-enriched UDP-glycosyltransferase [Tribolium castaneum]
Unigene29577_S_henanense_Hep-pan	2.66558	6.66585e-07	trap [Procambarus clarkii]
Unigene478_S_henanense_Hep-pan	2.63604	7.16272e-06	carboxypeptidase inhibitor precursor [Bombyx mori]
Unigene29072_S_henanense_Hep-pan	2.63106	6.95387e-05	PREDICTED: similar to splicing factor yt521-b [Tribolium castaneum]
Unigene35092_S_henanense_Hep-pan	2.506	0	C-type lectin [Procambarus clarkii]
CL5899.Contig3_S_henanense_Hep-pan	2.48163	2.02339e-11	ribonuclease X25 [Papilio xuthus]
Unigene37167_S_henanense_Hep-pan	2.31994	6.65231e-07	acyl-CoA thioesterase 3 [Rattus norvegicus]
Unigene33334_S_henanense_Hep-pan	2.30086	1.5285e-10	PREDICTED: betaine-homocysteine methyltransferase-like [Saccoglossus kowalevskii]
Unigene35609_S_henanense_Hep-pan	2.25664	7.19105e-12	chymotrypsin [Scylla paramamosain]
Unigene32645_S_henanense_Hep-pan	2.12891	8.87944e-06	PREDICTED: 3-ketosteroid-9-alpha-monooxygenase oxygenase subunit-like [Takifugu rubripes]
Unigene38572_S_henanense_Hep-pan	2.05523	3.15699e-05	PREDICTED: hypothetical protein LOC100123208 [Nasonia vitripennis]
Unigene35574_S_henanense_Hep-pan	1.9575	1.25163e-11	ribosomal protein L8 [Litopenaeus vannamei]
Unigene35042_S_henanense_Hep-pan	1.91315	3.03054e-11	Eukaryotic translation initiation factor 3 subunit D [Camponotus floridanus]
Unigene9161_S_henanense_Hep-pan	1.85482	4.31785e-08	NADH:ubiquinone dehydrogenase [Scylla paramamosain]
Unigene756_S_henanense_Hep-pan	1.85038	6.94483e-11	hemocyanin subunit 1 [Metacarcinus magister]
CL4424.Contig1_S_henanense_Hep-pan	1.84215	1.30696e-11	PREDICTED: predicted protein-like [Saccoglossus kowalevskii]
Unigene34761_S_henanense_Hep-pan	1.81573	0	cathepsin C [Eriocheir sinensis]
Unigene25999_S_henanense_Hep-pan	1.77388	1.54647e-10	delta glutathione S-transferase GST [Eriocheir sinensis]
Unigene36308_S_henanense_Hep-pan	1.75743	2.08107e-11	AGAP010466-PA [Anopheles gambiae str. PEST]
Unigene2480_S_henanense_Hep-pan	1.74	1.0702e-09	hemocyanin subunit 6 [Eriocheir sinensis]
Unigene20893_S_henanense_Hep-pan	1.71385	4.04383e-12	Sec61 protein translocation complex beta subunit [Triatoma infestans]
CL3685.Contig1_S_henanense_Hep-pan	1.69781	0	calreticulin [Pacifastacus leniusculus]
Unigene38910_S_henanense_Hep-pan	1.66089	1.12642e-07	hypothetical protein DAPPUDRAFT_315834 [Daphnia pulex]
CL54.Contig2_S_henanense_Hep-pan	1.6169	9.09149e-10	RecName: Full=Uncharacterized histidine-rich protein DDB_G0274557; Flags: Precursor
Unigene21908_S_henanense_Hep-pan	1.61576	0	hemocyanin subunit 3 [Metacarcinus magister]
Unigene7979_S_henanense_Hep-pan	1.59811	2.03898e-07	GI20508 [Drosophila mojavensis]
CL1747.Contig1_S_henanense_Hep-pan	1.55498	5.45229e-11	hemocyanin subunit 2 [Metacarcinus magister]
Unigene25970_S_henanense_Hep-pan	1.5243	0	trypsin [Scylla paramamosain]
CL2573.Contig1_S_henanense_Hep-pan	1.49551	6.31735e-12	hypothetical protein EGM_00760, partial [Macaca fascicularis]
CL2118.Contig1_S_henanense_Hep-pan	1.4865	1.41524e-12	PREDICTED: similar to aspartate aminotransferase [Tribolium castaneum]
Unigene36535_S_henanense_Hep-pan	1.47568	0	protein-disulfide isomerase [Scylla paramamosain]
Unigene2556_S_henanense_Hep-pan	1.45196	1.99649e-06	fed tick salivary protein 7 [Ixodes scapularis]
Unigene28136_S_henanense_Hep-pan	1.43937	2.90023e-10	CG5883 [Drosophila melanogaster]
Unigene7858_S_henanense_Hep-pan	1.40343	0	cathepsin D-like protein [Homarus americanus]
Unigene25708_S_henanense_Hep-pan	1.39986	3.30772e-11	PREDICTED: similar to translocon-associated protein subunit alpha [Tribolium castaneum]
Unigene34918_S_henanense_Hep-pan	1.39162	1.01965e-11	hypothetical protein [Angiostrongylus cantonensis]
Unigene35072_S_henanense_Hep-pan	1.37497	6.41317e-12	heat shock protein family member [Scylla paramamosain]
Unigene26022_S_henanense_Hep-pan	1.3672	1.25527e-11	signal sequence receptor beta-like protein [Cherax quadricarinatus]
Unigene28685_S_henanense_Hep-pan	1.36293	0.000361415	hypothetical protein DAPPUDRAFT_300266 [Daphnia pulex]
Unigene33842_S_henanense_Hep-pan	1.35334	0.000585643	PREDICTED: fibroblast growth factor receptor 1-A-like [Megachile rotundata]
CL4840.Contig2_S_henanense_Hep-pan	1.33004	0.000441098	hypothetical protein DAPPUDRAFT_306997 [Daphnia pulex]
Unigene38618_S_henanense_Hep-pan	1.31606	1.16633e-10	cysteine dioxygenase [Culex quinquefasciatus]
Unigene35728_S_henanense_Hep-pan	1.29702	0.000979802	hypothetical protein DAPPUDRAFT_311672 [Daphnia pulex]
Unigene933_S_henanense_Hep-pan	1.27722	0	Regucalcin [Crassostrea gigas]
Unigene33051_S_henanense_Hep-pan	1.25431	0	hypothetical protein DAPPUDRAFT_64687 [Daphnia pulex]
Unigene36571_S_henanense_Hep-pan	1.20199	0	heat shock protein 60 [Portunus trituberculatus]
Unigene35842_S_henanense_Hep-pan	1.19622	0.000554425	Myelin expression factor 2 [Camponotus floridanus]
CL5379.Contig1_S_henanense_Hep-pan	1.18951	0	PREDICTED: bifunctional 3'-phosphoadenosine 5'-phosphosulfate synthase 2 [Saimiri boliviensis boliviensis]
Unigene29541_S_henanense_Hep-pan	1.14125	0	hypothetical protein CpipJ_CPIJ006225 [Culex quinquefasciatus]
Unigene32201_S_henanense_Hep-pan	1.12667	0.000849857	mitochondrial cytochrome c oxidase subunit Va [Litopenaeus vannamei]
Unigene37196_S_henanense_Hep-pan	1.11131	7.50167e-06	PREDICTED: H1 histone family, member O, oocyte-specific-like [Saccoglossus kowalevskii]
CL3717.Contig1_S_henanense_Hep-pan	1.10669	9.94808e-10	GI11740 [Drosophila mojavensis]
CL6567.Contig1_S_henanense_Hep-pan	1.10343	0.000834195	hypothetical protein DAPPUDRAFT_307202 [Daphnia pulex]
Unigene33440_S_henanense_Hep-pan	1.09887	4.72993e-07	ribosomal protein S9 [Procambarus clarkii]
Unigene33100_S_henanense_Hep-pan	1.08537	6.84179e-12	conserved hypothetical protein [Pediculus humanus corporis]
Unigene30410_S_henanense_Hep-pan	1.0841	0.000948794	hypothetical protein AND_17662 [Anopheles darlingi]
Unigene34060_S_henanense_Hep-pan	1.04251	1.07698e-07	tropomyosin-2 isoform 4 [Bombyx mori]
CL7046.Contig5_S_henanense_Hep-pan	1.00212	8.63484e-11	RecName: Full=Tubulin beta-1 chain; AltName: Full=Beta-I tubulin
CL1161.Contig1_S_henanense_Hep-pan	-10.8619	1.53524e-31	hypothetical protein CAPTEDRAFT_220779 [Capitella teleta]
Unigene30569_S_henanense_Hep-pan	-10.0471	1.67203e-17	PREDICTED: actin-related protein 3-like [Amphimedon queenslandica]
Unigene32270_S_henanense_Hep-pan	-7.28676	3.91762e-88	AGAP010764-PA [Anopheles gambiae str. PEST]
CL3557.Contig1_S_henanense_Hep-pan	-6.41425	0	cryptocyanin 2 [Metacarcinus magister]
CL6141.Contig1_S_henanense_Hep-pan	-5.95785	0	pol-like protein [Biomphalaria glabrata]
Unigene37278_S_henanense_Hep-pan	-5.68	0	cryptocyanin 2 [Metacarcinus magister]
Unigene28009_S_henanense_Hep-pan	-5.48192	2.6059e-92	PREDICTED: SAM domain and HD domain-containing protein 1-like [Oreochromis niloticus]
Unigene878_S_henanense_Hep-pan	-5.03597	0	cryptocyanin 2 [Metacarcinus magister]
Unigene609_S_henanense_Hep-pan	-4.34708	0	cryptocyanin 2 [Metacarcinus magister]
CL7501.Contig1_S_henanense_Hep-pan	-4.15036	0	cryptocyanin 2 [Metacarcinus magister]
Unigene34181_S_henanense_Hep-pan	-4.01207	5.8245e-108	PREDICTED: d-beta-hydroxybutyrate dehydrogenase, mitochondrial-like [Xenopus (Silurana) tropicalis]
Unigene39573_S_henanense_Hep-pan	-3.88531	0	AAEL014517-PA [Aedes aegypti]
CL3461.Contig1_S_henanense_Hep-pan	-3.7178	9.2516e-59	reverse transcriptase [Schistosoma japonicum]
CL7649.Contig1_S_henanense_Hep-pan	-2.8719	1.93537e-38	PREDICTED: enoyl-CoA hydratase, mitochondrial-like isoform 1 [Oreochromis niloticus]
CL7434.Contig1_S_henanense_Hep-pan	-2.77503	2.15224e-11	PREDICTED: hypothetical protein LOC100573292 [Acyrthosiphon pisum]
Unigene32152_S_henanense_Hep-pan	-2.74261	4.94442e-09	PREDICTED: probable ATP-dependent RNA helicase DDX47-like isoform 1 [Megachile rotundata]
Unigene31588_S_henanense_Hep-pan	-2.71846	8.41434e-09	PREDICTED: apolipoprotein D [Pan paniscus]
CL6713.Contig1_S_henanense_Hep-pan	-2.59153	1.14229e-103	sugar transporter-like protein [Nasonia vitripennis]
Unigene1367_S_henanense_Hep-pan	-2.49681	9.66982e-11	hypothetical protein DAPPUDRAFT_329979 [Daphnia pulex]
CL1955.Contig6_S_henanense_Hep-pan	-2.30342	2.59328e-07	U6.U5 tri-snRNP component SNU23 [Clonorchis sinensis]
Unigene1411_S_henanense_Hep-pan	-2.13904	5.79114e-10	predicted protein [Nematostella vectensis]
Unigene36737_S_henanense_Hep-pan	-2.06129	8.95537e-11	PREDICTED: u3 small nucleolar RNA-associated protein 14 homolog A-like [Bombus terrestris]
Unigene2039_S_henanense_Hep-pan	-1.97351	5.29274e-10	PREDICTED: nucleolar GTP-binding protein 2-like [Bombus impatiens]
Unigene37336_S_henanense_Hep-pan	-1.95209	1.42709e-08	PREDICTED: uncharacterized protein LOC100882374 [Megachile rotundata]
CL2258.Contig1_S_henanense_Hep-pan	-1.91417	2.51519e-06	pol-like protein [Biomphalaria glabrata]
CL2887.Contig1_S_henanense_Hep-pan	-1.77525	2.70816e-07	Hypothetical protein CBG16424 [Caenorhabditis briggsae]
Unigene21583_S_henanense_Hep-pan	-1.72902	0.000127336	venom protein 2 [Trichinella spiralis]
Unigene36093_S_henanense_Hep-pan	-1.69631	4.3722e-08	hypothetical protein BRAFLDRAFT_79648 [Branchiostoma floridae]
Unigene35477_S_henanense_Hep-pan	-1.66519	8.13522e-17	PREDICTED: protein FAM13B-like [Apis florea]
Unigene32883_S_henanense_Hep-pan	-1.66383	6.00143e-08	PAK1 interacting protein 1 [Scylla paramamosain]
Unigene33829_S_henanense_Hep-pan	-1.6264	9.60847e-12	U1103]
Unigene28505_S_henanense_Hep-pan	-1.5942	6.10706e-16	hypothetical protein CAPTEDRAFT_188260 [Capitella teleta]
CL4995.Contig1_S_henanense_Hep-pan	-1.58849	2.67446e-07	putative sh2 domain containing protein [Danaus plexippus]
Unigene34781_S_henanense_Hep-pan	-1.55818	0.00078673	hypothetical protein [Trichomonas vaginalis G3]
CL4239.Contig1_S_henanense_Hep-pan	-1.54419	8.06725e-24	cytochrome P450 enzyme, CYP330A1 enzyme - green crab, common shore crab
Unigene2035_S_henanense_Hep-pan	-1.52617	5.16434e-05	hypothetical protein DAPPUDRAFT_331571 [Daphnia pulex]
CL2396.Contig1_S_henanense_Hep-pan	-1.49527	0	PREDICTED: gamma-butyrobetaine dioxygenase-like [Strongylocentrotus purpuratus]
CL5792.Contig1_S_henanense_Hep-pan	-1.49152	0	C-type lectin 1 [Marsupenaeus japonicus]
CL3876.Contig1_S_henanense_Hep-pan	-1.49141	3.98452e-46	putative triacylglycerol lipase [Daphnia pulex]
Unigene32722_S_henanense_Hep-pan	-1.48724	0.000545631	alpha glucosidase [Litopenaeus vannamei]
Unigene39352_S_henanense_Hep-pan	-1.46135	0.000771295	pol-like protein [Biomphalaria glabrata]
CL368.Contig2_S_henanense_Hep-pan	-1.4462	4.34745e-266	NADH dehydrogenase subunit 4 [Sinopotamon yangtsekiense]
Unigene32421_S_henanense_Hep-pan	-1.43163	0.000119622	PREDICTED: 2-hydroxyphytanoyl-CoA lyase [Oryctolagus cuniculus]
Unigene38742_S_henanense_Hep-pan	-1.41869	3.60667e-23	hypothetical protein TcasGA2_TC001724 [Tribolium castaneum]
CL894.Contig2_S_henanense_Hep-pan	-1.404	6.93363e-13	beta 1,4-endoglucanase [Cherax quadricarinatus]
Unigene877_S_henanense_Hep-pan	-1.38748	2.89714e-20	PREDICTED: hypothetical protein LOC100570619 [Acyrthosiphon pisum]
Unigene33832_S_henanense_Hep-pan	-1.35104	6.37049e-23	GM11603 [Drosophila sechellia]
Unigene34087_S_henanense_Hep-pan	-1.34347	7.16136e-05	hypothetical protein BRAFLDRAFT_124526 [Branchiostoma floridae]
CL2547.Contig2_S_henanense_Hep-pan	-1.33472	0.000218114	PREDICTED: glucosylceramidase-like [Ciona intestinalis]
Unigene37003_S_henanense_Hep-pan	-1.31461	1.50613e-24	hypothetical protein BRAFLDRAFT_203247 [Branchiostoma floridae]
CL2582.Contig1_S_henanense_Hep-pan	-1.30316	4.97357e-19	Putative maltase L [Crassostrea gigas]
Unigene34104_S_henanense_Hep-pan	-1.29796	1.70448e-13	WD-repeat protein, putative [Ixodes scapularis]
Unigene726_S_henanense_Hep-pan	-1.29732	1.88783e-11	hypothetical protein DAPPUDRAFT_64687 [Daphnia pulex]
CL2226.Contig1_S_henanense_Hep-pan	-1.27791	1.13862e-06	PREDICTED: peroxisomal membrane protein 2 [Otolemur garnettii]
Unigene33159_S_henanense_Hep-pan	-1.27593	9.38658e-06	Ectoine hydroxylase [Crassostrea gigas]
Unigene7904_S_henanense_Hep-pan	-1.27499	3.92879e-10	PREDICTED: RNA-directed DNA polymerase from mobile element jockey-like [Hydra magnipapillata]
Unigene29233_S_henanense_Hep-pan	-1.2702	4.33556e-07	homeobox protein Nkx-2.2 [Bos taurus]
Unigene31742_S_henanense_Hep-pan	-1.2002	1.20775e-24	hypothetical protein DAPPUDRAFT_63727 [Daphnia pulex]
Unigene37888_S_henanense_Hep-pan	-1.1917	0.000172977	PREDICTED: similar to CG7358 CG7358-PA [Tribolium castaneum]
CL3462.Contig1_S_henanense_Hep-pan	-1.17603	1.76352e-35	prostaglandin D synthase [Eriocheir sinensis]
Unigene34391_S_henanense_Hep-pan	-1.15099	7.78401e-05	hCG1793893
CL2778.Contig2_S_henanense_Hep-pan	-1.13308	0	cytochrome c oxidase subunit II [Sinopotamon yangtsekiense]
Unigene35480_S_henanense_Hep-pan	-1.11945	2.11314e-16	PREDICTED: advillin-like [Saccoglossus kowalevskii]
Unigene988_S_henanense_Hep-pan	-1.10253	0.000118524	PREDICTED: hypothetical protein [Saccoglossus kowalevskii]
Unigene30925_S_henanense_Hep-pan	-1.09807	9.09428e-07	selenium-dependent glutathione peroxidase [Procambarus clarkii]
Unigene585_S_henanense_Hep-pan	-1.08595	4.30371e-63	cytochrome P450 enzyme, CYP330A1 enzyme - green crab, common shore crab
Unigene28512_S_henanense_Hep-pan	-1.08382	9.75081e-05	enhancer binding protein [Tribolium castaneum]
Unigene27884_S_henanense_Hep-pan	-1.07559	0.000246775	Broad-complex core protein isoform 6 [Camponotus floridanus]
CL1503.Contig3_S_henanense_Hep-pan	-1.07412	1.3315e-31	GH17131 [Drosophila grimshawi]
CL232.Contig1_S_henanense_Hep-pan	-1.06885	1.57091e-05	PREDICTED: poly [ADP-ribose] polymerase 12-like [Oryzias latipes]
Unigene36616_S_henanense_Hep-pan	-1.0505	4.67732e-28	hypothetical protein BRAFLDRAFT_120965 [Branchiostoma floridae]
Unigene36107_S_henanense_Hep-pan	-1.04173	0.000140648	GM20791 [Drosophila sechellia]
CL4589.Contig1_S_henanense_Hep-pan	-1.03496	2.03395e-255	serine collagenase 1 precursor [Uca pugilator]
Unigene33037_S_henanense_Hep-pan	-1.03226	0.000571766	PREDICTED: hypothetical protein LOC100091911 [Ornithorhynchus anatinus]
CL2799.Contig1_S_henanense_Hep-pan	-1.01236	9.08494e-06	PREDICTED: trans-1,2-dihydrobenzene-1,2-diol dehydrogenase-like [Nasonia vitripennis]
Unigene38897_S_henanense_Hep-pan	-1.01021	3.20028e-07	hypothetical protein ENU1_040640 [Entamoeba nuttalli P19]

## Sheet: DiffExpGene of 7.25 vs 29
Supplementary Table S3. Altered DEGs in comparisons amongst the three Cd-treated groups.
List of the up- and down-regulated unigenes in comparison of 7.25 mg/L group vs 29 mg/L group. (log2 Ratio≥1 and FDR≤0.001) (Red: up-regulated; blue: down-regulated)
Transcript ID	log2 Ratio(S_henanense_Hep-pan_29/S_henanense_Hep-pan_725)	FDR	Description
CL4283.Contig1_S_henanense_Hep-pan	10.0768	0	vitellogenin [Scylla paramamosain]
CL4759.Contig2_S_henanense_Hep-pan	9.90989	0	PREDICTED: active breakpoint cluster region-related protein-like [Apis florea]
CL4596.Contig1_S_henanense_Hep-pan	4.23041	1.22954e-05	PREDICTED: hypothetical protein [Saccoglossus kowalevskii]
CL6972.Contig2_S_henanense_Hep-pan	3.66241	0.000866066	AGAP007029-PA [Anopheles gambiae str. PEST]
Unigene34691_S_henanense_Hep-pan	3.59522	6.89536e-06	PREDICTED: similar to antennal-enriched UDP-glycosyltransferase [Tribolium castaneum]
CL7632.Contig1_S_henanense_Hep-pan	2.84816	3.82425e-06	Putative uncharacterized transposon-derived protein ZK1236.4 [Columba livia]
Unigene25884_S_henanense_Hep-pan	2.74705	3.87746e-05	arasin-2 [Hyas araneus]
Unigene36957_S_henanense_Hep-pan	2.02487	1.60238e-11	tick legumain [Haemaphysalis longicornis]
Unigene756_S_henanense_Hep-pan	2.00683	5.08797e-11	hemocyanin subunit 1 [Metacarcinus magister]
Unigene38920_S_henanense_Hep-pan	1.96708	9.96084e-09	hypothetical protein DAPPUDRAFT_302377 [Daphnia pulex]
Unigene7858_S_henanense_Hep-pan	1.95918	0	cathepsin D-like protein [Homarus americanus]
Unigene757_S_henanense_Hep-pan	1.88551	3.09804e-11	PREDICTED: hemocytin-like [Megachile rotundata]
Unigene33589_S_henanense_Hep-pan	1.88004	1.11154e-07	PREDICTED: kinetochore-associated protein 1-like isoform 1 [Strongylocentrotus purpuratus]
Unigene13962_S_henanense_Hep-pan	1.85798	3.56043e-05	hypothetical protein BRAFLDRAFT_121353 [Branchiostoma floridae]
Unigene9161_S_henanense_Hep-pan	1.85677	4.03253e-08	NADH:ubiquinone dehydrogenase [Scylla paramamosain]
Unigene35609_S_henanense_Hep-pan	1.79826	2.04202e-13	chymotrypsin [Scylla paramamosain]
Unigene25999_S_henanense_Hep-pan	1.79559	7.59411e-11	delta glutathione S-transferase GST [Eriocheir sinensis]
Unigene36248_S_henanense_Hep-pan	1.77417	1.41749e-11	estradiol receptor-like protein 1, partial [Portunus trituberculatus]
Unigene13056_S_henanense_Hep-pan	1.77303	4.24434e-11	B14.5B subunit, putative [Ixodes scapularis]
Unigene35574_S_henanense_Hep-pan	1.74769	0	ribosomal protein L8 [Litopenaeus vannamei]
Unigene12915_S_henanense_Hep-pan	1.66677	0	NADH dehydrogenase [Palaemonetes varians]
Unigene32023_S_henanense_Hep-pan	1.60708	1.03969e-05	Reelin [Crassostrea gigas]
Unigene36512_S_henanense_Hep-pan	1.60013	0	PREDICTED: homeobox protein Dlx6a-like [Trichechus manatus latirostris]
Unigene32945_S_henanense_Hep-pan	1.58741	2.50012e-05	peroxiredoxin 6 [Scylla paramamosain]
Unigene2480_S_henanense_Hep-pan	1.58369	1.01908e-09	hemocyanin subunit 6 [Eriocheir sinensis]
CL1747.Contig1_S_henanense_Hep-pan	1.55626	3.58898e-11	hemocyanin subunit 2 [Metacarcinus magister]
Unigene33148_S_henanense_Hep-pan	1.55325	1.36588e-07	AGAP010464-PA [Anopheles gambiae str. PEST]
Unigene27748_S_henanense_Hep-pan	1.54637	0.000236607	PREDICTED: apoptosis-inducing factor 1, mitochondrial [Taeniopygia guttata]
Unigene28136_S_henanense_Hep-pan	1.51801	2.5824e-10	CG5883 [Drosophila melanogaster]
Unigene28786_S_henanense_Hep-pan	1.49658	0.000303001	PREDICTED: similar to CG32418 CG32418-PA [Tribolium castaneum]
Unigene35774_S_henanense_Hep-pan	1.48096	0.00016525	PREDICTED: glucosylceramidase-like [Oreochromis niloticus]
Unigene12382_S_henanense_Hep-pan	1.45744	4.75249e-05	conserved hypothetical protein [Papilio xuthus]
CL7682.Contig1_S_henanense_Hep-pan	1.44874	0	arasin-like protein [Scylla paramamosain]
Unigene2556_S_henanense_Hep-pan	1.40718	5.62897e-06	fed tick salivary protein 7 [Ixodes scapularis]
Unigene35271_S_henanense_Hep-pan	1.36592	0.000173311	transglutaminase [Eriocheir sinensis]
Unigene10118_S_henanense_Hep-pan	1.36126	0.000517778	triacylglycerol lipase [Litopenaeus vannamei]
CL192.Contig3_S_henanense_Hep-pan	1.35897	1.86669e-10	cytoplasmic type actin 3 [Homarus americanus]
CL4424.Contig1_S_henanense_Hep-pan	1.358	8.76567e-06	PREDICTED: predicted protein-like [Saccoglossus kowalevskii]
Unigene35842_S_henanense_Hep-pan	1.33973	3.78349e-05	Myelin expression factor 2 [Camponotus floridanus]
CL627.Contig1_S_henanense_Hep-pan	1.31246	3.718e-06	hypothetical protein PTSG_04189 [Salpingoeca sp. ATCC 50818]
CL4228.Contig2_S_henanense_Hep-pan	1.3057	1.39442e-12	alpha glucosidase [Litopenaeus vannamei]
Unigene33444_S_henanense_Hep-pan	1.30494	4.83052e-07	DEAD(Asp-Glu-Ala-Asp) box polypeptide 39 [Macrobrachium nipponense]
Unigene34592_S_henanense_Hep-pan	1.29864	7.78437e-07	hypothetical protein DAPPUDRAFT_56898 [Daphnia pulex]
Unigene26361_S_henanense_Hep-pan	1.2911	3.54295e-11	hypothetical protein KGM_10829 [Danaus plexippus]
Unigene39291_S_henanense_Hep-pan	1.27818	0.000309075	RecName: Full=Oplophorus-luciferin 2-monooxygenase non-catalytic subunit; Flags: Precursor
CL54.Contig2_S_henanense_Hep-pan	1.26989	1.90889e-05	RecName: Full=Uncharacterized histidine-rich protein DDB_G0274557; Flags: Precursor
Unigene32428_S_henanense_Hep-pan	1.26483	1.13947e-06	Siah-interacting protein [Xenopus laevis]
Unigene36462_S_henanense_Hep-pan	1.25764	5.50714e-10	chymotrypsin-like proteinase [Scylla paramamosain]
Unigene35436_S_henanense_Hep-pan	1.21675	4.10523e-07	PREDICTED: cell cycle control protein 50A-like [Bombus impatiens]
Unigene39176_S_henanense_Hep-pan	1.21626	2.45097e-12	PREDICTED: aminopeptidase N-like [Nasonia vitripennis]
Unigene37391_S_henanense_Hep-pan	1.21592	3.78748e-05	AGAP012145-PA [Anopheles gambiae str. PEST]
Unigene35579_S_henanense_Hep-pan	1.21342	1.67819e-09	Leukocyte receptor cluster member 9 [Caligus rogercresseyi]
CL5396.Contig2_S_henanense_Hep-pan	1.20068	0	NADH dehydrogenase subunit 5 [Sinopotamon yangtsekiense]
Unigene441_S_henanense_Hep-pan	1.1928	0.000441896	hypothetical protein DAPPUDRAFT_303417 [Daphnia pulex]
Unigene2396_S_henanense_Hep-pan	1.17271	5.75175e-07	PREDICTED: upstream binding transcription factor, RNA polymerase I-like [Saccoglossus kowalevskii]
Unigene36804_S_henanense_Hep-pan	1.16628	4.6515e-12	PREDICTED: RNA-directed DNA polymerase from mobile element jockey-like [Strongylocentrotus purpuratus]
Unigene28384_S_henanense_Hep-pan	1.16586	0.000442917	protein outspread [Apis mellifera]
Unigene36309_S_henanense_Hep-pan	1.15765	4.82144e-12	AGAP004213-PA [Anopheles gambiae str. PEST]
Unigene33840_S_henanense_Hep-pan	1.15627	2.65827e-10	lectin E [Marsupenaeus japonicus]
Unigene23277_S_henanense_Hep-pan	1.12451	2.80832e-11	PREDICTED: probable 4-hydroxy-2-oxoglutarate aldolase, mitochondrial-like isoform 1 [Strongylocentrotus purpuratus]
Unigene30040_S_henanense_Hep-pan	1.11932	1.24658e-11	voltage-dependent anion-selective channel [Eriocheir sinensis]
Unigene37170_S_henanense_Hep-pan	1.09913	8.54881e-08	hypothetical protein DAPPUDRAFT_188248 [Daphnia pulex]
Unigene25708_S_henanense_Hep-pan	1.09685	2.43827e-11	PREDICTED: similar to translocon-associated protein subunit alpha [Tribolium castaneum]
CL289.Contig1_S_henanense_Hep-pan	1.09389	0.000369519	Beta-crystallin A1 [Lepeophtheirus salmonis]
Unigene14034_S_henanense_Hep-pan	1.08975	4.01457e-07	hypothetical protein DAPPUDRAFT_231791 [Daphnia pulex]
Unigene33440_S_henanense_Hep-pan	1.08478	7.32325e-07	ribosomal protein S9 [Procambarus clarkii]
CL654.Contig1_S_henanense_Hep-pan	1.07192	1.39084e-05	hypothetical protein EAI_04788 [Harpegnathos saltator]
Unigene33978_S_henanense_Hep-pan	1.06535	0	Carcinoembryonic antigen-related cell adhesion molecule 5 [Myotis davidii]
Unigene28827_S_henanense_Hep-pan	1.06133	5.62979e-12	PREDICTED: similar to growth hormone-inducible transmembrane protein isoform 2 [Tribolium castaneum]
Unigene464_S_henanense_Hep-pan	1.05186	1.03585e-07	RecName: Full=Uncharacterized histidine-rich protein DDB_G0274557; Flags: Precursor
Unigene27151_S_henanense_Hep-pan	1.04448	7.32944e-05	PREDICTED: hypothetical protein [Saccoglossus kowalevskii]
Unigene21908_S_henanense_Hep-pan	1.0437	0	hemocyanin subunit 3 [Metacarcinus magister]
Unigene37196_S_henanense_Hep-pan	1.04166	4.54121e-05	PREDICTED: H1 histone family, member O, oocyte-specific-like [Saccoglossus kowalevskii]
CL3688.Contig1_S_henanense_Hep-pan	1.03555	0.000183608	ubiquitin-fold modifier 1 precursor, putative [Pediculus humanus corporis]
Unigene26022_S_henanense_Hep-pan	1.03416	1.00634e-11	signal sequence receptor beta-like protein [Cherax quadricarinatus]
Unigene30462_S_henanense_Hep-pan	1.02878	3.58543e-06	hypothetical protein TcasGA2_TC011076 [Tribolium castaneum]
CL1974.Contig1_S_henanense_Hep-pan	1.02184	1.4372e-11	GH17131 [Drosophila grimshawi]
Unigene21717_S_henanense_Hep-pan	1.01598	1.54697e-11	ribosomal protein L13 [Procambarus clarkii]
CL1161.Contig1_S_henanense_Hep-pan	-10.8619	8.39978e-32	hypothetical protein CAPTEDRAFT_220779 [Capitella teleta]
Unigene31588_S_henanense_Hep-pan	-9.97585	9.16986e-17	PREDICTED: apolipoprotein D [Pan paniscus]
Unigene32270_S_henanense_Hep-pan	-7.28676	7.91763e-89	AGAP010764-PA [Anopheles gambiae str. PEST]
CL3461.Contig1_S_henanense_Hep-pan	-3.06153	1.18349e-49	reverse transcriptase [Schistosoma japonicum]
Unigene14555_S_henanense_Hep-pan	-2.84204	9.91561e-117	cuticle protein CBM [Portunus pelagicus]
CL7475.Contig1_S_henanense_Hep-pan	-2.42511	2.55183e-13	PREDICTED: neoverrucotoxin subunit beta-like [Anolis carolinensis]
Unigene877_S_henanense_Hep-pan	-2.40166	2.28063e-43	PREDICTED: hypothetical protein LOC100570619 [Acyrthosiphon pisum]
Unigene30569_S_henanense_Hep-pan	-2.16448	3.63709e-07	PREDICTED: actin-related protein 3-like [Amphimedon queenslandica]
Unigene32183_S_henanense_Hep-pan	-2.15644	3.89734e-06	PREDICTED: uncharacterized protein LOC101239675 [Hydra magnipapillata]
CL1955.Contig6_S_henanense_Hep-pan	-2.0932	1.48048e-06	U6.U5 tri-snRNP component SNU23 [Clonorchis sinensis]
CL3919.Contig1_S_henanense_Hep-pan	-2.0512	4.43392e-18	alkylglycerol monooxygenase [Danio rerio]
CL7501.Contig1_S_henanense_Hep-pan	-1.91522	0	cryptocyanin 2 [Metacarcinus magister]
Unigene32421_S_henanense_Hep-pan	-1.89637	7.44951e-07	PREDICTED: 2-hydroxyphytanoyl-CoA lyase [Oryctolagus cuniculus]
Unigene21842_S_henanense_Hep-pan	-1.88222	5.02828e-06	hypothetical protein DAPPUDRAFT_220993 [Daphnia pulex]
Unigene33832_S_henanense_Hep-pan	-1.80561	2.58661e-35	GM11603 [Drosophila sechellia]
Unigene37278_S_henanense_Hep-pan	-1.78548	1.03043e-175	cryptocyanin 2 [Metacarcinus magister]
CL3991.Contig1_S_henanense_Hep-pan	-1.66128	0.000366762	hypothetical protein TcasGA2_TC013758 [Tribolium castaneum]
CL5792.Contig1_S_henanense_Hep-pan	-1.6491	0	C-type lectin 1 [Marsupenaeus japonicus]
Unigene38275_S_henanense_Hep-pan	-1.64555	2.32503e-136	RecName: Full=Alpha-L-fucosidase; AltName: Full=Alpha-L-fucoside fucohydrolase; Flags: Precursor
CL2887.Contig1_S_henanense_Hep-pan	-1.61832	1.83549e-06	Hypothetical protein CBG16424 [Caenorhabditis briggsae]
Unigene926_S_henanense_Hep-pan	-1.60845	1.66983e-16	hypothetical protein BRAFLDRAFT_85458 [Branchiostoma floridae]
CL6713.Contig1_S_henanense_Hep-pan	-1.49567	2.21173e-50	sugar transporter-like protein [Nasonia vitripennis]
Unigene313_S_henanense_Hep-pan	-1.46908	7.98967e-10	PREDICTED: inactive dipeptidyl peptidase 10-like [Takifugu rubripes]
Unigene33124_S_henanense_Hep-pan	-1.41324	4.70796e-45	ribosomal protein L18 [Litopenaeus vannamei]
CL722.Contig1_S_henanense_Hep-pan	-1.41028	0.000123704	hypothetical protein DAPPUDRAFT_200882 [Daphnia pulex]
Unigene585_S_henanense_Hep-pan	-1.38849	1.51632e-93	cytochrome P450 enzyme, CYP330A1 enzyme - green crab, common shore crab
CL6923.Contig1_S_henanense_Hep-pan	-1.38018	2.61924e-31	TPA: endonuclease-reverse transcriptase [Schistosoma mansoni]
Unigene37003_S_henanense_Hep-pan	-1.37929	1.29156e-26	hypothetical protein BRAFLDRAFT_203247 [Branchiostoma floridae]
Unigene37143_S_henanense_Hep-pan	-1.36931	5.52582e-06	PREDICTED: similar to acyl-CoA oxidase [Tribolium castaneum]
Unigene36093_S_henanense_Hep-pan	-1.36931	5.51507e-06	hypothetical protein BRAFLDRAFT_79648 [Branchiostoma floridae]
Unigene20880_S_henanense_Hep-pan	-1.3549	8.22636e-56	C-type lectin 5 [Fenneropenaeus chinensis]
Unigene38897_S_henanense_Hep-pan	-1.3268	4.43308e-11	hypothetical protein ENU1_040640 [Entamoeba nuttalli P19]
CL4995.Contig1_S_henanense_Hep-pan	-1.31666	1.35081e-05	putative sh2 domain containing protein [Danaus plexippus]
Unigene34650_S_henanense_Hep-pan	-1.31608	1.23166e-182	cyclophilin A [Scylla paramamosain]
Unigene35477_S_henanense_Hep-pan	-1.31406	6.50743e-12	PREDICTED: protein FAM13B-like [Apis florea]
Unigene38783_S_henanense_Hep-pan	-1.29567	1.53733e-31	TPA_inf: ornithine decarboxylase antizyme [Amblyomma variegatum]
Unigene1894_S_henanense_Hep-pan	-1.28345	0.000970295	hypothetical protein DAPPUDRAFT_302443 [Daphnia pulex]
Unigene28512_S_henanense_Hep-pan	-1.27507	4.40531e-06	enhancer binding protein [Tribolium castaneum]
Unigene36585_S_henanense_Hep-pan	-1.23423	0.000141846	PREDICTED: similar to CG8939 CG8939-PA [Tribolium castaneum]
Unigene1367_S_henanense_Hep-pan	-1.23277	0.000313946	hypothetical protein DAPPUDRAFT_329979 [Daphnia pulex]
CL1483.Contig3_S_henanense_Hep-pan	-1.23147	0	ribosomal S27 fusion protein 1 [Eriocheir sinensis]
Unigene31458_S_henanense_Hep-pan	-1.21574	1.85985e-09	pre-mRNA-splicing factor 38B [Danio rerio]
Unigene39217_S_henanense_Hep-pan	-1.20942	4.46626e-08	PREDICTED: dosage compensation regulator-like isoform 1 [Nasonia vitripennis]
Unigene2402_S_henanense_Hep-pan	-1.20878	1.21072e-51	PREDICTED: uncharacterized protein LOC101234374 [Hydra magnipapillata]
Unigene31509_S_henanense_Hep-pan	-1.20008	1.6567e-05	trypsin 1a [Panulirus argus]
Unigene28533_S_henanense_Hep-pan	-1.18608	1.0983e-46	hypothetical protein [Brugia malayi]
Unigene35785_S_henanense_Hep-pan	-1.14138	0.000156851	unknown [Dendroctonus ponderosae]
Unigene13047_S_henanense_Hep-pan	-1.13471	2.53398e-05	hypothetical protein CAPTEDRAFT_227401, partial [Capitella teleta]
Unigene35918_S_henanense_Hep-pan	-1.12913	2.54277e-52	hypothetical protein DAPPUDRAFT_226211 [Daphnia pulex]
CL1481.Contig1_S_henanense_Hep-pan	-1.12769	0	RecName: Full=Oplophorus-luciferin 2-monooxygenase non-catalytic subunit; Flags: Precursor
CL1909.Contig1_S_henanense_Hep-pan	-1.12696	3.69019e-34	Rab-1 [Eriocheir sinensis]
Unigene39633_S_henanense_Hep-pan	-1.12059	0	PREDICTED: 3 hydroxysteroid dehydrogenase, putative-like [Saccoglossus kowalevskii]
Unigene33213_S_henanense_Hep-pan	-1.12023	3.01305e-17	PREDICTED: trafficking protein particle complex subunit 3-like [Nasonia vitripennis]
CL2649.Contig1_S_henanense_Hep-pan	-1.10423	1.03171e-134	lectin [Eriocheir sinensis]
Unigene36970_S_henanense_Hep-pan	-1.09795	0.000452147	AAEL004278-PA [Aedes aegypti]
CL1155.Contig2_S_henanense_Hep-pan	-1.09651	1.14629e-133	GE16292 [Drosophila yakuba]
CL4239.Contig1_S_henanense_Hep-pan	-1.09309	5.23053e-14	cytochrome P450 enzyme, CYP330A1 enzyme - green crab, common shore crab
Unigene36929_S_henanense_Hep-pan	-1.08798	0.000167425	hypothetical protein AND_03596 [Anopheles darlingi]
Unigene1777_S_henanense_Hep-pan	-1.08573	2.82359e-25	hypothetical protein DAPPUDRAFT_300939 [Daphnia pulex]
Unigene933_S_henanense_Hep-pan	-1.07879	4.33168e-05	Regucalcin [Crassostrea gigas]
Unigene31742_S_henanense_Hep-pan	-1.07528	8.68918e-21	hypothetical protein DAPPUDRAFT_63727 [Daphnia pulex]
Unigene609_S_henanense_Hep-pan	-1.06905	1.3527e-150	cryptocyanin 2 [Metacarcinus magister]
Unigene33074_S_henanense_Hep-pan	-1.06455	0.000695778	conserved hypothetical protein [Leishmania infantum JPCM5]
CL916.Contig2_S_henanense_Hep-pan	-1.06145	2.28472e-09	hypothetical protein DAPPUDRAFT_129099 [Daphnia pulex]
Unigene31679_S_henanense_Hep-pan	-1.04519	3.2974e-14	hypothetical protein CRE_21981 [Caenorhabditis remanei]
Unigene32039_S_henanense_Hep-pan	-1.01244	3.02252e-26	C-type lectin-like domain-containing protein PtLP [Portunus trituberculatus]
CL7744.Contig3_S_henanense_Hep-pan	-1.00427	0.000146811	hypothetical protein DAPPUDRAFT_304160 [Daphnia pulex]
CL3584.Contig1_S_henanense_Hep-pan	-1.0029	1.25057e-07	GK17577 [Drosophila willistoni]
Unigene7904_S_henanense_Hep-pan	-1.00136	5.83123e-07	PREDICTED: RNA-directed DNA polymerase from mobile element jockey-like [Hydra magnipapillata]

## Sheet: DiffExpGene of 14.5 vs 29
Supplementary Table S3. Altered DEGs in comparisons amongst the three Cd-treated groups.
List of the up- and down-regulated unigenes in comparison of 14.5 mg/L group vs 29 mg/L group. (log2 Ratio≥1 and FDR≤0.001) (Red: up-regulated; blue: down-regulated)
Transcript ID	log2 Ratio(S_henanense_Hep-pan_29/S_henanense_Hep-pan_145)	FDR	Description
Unigene7277_S_henanense_Hep-pan	10.3443	0	transforming growth factor-beta regulator I, partial [Scylla paramamosain]
Unigene10118_S_henanense_Hep-pan	10.0993	0	triacylglycerol lipase [Litopenaeus vannamei]
Unigene684_S_henanense_Hep-pan	9.98442	0	ORF2 [Acanthochelys spixii]
CL4759.Contig2_S_henanense_Hep-pan	9.90989	0	PREDICTED: active breakpoint cluster region-related protein-like [Apis florea]
CL3557.Contig1_S_henanense_Hep-pan	6.0394	0	cryptocyanin 2 [Metacarcinus magister]
CL6141.Contig1_S_henanense_Hep-pan	5.37938	6.87613e-12	pol-like protein [Biomphalaria glabrata]
Unigene28009_S_henanense_Hep-pan	5.31608	0.000107653	PREDICTED: SAM domain and HD domain-containing protein 1-like [Oreochromis niloticus]
Unigene878_S_henanense_Hep-pan	4.78747	0	cryptocyanin 2 [Metacarcinus magister]
Unigene39573_S_henanense_Hep-pan	3.99035	1.54961e-10	AAEL014517-PA [Aedes aegypti]
Unigene37278_S_henanense_Hep-pan	3.89452	6.65106e-12	cryptocyanin 2 [Metacarcinus magister]
Unigene34181_S_henanense_Hep-pan	3.75367	1.25682e-10	PREDICTED: d-beta-hydroxybutyrate dehydrogenase, mitochondrial-like [Xenopus (Silurana) tropicalis]
CL7649.Contig1_S_henanense_Hep-pan	3.69411	4.40224e-11	PREDICTED: enoyl-CoA hydratase, mitochondrial-like isoform 1 [Oreochromis niloticus]
Unigene609_S_henanense_Hep-pan	3.27803	0	cryptocyanin 2 [Metacarcinus magister]
Unigene36248_S_henanense_Hep-pan	2.60281	2.86316e-08	estradiol receptor-like protein 1, partial [Portunus trituberculatus]
CL4283.Contig1_S_henanense_Hep-pan	2.52992	2.07539e-05	vitellogenin [Scylla paramamosain]
CL7501.Contig1_S_henanense_Hep-pan	2.23514	0	cryptocyanin 2 [Metacarcinus magister]
CL6336.Contig1_S_henanense_Hep-pan	2.22113	8.29757e-09	TPA: reverse transcriptase [Schistosoma mansoni]
CL7434.Contig1_S_henanense_Hep-pan	2.20297	2.53712e-05	PREDICTED: hypothetical protein LOC100573292 [Acyrthosiphon pisum]
Unigene27748_S_henanense_Hep-pan	2.16559	7.28879e-06	PREDICTED: apoptosis-inducing factor 1, mitochondrial [Taeniopygia guttata]
CL1304.Contig1_S_henanense_Hep-pan	1.96117	3.17092e-06	unc44 [Danaus plexippus]
Unigene37336_S_henanense_Hep-pan	1.9189	5.7827e-08	PREDICTED: uncharacterized protein LOC100882374 [Megachile rotundata]
Unigene2039_S_henanense_Hep-pan	1.89647	8.80891e-09	PREDICTED: nucleolar GTP-binding protein 2-like [Bombus impatiens]
CL2927.Contig2_S_henanense_Hep-pan	1.83131	4.8091e-05	PREDICTED: neuroblast differentiation-associated protein AHNAK-like [Acyrthosiphon pisum]
Unigene12915_S_henanense_Hep-pan	1.80806	0	NADH dehydrogenase [Palaemonetes varians]
CL6172.Contig2_S_henanense_Hep-pan	1.79183	1.09953e-05	Ubiquitin-conjugating enzyme E2 J2 [Acromyrmex echinatior]
Unigene36512_S_henanense_Hep-pan	1.77839	2.31373e-13	PREDICTED: homeobox protein Dlx6a-like [Trichechus manatus latirostris]
CL2582.Contig1_S_henanense_Hep-pan	1.75997	5.38739e-12	Putative maltase L [Crassostrea gigas]
Unigene28490_S_henanense_Hep-pan	1.72959	1.3976e-06	PREDICTED: similar to AGAP008337-PA [Tribolium castaneum]
Unigene37871_S_henanense_Hep-pan	1.72612	0	reverse transcriptase [Penaeus monodon]
CL2778.Contig2_S_henanense_Hep-pan	1.70098	0	cytochrome c oxidase subunit II [Sinopotamon yangtsekiense]
CL627.Contig1_S_henanense_Hep-pan	1.69767	6.06769e-09	hypothetical protein PTSG_04189 [Salpingoeca sp. ATCC 50818]
CL748.Contig2_S_henanense_Hep-pan	1.66939	0	C-type lectin [Eriocheir sinensis]
Unigene30614_S_henanense_Hep-pan	1.6514	0.000196356	hypothetical protein DAPPUDRAFT_217456 [Daphnia pulex]
Unigene34444_S_henanense_Hep-pan	1.62834	0.000481026	AGAP009045-PA [Anopheles gambiae str. PEST]
Unigene13056_S_henanense_Hep-pan	1.593	1.0996e-09	B14.5B subunit, putative [Ixodes scapularis]
Unigene2396_S_henanense_Hep-pan	1.59083	6.10925e-11	PREDICTED: upstream binding transcription factor, RNA polymerase I-like [Saccoglossus kowalevskii]
Unigene563_S_henanense_Hep-pan	1.55384	5.75123e-12	C-type lectin-like domain-containing protein PtLP [Portunus trituberculatus]
Unigene33589_S_henanense_Hep-pan	1.53678	5.98429e-06	PREDICTED: kinetochore-associated protein 1-like isoform 1 [Strongylocentrotus purpuratus]
Unigene33840_S_henanense_Hep-pan	1.53596	9.92434e-11	lectin E [Marsupenaeus japonicus]
Unigene28384_S_henanense_Hep-pan	1.52127	5.30796e-06	protein outspread [Apis mellifera]
Unigene36462_S_henanense_Hep-pan	1.49934	8.60055e-10	chymotrypsin-like proteinase [Scylla paramamosain]
Unigene34937_S_henanense_Hep-pan	1.47992	0.000237864	hypothetical protein [Trichomonas vaginalis G3]
CL3462.Contig1_S_henanense_Hep-pan	1.46657	0	prostaglandin D synthase [Eriocheir sinensis]
Unigene29243_S_henanense_Hep-pan	1.42832	4.41855e-08	hypothetical protein SINV_16123 [Solenopsis invicta]
CL2396.Contig1_S_henanense_Hep-pan	1.38522	6.76354e-10	PREDICTED: gamma-butyrobetaine dioxygenase-like [Strongylocentrotus purpuratus]
Unigene32559_S_henanense_Hep-pan	1.37797	0.000533365	Reticulocyte-binding protein 2 like protein a [Columba livia]
CL2906.Contig1_S_henanense_Hep-pan	1.374	8.41348e-11	mucin TcMUCII [Trypanosoma cruzi strain CL Brener]
Unigene7868_S_henanense_Hep-pan	1.36697	0	Rps16 protein [Mus musculus]
Unigene33994_S_henanense_Hep-pan	1.36028	7.8113e-06	threonine-protein phosphatase 2A 65 kDa regulatory subunit A alpha isoform [Camponotus floridanus]
Unigene38920_S_henanense_Hep-pan	1.34506	1.09997e-05	hypothetical protein DAPPUDRAFT_302377 [Daphnia pulex]
Unigene36215_S_henanense_Hep-pan	1.34062	0.000349741	hypothetical protein DAPPUDRAFT_223641 [Daphnia pulex]
Unigene37888_S_henanense_Hep-pan	1.32929	8.31414e-06	PREDICTED: similar to CG7358 CG7358-PA [Tribolium castaneum]
CL654.Contig1_S_henanense_Hep-pan	1.3248	9.71878e-08	hypothetical protein EAI_04788 [Harpegnathos saltator]
Unigene33978_S_henanense_Hep-pan	1.29279	1.7665e-11	Carcinoembryonic antigen-related cell adhesion molecule 5 [Myotis davidii]
Unigene33037_S_henanense_Hep-pan	1.25921	3.13897e-06	PREDICTED: hypothetical protein LOC100091911 [Ornithorhynchus anatinus]
Unigene36777_S_henanense_Hep-pan	1.25418	0.000328086	RNA binding motif protein 34-like protein [Scylla paramamosain]
Unigene757_S_henanense_Hep-pan	1.24683	1.05373e-06	PREDICTED: hemocytin-like [Megachile rotundata]
Unigene36957_S_henanense_Hep-pan	1.22673	1.6843e-11	tick legumain [Haemaphysalis longicornis]
Unigene29900_S_henanense_Hep-pan	1.21063	4.55273e-11	AGAP001712-PA [Anopheles gambiae str. PEST]
Unigene21717_S_henanense_Hep-pan	1.19576	0	ribosomal protein L13 [Procambarus clarkii]
Unigene27884_S_henanense_Hep-pan	1.19518	1.55348e-05	Broad-complex core protein isoform 6 [Camponotus floridanus]
CL3814.Contig1_S_henanense_Hep-pan	1.16776	4.94074e-10	cytochrome c oxidase subunit I [Geothelphusa dehaani]
Unigene32428_S_henanense_Hep-pan	1.15945	7.23203e-06	Siah-interacting protein [Xenopus laevis]
Unigene441_S_henanense_Hep-pan	1.15705	0.000623258	hypothetical protein DAPPUDRAFT_303417 [Daphnia pulex]
CL1961.Contig1_S_henanense_Hep-pan	1.15676	6.214e-06	PREDICTED: replication protein A 70 kDa DNA-binding subunit, partial [Cricetulus griseus]
CL7682.Contig1_S_henanense_Hep-pan	1.15595	1.25212e-09	arasin-like protein [Scylla paramamosain]
Unigene23277_S_henanense_Hep-pan	1.15149	8.13198e-13	PREDICTED: probable 4-hydroxy-2-oxoglutarate aldolase, mitochondrial-like isoform 1 [Strongylocentrotus purpuratus]
Unigene33946_S_henanense_Hep-pan	1.14685	8.5757e-11	hypothetical protein DAPPUDRAFT_304918 [Daphnia pulex]
Unigene34573_S_henanense_Hep-pan	1.14166	3.50574e-12	E75 nuclear receptor [Gecarcinus lateralis]
CL1503.Contig3_S_henanense_Hep-pan	1.13649	0	GH17131 [Drosophila grimshawi]
Unigene26361_S_henanense_Hep-pan	1.1276	4.38011e-09	hypothetical protein KGM_10829 [Danaus plexippus]
Unigene32811_S_henanense_Hep-pan	1.12169	7.00709e-09	hypothetical protein A306_01505, partial [Columba livia]
Unigene33255_S_henanense_Hep-pan	1.10675	1.74922e-11	cofactor A [Papilio xuthus]
CL5396.Contig2_S_henanense_Hep-pan	1.09618	0	NADH dehydrogenase subunit 5 [Sinopotamon yangtsekiense]
CL6713.Contig1_S_henanense_Hep-pan	1.09586	4.45243e-11	sugar transporter-like protein [Nasonia vitripennis]
Unigene31174_S_henanense_Hep-pan	1.09195	0	serine collagenase 1 precursor [Uca pugilator]
Unigene38451_S_henanense_Hep-pan	1.09153	4.81671e-09	hypothetical protein TcasGA2_TC011512 [Tribolium castaneum]
Unigene36008_S_henanense_Hep-pan	1.09095	1.48538e-05	ubiquitin conjugating enzyme-3 [Eriocheir sinensis]
Unigene988_S_henanense_Hep-pan	1.07162	0.000197279	PREDICTED: hypothetical protein [Saccoglossus kowalevskii]
Unigene36940_S_henanense_Hep-pan	1.05788	0	unknown [Dendroctonus ponderosae]
Unigene39238_S_henanense_Hep-pan	1.04707	0.000566214	putative glutamate synthase, partial [Laodelphax striatella]
CL289.Contig1_S_henanense_Hep-pan	1.03185	0.0007438	Beta-crystallin A1 [Lepeophtheirus salmonis]
CL368.Contig2_S_henanense_Hep-pan	1.0227	8.28264e-11	NADH dehydrogenase subunit 4 [Sinopotamon yangtsekiense]
Unigene31361_S_henanense_Hep-pan	1.00804	6.76356e-05	hypothetical protein KGM_21241 [Danaus plexippus]
Unigene28505_S_henanense_Hep-pan	1.00664	2.23215e-05	hypothetical protein CAPTEDRAFT_188260 [Capitella teleta]
CL2226.Contig1_S_henanense_Hep-pan	1.00085	0.000686977	PREDICTED: peroxisomal membrane protein 2 [Otolemur garnettii]
Unigene32142_S_henanense_Hep-pan	-12.5297	8.62195e-104	hypothetical protein IMG5_109580 [Ichthyophthirius multifiliis]
CL2410.Contig1_S_henanense_Hep-pan	-11.713	2.18313e-58	hypothetical protein IMG5_070670 [Ichthyophthirius multifiliis]
CL7002.Contig1_S_henanense_Hep-pan	-10.8719	4.30083e-32	unnamed protein product, partial [Trypanosoma congolense IL3000]
Unigene29072_S_henanense_Hep-pan	-9.89785	7.38877e-16	PREDICTED: similar to splicing factor yt521-b [Tribolium castaneum]
CL2073.Contig1_S_henanense_Hep-pan	-6.09521	0	unnamed protein product, partial [Trypanosoma congolense IL3000]
Unigene32183_S_henanense_Hep-pan	-3.15325	1.4759e-18	PREDICTED: uncharacterized protein LOC101239675 [Hydra magnipapillata]
Unigene40578_S_henanense_Hep-pan	-2.85207	6.70225e-08	hypothetical protein BRAFLDRAFT_285333 [Branchiostoma floridae]
Unigene25495_S_henanense_Hep-pan	-2.85207	6.68633e-08	conserved hypothetical protein, partial [Trypanosoma congolense IL3000]
Unigene35042_S_henanense_Hep-pan	-2.70955	3.75781e-111	Eukaryotic translation initiation factor 3 subunit D [Camponotus floridanus]
Unigene29577_S_henanense_Hep-pan	-2.51906	6.78161e-15	trap [Procambarus clarkii]
CL5899.Contig3_S_henanense_Hep-pan	-2.38145	1.78594e-25	ribonuclease X25 [Papilio xuthus]
Unigene38275_S_henanense_Hep-pan	-2.37067	0	RecName: Full=Alpha-L-fucosidase; AltName: Full=Alpha-L-fucoside fucohydrolase; Flags: Precursor
Unigene933_S_henanense_Hep-pan	-2.35601	3.30651e-37	Regucalcin [Crassostrea gigas]
Unigene14555_S_henanense_Hep-pan	-2.33893	4.7226e-66	cuticle protein CBM [Portunus pelagicus]
Unigene21842_S_henanense_Hep-pan	-2.33494	9.63596e-11	hypothetical protein DAPPUDRAFT_220993 [Daphnia pulex]
CL722.Contig1_S_henanense_Hep-pan	-2.21219	1.18021e-14	hypothetical protein DAPPUDRAFT_200882 [Daphnia pulex]
CL3991.Contig1_S_henanense_Hep-pan	-2.08053	2.14625e-07	hypothetical protein TcasGA2_TC013758 [Tribolium castaneum]
Unigene38910_S_henanense_Hep-pan	-2.06097	2.66141e-10	hypothetical protein DAPPUDRAFT_315834 [Daphnia pulex]
Unigene39134_S_henanense_Hep-pan	-2.01638	1.49881e-05	hypothetical protein TcasGA2_TC001813 [Tribolium castaneum]
CL1483.Contig3_S_henanense_Hep-pan	-1.88443	0	ribosomal S27 fusion protein 1 [Eriocheir sinensis]
CL690.Contig1_S_henanense_Hep-pan	-1.83559	4.97656e-05	triacylglycerol lipase [Litopenaeus vannamei]
CL7475.Contig1_S_henanense_Hep-pan	-1.83092	2.79677e-06	PREDICTED: neoverrucotoxin subunit beta-like [Anolis carolinensis]
CL3919.Contig1_S_henanense_Hep-pan	-1.76504	4.15856e-12	alkylglycerol monooxygenase [Danio rerio]
Unigene38572_S_henanense_Hep-pan	-1.75172	0.00017184	PREDICTED: hypothetical protein LOC100123208 [Nasonia vitripennis]
CL1481.Contig1_S_henanense_Hep-pan	-1.67431	0	RecName: Full=Oplophorus-luciferin 2-monooxygenase non-catalytic subunit; Flags: Precursor
Unigene33124_S_henanense_Hep-pan	-1.65892	7.44178e-68	ribosomal protein L18 [Litopenaeus vannamei]
Unigene30080_S_henanense_Hep-pan	-1.62882	8.9585e-08	chymotrypsin [Scylla paramamosain]
Unigene28685_S_henanense_Hep-pan	-1.62207	2.42911e-05	hypothetical protein DAPPUDRAFT_300266 [Daphnia pulex]
Unigene7979_S_henanense_Hep-pan	-1.56934	2.63637e-07	GI20508 [Drosophila mojavensis]
Unigene20880_S_henanense_Hep-pan	-1.56306	4.14158e-80	C-type lectin 5 [Fenneropenaeus chinensis]
Unigene36308_S_henanense_Hep-pan	-1.54206	2.62187e-38	AGAP010466-PA [Anopheles gambiae str. PEST]
CL916.Contig2_S_henanense_Hep-pan	-1.52814	9.46527e-23	hypothetical protein DAPPUDRAFT_129099 [Daphnia pulex]
Unigene35092_S_henanense_Hep-pan	-1.52288	1.16624e-27	C-type lectin [Procambarus clarkii]
Unigene30410_S_henanense_Hep-pan	-1.51685	4.07107e-06	hypothetical protein AND_17662 [Anopheles darlingi]
Unigene2402_S_henanense_Hep-pan	-1.51281	3.08808e-90	PREDICTED: uncharacterized protein LOC101234374 [Hydra magnipapillata]
Unigene20893_S_henanense_Hep-pan	-1.46831	6.57094e-64	Sec61 protein translocation complex beta subunit [Triatoma infestans]
Unigene32039_S_henanense_Hep-pan	-1.46623	8.73601e-65	C-type lectin-like domain-containing protein PtLP [Portunus trituberculatus]
Unigene34650_S_henanense_Hep-pan	-1.4585	4.20677e-236	cyclophilin A [Scylla paramamosain]
CL4840.Contig2_S_henanense_Hep-pan	-1.45757	0.000108498	hypothetical protein DAPPUDRAFT_306997 [Daphnia pulex]
Unigene36535_S_henanense_Hep-pan	-1.43441	1.6616e-80	protein-disulfide isomerase [Scylla paramamosain]
Unigene28533_S_henanense_Hep-pan	-1.41315	5.82043e-72	hypothetical protein [Brugia malayi]
CL7046.Contig5_S_henanense_Hep-pan	-1.40253	2.70321e-58	RecName: Full=Tubulin beta-1 chain; AltName: Full=Beta-I tubulin
Unigene478_S_henanense_Hep-pan	-1.39979	3.22485e-05	carboxypeptidase inhibitor precursor [Bombyx mori]
Unigene37379_S_henanense_Hep-pan	-1.39868	1.00215e-14	beta-sarcoglycan, putative [Pediculus humanus corporis]
CL3685.Contig1_S_henanense_Hep-pan	-1.39247	5.09458e-17	calreticulin [Pacifastacus leniusculus]
Unigene313_S_henanense_Hep-pan	-1.35258	4.55089e-08	PREDICTED: inactive dipeptidyl peptidase 10-like [Takifugu rubripes]
Unigene33334_S_henanense_Hep-pan	-1.35199	0	PREDICTED: betaine-homocysteine methyltransferase-like [Saccoglossus kowalevskii]
CL3584.Contig1_S_henanense_Hep-pan	-1.3502	1.91583e-15	GK17577 [Drosophila willistoni]
CL1155.Contig2_S_henanense_Hep-pan	-1.34665	2.3894e-220	GE16292 [Drosophila yakuba]
CL5247.Contig2_S_henanense_Hep-pan	-1.30525	2.45965e-09	hypothetical protein DAPPUDRAFT_321741 [Daphnia pulex]
Unigene13250_S_henanense_Hep-pan	-1.29489	0	PREDICTED: 40S ribosomal protein S28-like [Strongylocentrotus purpuratus]
CL6642.Contig1_S_henanense_Hep-pan	-1.28407	1.69371e-26	hypothetical protein CAPTEDRAFT_167094 [Capitella teleta]
Unigene31227_S_henanense_Hep-pan	-1.25166	7.69498e-12	PREDICTED: probable 26S proteasome non-ATPase regulatory subunit 3-like [Nasonia vitripennis]
Unigene39217_S_henanense_Hep-pan	-1.21627	3.21457e-08	PREDICTED: dosage compensation regulator-like isoform 1 [Nasonia vitripennis]
Unigene21311_S_henanense_Hep-pan	-1.20552	1.10255e-21	PREDICTED: 40S ribosomal protein S8-like [Apis florea]
Unigene35785_S_henanense_Hep-pan	-1.19749	4.37888e-05	unknown [Dendroctonus ponderosae]
Unigene31679_S_henanense_Hep-pan	-1.19125	1.68572e-19	hypothetical protein CRE_21981 [Caenorhabditis remanei]
CL2118.Contig1_S_henanense_Hep-pan	-1.14849	3.66688e-18	PREDICTED: similar to aspartate aminotransferase [Tribolium castaneum]
Unigene926_S_henanense_Hep-pan	-1.13114	4.85772e-07	hypothetical protein BRAFLDRAFT_85458 [Branchiostoma floridae]
Unigene34357_S_henanense_Hep-pan	-1.12894	1.02991e-47	lipopolysaccharide and beta-1,3-glucan binding protein [Portunus trituberculatus]
Unigene33100_S_henanense_Hep-pan	-1.12329	9.97681e-26	conserved hypothetical protein [Pediculus humanus corporis]
Unigene34761_S_henanense_Hep-pan	-1.11927	2.48717e-120	cathepsin C [Eriocheir sinensis]
Unigene37167_S_henanense_Hep-pan	-1.1011	0.00071828	acyl-CoA thioesterase 3 [Rattus norvegicus]
Unigene12993_S_henanense_Hep-pan	-1.09917	2.68105e-190	RecName: Full=Selenoprotein M; Flags: Precursor
Unigene36269_S_henanense_Hep-pan	-1.08724	5.48698e-12	PREDICTED: autophagy-related protein 9A-like [Megachile rotundata]
Unigene1777_S_henanense_Hep-pan	-1.08305	3.47193e-25	hypothetical protein DAPPUDRAFT_300939 [Daphnia pulex]
Unigene38618_S_henanense_Hep-pan	-1.06908	8.67616e-08	cysteine dioxygenase [Culex quinquefasciatus]
Unigene39263_S_henanense_Hep-pan	-1.06733	6.5034e-07	heat shock protein 90 [Scylla paramamosain]
Unigene37944_S_henanense_Hep-pan	-1.06042	2.51757e-46	fructose 1,6-bisphosphatase [Marsupenaeus japonicus]
Unigene34696_S_henanense_Hep-pan	-1.04481	5.87112e-15	Cytosolic purine 5'-nucleotidase, putative [Pediculus humanus corporis]
Unigene877_S_henanense_Hep-pan	-1.01418	6.51999e-05	PREDICTED: hypothetical protein LOC100570619 [Acyrthosiphon pisum]
CL7647.Contig4_S_henanense_Hep-pan	-1.00471	2.24035e-11	Agmatinase, mitochondrial [Crassostrea gigas]
