# Supplementary material for: Transcriptome assembly and expression profiling of molecular responses to cadmium toxicity in hepatopancreas of the freshwater crab Sinopotamon henanense
Source: Sci Rep. 2016 Jan 20;6:19405. doi: 10.1038/srep19405 (PMC4726346; doi:10.1038/srep19405)
Supplement: Supplementary Table S4 [file srep19405-s4.xls]

## Sheet: Supplementary Table S4
Supplementary Table S4. Common DEGs in comparing each Cd-treated group with control. (log2 Ratio≥1 and FDR≤0.001) (Red: up-regulated; blue: down-regulated)
Gene	Description
CL317.Contig2_S_henanense_Hep-pan	trypsin 1a [Panulirus argus]
CL1270.Contig1_S_henanense_Hep-pan	hypothetical protein [Thermobia domestica]
CL3520.Contig1_S_henanense_Hep-pan	C-type lectin [Eriocheir sinensis]
Unigene35075_S_henanense_Hep-pan	RecName: Full=Oplophorus-luciferin 2-monooxygenase non-catalytic subunit; Flags: Precursor
Unigene36468_S_henanense_Hep-pan	hypothetical protein DAPPUDRAFT_218652 [Daphnia pulex]
CL4589.Contig1_S_henanense_Hep-pan	serine collagenase 1 precursor [Uca pugilator]
Unigene37943_S_henanense_Hep-pan	hypothetical protein DAPPUDRAFT_304421 [Daphnia pulex]
Unigene25827_S_henanense_Hep-pan	AAEL000138-PA [Aedes aegypti]
Unigene25787_S_henanense_Hep-pan	vitelline membrane outer layer protein 1-like protein [Ictalurus punctatus]
CL3814.Contig1_S_henanense_Hep-pan	cytochrome c oxidase subunit I [Geothelphusa dehaani]
Unigene33298_S_henanense_Hep-pan	gamma-interferon-inducible lysosomal thiol reductase [Penaeus monodon]
Unigene31174_S_henanense_Hep-pan	serine collagenase 1 precursor [Uca pugilator]
Unigene39278_S_henanense_Hep-pan	glucan pattern-recognition lipoprotein [Fenneropenaeus chinensis]
CL894.Contig2_S_henanense_Hep-pan	beta 1,4-endoglucanase [Cherax quadricarinatus]
Unigene39451_S_henanense_Hep-pan	fatty acid binding protein [Cherax quadricarinatus]
Unigene33403_S_henanense_Hep-pan	hypothetical protein DAPPUDRAFT_302804 [Daphnia pulex]
CL2008.Contig1_S_henanense_Hep-pan	beta 1,4-endoglucanase [Cherax quadricarinatus]
Unigene2558_S_henanense_Hep-pan	C-type lectin [Scylla paramamosain]
CL2906.Contig1_S_henanense_Hep-pan	mucin TcMUCII [Trypanosoma cruzi strain CL Brener]
Unigene38571_S_henanense_Hep-pan	hypothetical protein DAPPUDRAFT_309187 [Daphnia pulex]
CL748.Contig2_S_henanense_Hep-pan	C-type lectin [Eriocheir sinensis]
CL2613.Contig1_S_henanense_Hep-pan	cytochrome c oxidase subunit I [Sinopotamon yangtsekiense]
Unigene37600_S_henanense_Hep-pan	PREDICTED: protein SCAF11-like [Oreochromis niloticus]
Unigene31742_S_henanense_Hep-pan	hypothetical protein DAPPUDRAFT_63727 [Daphnia pulex]
Unigene24392_S_henanense_Hep-pan	hypothetical protein DAPPUDRAFT_299797 [Daphnia pulex]
Unigene28782_S_henanense_Hep-pan	GH17131 [Drosophila grimshawi]
Unigene7862_S_henanense_Hep-pan	ribosomal protein S24 [Rimicaris exoculata]
CL1900.Contig1_S_henanense_Hep-pan	hypothetical protein TcasGA2_TC005636 [Tribolium castaneum]
Unigene32797_S_henanense_Hep-pan	hypothetical protein DAPPUDRAFT_210509 [Daphnia pulex]
Unigene34975_S_henanense_Hep-pan	hypothetical protein DAPPUDRAFT_308028 [Daphnia pulex]
Unigene37014_S_henanense_Hep-pan	hypothetical protein BRAFLDRAFT_122251 [Branchiostoma floridae]
Unigene21407_S_henanense_Hep-pan	60S ribosomal protein L38 [Brugia malayi]
Unigene1037_S_henanense_Hep-pan	Epidermal retinal dehydrogenase 2 [Crassostrea gigas]
CL2661.Contig2_S_henanense_Hep-pan	unc44 [Danaus plexippus]
Unigene37186_S_henanense_Hep-pan	Beta-crystallin A1 [Lepeophtheirus salmonis]
CL2799.Contig1_S_henanense_Hep-pan	PREDICTED: trans-1,2-dihydrobenzene-1,2-diol dehydrogenase-like [Nasonia vitripennis]
Unigene33255_S_henanense_Hep-pan	cofactor A [Papilio xuthus]
Unigene196_S_henanense_Hep-pan	cytochrome P450 CYP379A1 [Carcinus maenas]
Unigene34824_S_henanense_Hep-pan	hypothetical protein BRAFLDRAFT_63199 [Branchiostoma floridae]
Unigene35035_S_henanense_Hep-pan	hypothetical protein DAPPUDRAFT_305161 [Daphnia pulex]
CL7507.Contig1_S_henanense_Hep-pan	PREDICTED: uncharacterized protein LOC763830, partial [Strongylocentrotus purpuratus]
CL3955.Contig1_S_henanense_Hep-pan	hypothetical protein TcasGA2_TC012866 [Tribolium castaneum]
Unigene21297_S_henanense_Hep-pan	hypothetical protein DAPPUDRAFT_299917 [Daphnia pulex]
Unigene2489_S_henanense_Hep-pan	PREDICTED: hypothetical protein LOC100642610 [Bombus terrestris]
Unigene34354_S_henanense_Hep-pan	vitelline membrane outer layer protein I-like protein [Pacifastacus leniusculus]
Unigene37860_S_henanense_Hep-pan	lingerer, putative [Pediculus humanus corporis]
Unigene29182_S_henanense_Hep-pan	PREDICTED: cytochrome c oxidase subunit 6C-1-like [Takifugu rubripes]
CL6694.Contig2_S_henanense_Hep-pan	C-type lectin [Procambarus clarkii]
CL1503.Contig3_S_henanense_Hep-pan	GH17131 [Drosophila grimshawi]
Unigene13292_S_henanense_Hep-pan	ribosomal protein L35 [Scylla paramamosain]
Unigene2381_S_henanense_Hep-pan	PREDICTED: LOW QUALITY PROTEIN: signal recognition particle 9 kDa protein-like [Apis florea]
CL1974.Contig1_S_henanense_Hep-pan	GH17131 [Drosophila grimshawi]
Unigene25812_S_henanense_Hep-pan	PREDICTED: oligosaccharyltransferase complex subunit ostc-A-like isoform 1 [Apis florea]
Unigene35480_S_henanense_Hep-pan	PREDICTED: advillin-like [Saccoglossus kowalevskii]
Unigene971_S_henanense_Hep-pan	hypothetical protein DAPPUDRAFT_308922 [Daphnia pulex]
Unigene7871_S_henanense_Hep-pan	PREDICTED: 60S ribosomal protein L23 [Orcinus orca]
Unigene14569_S_henanense_Hep-pan	RecName: Full=Uncharacterized histidine-rich protein DDB_G0274557; Flags: Precursor
Unigene33422_S_henanense_Hep-pan	hypothetical protein DAPPUDRAFT_305015 [Daphnia pulex]
Unigene35792_S_henanense_Hep-pan	C-type lectin [Eriocheir sinensis]
Unigene30996_S_henanense_Hep-pan	hypothetical protein CAPTEDRAFT_183312 [Capitella teleta]
CL3604.Contig1_S_henanense_Hep-pan	hypothetical protein UY3_08781 [Chelonia mydas]
CL5308.Contig2_S_henanense_Hep-pan	PREDICTED: similar to CG17928 CG17928-PA isoform 2 [Tribolium castaneum]
Unigene464_S_henanense_Hep-pan	RecName: Full=Uncharacterized histidine-rich protein DDB_G0274557; Flags: Precursor
Unigene2063_S_henanense_Hep-pan	putative fructose 1,6-bisphosphate aldolase [Homalodisca vitripennis]
Unigene24885_S_henanense_Hep-pan	cytochrome c oxidase subunit VIIA putative [Scylla paramamosain]
Unigene2442_S_henanense_Hep-pan	putative reverse transcriptase [Marsupenaeus japonicus]
Unigene34408_S_henanense_Hep-pan	PREDICTED: thioredoxin-like protein 1-like [Nasonia vitripennis]
CL7736.Contig1_S_henanense_Hep-pan	JHE-like carboxylesterase 1 [Pandalopsis japonica]
Unigene12042_S_henanense_Hep-pan	hypothetical protein CLF_100574 [Clonorchis sinensis]
CL591.Contig2_S_henanense_Hep-pan	hypothetical protein DAPPUDRAFT_58148 [Daphnia pulex]
Unigene36957_S_henanense_Hep-pan	tick legumain [Haemaphysalis longicornis]
Unigene38523_S_henanense_Hep-pan	PREDICTED: reverse transcriptase-like protein-like [Saccoglossus kowalevskii]
CL70.Contig2_S_henanense_Hep-pan	2Cl- cotransporter [Callinectes sapidus]
Unigene35579_S_henanense_Hep-pan	Leukocyte receptor cluster member 9 [Caligus rogercresseyi]
CL6397.Contig1_S_henanense_Hep-pan	hypothetical protein DAPPUDRAFT_306979 [Daphnia pulex]
Unigene37170_S_henanense_Hep-pan	hypothetical protein DAPPUDRAFT_188248 [Daphnia pulex]
Unigene36269_S_henanense_Hep-pan	PREDICTED: autophagy-related protein 9A-like [Megachile rotundata]
Unigene32425_S_henanense_Hep-pan	hypothetical protein BRAFLDRAFT_114907 [Branchiostoma floridae]
Unigene21824_S_henanense_Hep-pan	acyl-CoA-binding protein [Fenneropenaeus chinensis]
Unigene448_S_henanense_Hep-pan	hypothetical protein BRAFLDRAFT_130664 [Branchiostoma floridae]
Unigene8475_S_henanense_Hep-pan	C-type lectin-like domain-containing protein PtLP [Portunus trituberculatus]
Unigene32355_S_henanense_Hep-pan	hypothetical protein DAPPUDRAFT_321740 [Daphnia pulex]
Unigene36461_S_henanense_Hep-pan	chymotrypsin-like proteinase [Scylla paramamosain]
CL209.Contig1_S_henanense_Hep-pan	putative reverse transcriptase [Marsupenaeus japonicus]
Unigene36213_S_henanense_Hep-pan	GF23569 [Drosophila ananassae]
Unigene2417_S_henanense_Hep-pan	Aconitate hydratase, mitochondrial [Harpegnathos saltator]
Unigene33396_S_henanense_Hep-pan	PREDICTED: proteasome subunit beta type-7-like [Megachile rotundata]
Unigene468_S_henanense_Hep-pan	PREDICTED: E3 ubiquitin-protein ligase listerin-like [Oryzias latipes]
CL2877.Contig1_S_henanense_Hep-pan	predicted protein [Nematostella vectensis]
Unigene35030_S_henanense_Hep-pan	sodium potassium-transporting ATPase subunit beta [Litopenaeus vannamei]
Unigene1090_S_henanense_Hep-pan	hypothetical protein CAPTEDRAFT_227708 [Capitella teleta]
CL7647.Contig4_S_henanense_Hep-pan	Agmatinase, mitochondrial [Crassostrea gigas]
CL2143.Contig2_S_henanense_Hep-pan	hypothetical protein TcasGA2_TC004643 [Tribolium castaneum]
CL4995.Contig1_S_henanense_Hep-pan	putative sh2 domain containing protein [Danaus plexippus]
Unigene38753_S_henanense_Hep-pan	PREDICTED: RNA-directed DNA polymerase from mobile element jockey-like, partial [Hydra magnipapillata]
Unigene35750_S_henanense_Hep-pan	ribonuclease [Papilio xuthus]
CL5925.Contig1_S_henanense_Hep-pan	beta-N-acetylglucosaminidase [Litopenaeus vannamei]
CL1852.Contig1_S_henanense_Hep-pan	hypothetical protein CLF_100574 [Clonorchis sinensis]
Unigene35120_S_henanense_Hep-pan	cytochrome c oxidase subunit III [Sinopotamon yangtsekiense]
CL2620.Contig2_S_henanense_Hep-pan	PREDICTED: parafibromin-like isoform 2 [Nasonia vitripennis]
CL2017.Contig1_S_henanense_Hep-pan	hypothetical protein PTSG_06207 [Salpingoeca sp. ATCC 50818]
CL5383.Contig1_S_henanense_Hep-pan	trypsinogen 2 [Litopenaeus vannamei]
Unigene22140_S_henanense_Hep-pan	cuticle protein CBM [Portunus pelagicus]
Unigene33162_S_henanense_Hep-pan	hypothetical protein BRAFLDRAFT_115435 [Branchiostoma floridae]
CL1840.Contig1_S_henanense_Hep-pan	hypothetical protein DAPPUDRAFT_314716 [Daphnia pulex]
Unigene35117_S_henanense_Hep-pan	hypothetical protein KGM_05157 [Danaus plexippus]
CL5396.Contig2_S_henanense_Hep-pan	NADH dehydrogenase subunit 5 [Sinopotamon yangtsekiense]
Unigene32039_S_henanense_Hep-pan	C-type lectin-like domain-containing protein PtLP [Portunus trituberculatus]
Unigene36183_S_henanense_Hep-pan	PREDICTED: diacylglycerol O-acyltransferase 1-like [Megachile rotundata]
Unigene30593_S_henanense_Hep-pan	PREDICTED: uncharacterized protein LOC100206740 [Hydra magnipapillata]
Unigene33946_S_henanense_Hep-pan	hypothetical protein DAPPUDRAFT_304918 [Daphnia pulex]
Unigene31158_S_henanense_Hep-pan	ribosomal S30 fusion protein [Eriocheir sinensis]
Unigene25970_S_henanense_Hep-pan	trypsin [Scylla paramamosain]
Unigene2402_S_henanense_Hep-pan	PREDICTED: uncharacterized protein LOC101234374 [Hydra magnipapillata]
Unigene28205_S_henanense_Hep-pan	hypothetical protein DAPPUDRAFT_202914 [Daphnia pulex]
Unigene1297_S_henanense_Hep-pan	macrophage migration inhibitory protein [Eriocheir sinensis]
Unigene1297_S_henanense_Hep-pan	macrophage migration inhibitory protein [Eriocheir sinensis]
Unigene29680_S_henanense_Hep-pan	hypothetical protein TcasGA2_TC030048, partial [Tribolium castaneum]
Unigene33051_S_henanense_Hep-pan	hypothetical protein DAPPUDRAFT_64687 [Daphnia pulex]
Unigene35110_S_henanense_Hep-pan	NADH dehydrogenase subunit 4 [Sinopotamon yangtsekiense]
Unigene36321_S_henanense_Hep-pan	hypothetical protein DAPPUDRAFT_308098 [Daphnia pulex]
Unigene31698_S_henanense_Hep-pan	S-antigen protein [Columba livia]
CL209.Contig2_S_henanense_Hep-pan	putative reverse transcriptase [Marsupenaeus japonicus]
CL2649.Contig1_S_henanense_Hep-pan	lectin [Eriocheir sinensis]
CL3777.Contig1_S_henanense_Hep-pan	Epidermal retinal dehydrogenase 2 [Crassostrea gigas]
Unigene33100_S_henanense_Hep-pan	conserved hypothetical protein [Pediculus humanus corporis]
Unigene36512_S_henanense_Hep-pan	PREDICTED: homeobox protein Dlx6a-like [Trichechus manatus latirostris]
Unigene28505_S_henanense_Hep-pan	hypothetical protein CAPTEDRAFT_188260 [Capitella teleta]
Unigene33797_S_henanense_Hep-pan	mitochondrial cytochrome c oxidase subunit IV [Locusta migratoria]
Unigene2503_S_henanense_Hep-pan	hypothetical protein DAPPUDRAFT_92746 [Daphnia pulex]
Unigene21908_S_henanense_Hep-pan	hemocyanin subunit 3 [Metacarcinus magister]
Unigene30914_S_henanense_Hep-pan	cathepsin L [Eriocheir sinensis]
Unigene29024_S_henanense_Hep-pan	gamma-interferon-inducible lysosomal thiol reductase [Litopenaeus vannamei]
Unigene1985_S_henanense_Hep-pan	hypothetical protein EGM_11740, partial [Macaca fascicularis]
Unigene935_S_henanense_Hep-pan	zinc finger protein [Ciona intestinalis]
CL7500.Contig2_S_henanense_Hep-pan	putative reverse transcriptase [Marsupenaeus japonicus]
Unigene36462_S_henanense_Hep-pan	chymotrypsin-like proteinase [Scylla paramamosain]
Unigene33440_S_henanense_Hep-pan	ribosomal protein S9 [Procambarus clarkii]
Unigene1553_S_henanense_Hep-pan	hypothetical protein CGI_10005504, partial [Crassostrea gigas]
Unigene23277_S_henanense_Hep-pan	PREDICTED: probable 4-hydroxy-2-oxoglutarate aldolase, mitochondrial-like isoform 1 [Strongylocentrotus purpuratus]
Unigene12993_S_henanense_Hep-pan	RecName: Full=Selenoprotein M; Flags: Precursor
Unigene2480_S_henanense_Hep-pan	hemocyanin subunit 6 [Eriocheir sinensis]
Unigene36970_S_henanense_Hep-pan	AAEL004278-PA [Aedes aegypti]
CL6169.Contig1_S_henanense_Hep-pan	hCG1793893
CL2118.Contig1_S_henanense_Hep-pan	PREDICTED: similar to aspartate aminotransferase [Tribolium castaneum]
CL2513.Contig2_S_henanense_Hep-pan	d-amino acid oxidase [Culex quinquefasciatus]
Unigene38076_S_henanense_Hep-pan	Egl nine-like protein 1 [Acromyrmex echinatior]
CL2801.Contig2_S_henanense_Hep-pan	hypothetical protein DAPPUDRAFT_302543 [Daphnia pulex]
CL230.Contig1_S_henanense_Hep-pan	hypothetical protein DAPPUDRAFT_327039 [Daphnia pulex]
Unigene34808_S_henanense_Hep-pan	lectin [Eriocheir sinensis]
CL2778.Contig2_S_henanense_Hep-pan	cytochrome c oxidase subunit II [Sinopotamon yangtsekiense]
Unigene7865_S_henanense_Hep-pan	lysozyme [Eriocheir sinensis]
CL7313.Contig1_S_henanense_Hep-pan	hypothetical protein [Acyrthosiphon pisum]
Unigene31345_S_henanense_Hep-pan	conserved hypothetical protein [Pediculus humanus corporis]
Unigene36630_S_henanense_Hep-pan	leucyl-tRNA synthetase [Salpingoeca sp. ATCC 50818]
CL5741.Contig1_S_henanense_Hep-pan	Annexin-B11, putative [Pediculus humanus corporis]
CL1481.Contig1_S_henanense_Hep-pan	RecName: Full=Oplophorus-luciferin 2-monooxygenase non-catalytic subunit; Flags: Precursor
Unigene36600_S_henanense_Hep-pan	hypothetical protein DAPPUDRAFT_230075 [Daphnia pulex]
CL701.Contig1_S_henanense_Hep-pan	hypothetical protein DAPPUDRAFT_226709 [Daphnia pulex]
CL1267.Contig1_S_henanense_Hep-pan	glutamine synthetase 2 [Procambarus clarkii]
Unigene31901_S_henanense_Hep-pan	signal peptidase complex, subunit SPC25, putative [Ixodes scapularis]
Unigene52849_S_henanense_Hep-pan	zinc proteinase Mpc1 [Litopenaeus vannamei]
Unigene33605_S_henanense_Hep-pan	GG19334 [Drosophila erecta]
Unigene25708_S_henanense_Hep-pan	PREDICTED: similar to translocon-associated protein subunit alpha [Tribolium castaneum]
Unigene34761_S_henanense_Hep-pan	cathepsin C [Eriocheir sinensis]
Unigene25943_S_henanense_Hep-pan	unknown [Dendroctonus ponderosae]
CL1155.Contig2_S_henanense_Hep-pan	GE16292 [Drosophila yakuba]
Unigene39612_S_henanense_Hep-pan	unnamed protein product [Tetraodon nigroviridis]
Unigene22570_S_henanense_Hep-pan	PREDICTED: LOW QUALITY PROTEIN: protein piccolo-like [Cavia porcellus]
Unigene20893_S_henanense_Hep-pan	Sec61 protein translocation complex beta subunit [Triatoma infestans]
Unigene39363_S_henanense_Hep-pan	PREDICTED: uncharacterized protein LOC100889563 [Strongylocentrotus purpuratus]
Unigene38275_S_henanense_Hep-pan	RecName: Full=Alpha-L-fucosidase; AltName: Full=Alpha-L-fucoside fucohydrolase; Flags: Precursor
Unigene21455_S_henanense_Hep-pan	C-type lectin receptor protein [Eriocheir sinensis]
CL4840.Contig2_S_henanense_Hep-pan	hypothetical protein DAPPUDRAFT_306997 [Daphnia pulex]
Unigene192_S_henanense_Hep-pan	PREDICTED: molybdenum cofactor biosynthesis protein 1-like [Oreochromis niloticus]
CL3474.Contig1_S_henanense_Hep-pan	PREDICTED: zinc metalloproteinase nas-13-like [Nasonia vitripennis]
CL271.Contig1_S_henanense_Hep-pan	cytochrome c oxidase subunit III [Sinopotamon yangtsekiense]
CL5145.Contig2_S_henanense_Hep-pan	unknown [Dendroctonus ponderosae]
CL209.Contig5_S_henanense_Hep-pan	putative reverse transcriptase [Marsupenaeus japonicus]
CL2424.Contig3_S_henanense_Hep-pan	polyubiquitin, putative [Acanthamoeba castellanii str. Neff]
Unigene28685_S_henanense_Hep-pan	hypothetical protein DAPPUDRAFT_300266 [Daphnia pulex]
Unigene35122_S_henanense_Hep-pan	U88 [Brugia malayi]
Unigene26022_S_henanense_Hep-pan	signal sequence receptor beta-like protein [Cherax quadricarinatus]
Unigene38224_S_henanense_Hep-pan	PREDICTED: vanin-like protein 1-like [Megachile rotundata]
CL3248.Contig1_S_henanense_Hep-pan	TPA_exp: reverse transcriptase [Schistosoma mansoni]
CL4129.Contig2_S_henanense_Hep-pan	zinc proteinase Mpc1 [Litopenaeus vannamei]
Unigene31679_S_henanense_Hep-pan	hypothetical protein CRE_21981 [Caenorhabditis remanei]
Unigene933_S_henanense_Hep-pan	Regucalcin [Crassostrea gigas]
Unigene27513_S_henanense_Hep-pan	reverse transcriptase [Ciona intestinalis]
Unigene33443_S_henanense_Hep-pan	hypothetical protein DAPPUDRAFT_335707 [Daphnia pulex]
Unigene36241_S_henanense_Hep-pan	hypothetical protein TRIADDRAFT_27462 [Trichoplax adhaerens]
CL1304.Contig1_S_henanense_Hep-pan	unc44 [Danaus plexippus]
Unigene41580_S_henanense_Hep-pan	ABC transporter [Daphnia pulex]
Unigene31023_S_henanense_Hep-pan	hypothetical protein DAPPUDRAFT_58148 [Daphnia pulex]
Unigene197_S_henanense_Hep-pan	RNA polymerase II 15kD subunit, isoform A [Drosophila melanogaster]
CL627.Contig1_S_henanense_Hep-pan	hypothetical protein PTSG_04189 [Salpingoeca sp. ATCC 50818]
Unigene37993_S_henanense_Hep-pan	hypothetical protein DAPPUDRAFT_303131 [Daphnia pulex]
Unigene36367_S_henanense_Hep-pan	hypothetical protein TREES_T100014069 [Tupaia chinensis]
Unigene33076_S_henanense_Hep-pan	unnamed protein product, partial [Trypanosoma congolense IL3000]
Unigene28142_S_henanense_Hep-pan	lectin [Eriocheir sinensis]
Unigene36929_S_henanense_Hep-pan	hypothetical protein AND_03596 [Anopheles darlingi]
Unigene39291_S_henanense_Hep-pan	RecName: Full=Oplophorus-luciferin 2-monooxygenase non-catalytic subunit; Flags: Precursor
Unigene32201_S_henanense_Hep-pan	mitochondrial cytochrome c oxidase subunit Va [Litopenaeus vannamei]
CL7497.Contig1_S_henanense_Hep-pan	hypothetical protein PTSG_12928 [Salpingoeca sp. ATCC 50818]
CL7210.Contig1_S_henanense_Hep-pan	hypothetical protein DAPPUDRAFT_241415 [Daphnia pulex]
CL3979.Contig1_S_henanense_Hep-pan	hypothetical protein MDA_GLEAN10017786 [Myotis davidii]
CL873.Contig1_S_henanense_Hep-pan	PREDICTED: uncharacterized protein LOC100181674 [Ciona intestinalis]
Unigene13254_S_henanense_Hep-pan	hypothetical protein CAEBREN_07885 [Caenorhabditis brenneri]
Unigene13473_S_henanense_Hep-pan	trans-sialidase [Trypanosoma cruzi strain CL Brener]
Unigene26149_S_henanense_Hep-pan	GH16383 [Drosophila grimshawi]
Unigene25719_S_henanense_Hep-pan	PREDICTED: hypothetical protein LOC100520585 [Sus scrofa]
Unigene39623_S_henanense_Hep-pan	retinitis pigmentosa GTPase regulator-like protein [Plasmodium yoelii yoelii]
CL268.Contig1_S_henanense_Hep-pan	hypothetical protein EIN_155670 [Entamoeba invadens IP1]
Unigene14550_S_henanense_Hep-pan	hypothetical protein BRAFLDRAFT_88446 [Branchiostoma floridae]
CL7751.Contig1_S_henanense_Hep-pan	hypothetical protein EAI_03683 [Harpegnathos saltator]
CL864.Contig9_S_henanense_Hep-pan	hypothetical protein TcasGA2_TC030701 [Tribolium castaneum]
Unigene13229_S_henanense_Hep-pan	hypothetical protein CAPTEDRAFT_163289 [Capitella teleta]
Unigene23166_S_henanense_Hep-pan	voltage gated chloride channel domain-containing protein [Toxoplasma gondii ME49]
Unigene24845_S_henanense_Hep-pan	hypothetical protein DAPPUDRAFT_311166 [Daphnia pulex]
Unigene13343_S_henanense_Hep-pan	Protein COL-103 [Caenorhabditis elegans]
Unigene32481_S_henanense_Hep-pan	hypothetical protein I79_011083 [Cricetulus griseus]
Unigene33963_S_henanense_Hep-pan	PREDICTED: LOW QUALITY PROTEIN: titin [Monodelphis domestica]
CL985.Contig2_S_henanense_Hep-pan	PREDICTED: uncharacterized protein LOC101287827 [Orcinus orca]
CL702.Contig3_S_henanense_Hep-pan	unnamed protein product [Tetraodon nigroviridis]
Unigene29998_S_henanense_Hep-pan	threonine-protein kinase irlF; AltName: Full=Inositol-requiring protein-like protein kinase F
Unigene1771_S_henanense_Hep-pan	putative proteophosphoglycan ppg3 [Leishmania infantum JPCM5]
Unigene29872_S_henanense_Hep-pan	AGAP004620-PC [Anopheles gambiae str. PEST]
CL3332.Contig1_S_henanense_Hep-pan	pol-like protein [Biomphalaria glabrata]
Unigene26065_S_henanense_Hep-pan	proteoglycan 4 precursor [Rattus norvegicus]
Unigene25773_S_henanense_Hep-pan	CRE-PQN-75 protein [Caenorhabditis remanei]
CL4515.Contig1_S_henanense_Hep-pan	crustin-1 [Eriocheir sinensis]
CL2184.Contig1_S_henanense_Hep-pan	conserved hypothetical protein [Pediculus humanus corporis]
Unigene7878_S_henanense_Hep-pan	PREDICTED: cyclin-dependent kinase 10-like [Takifugu rubripes]
Unigene13390_S_henanense_Hep-pan	PREDICTED: similar to no mitochondrial derivative CG5395-PA [Tribolium castaneum]
Unigene23859_S_henanense_Hep-pan	hypothetical protein [Cryptosporidium hominis TU502]
Unigene39639_S_henanense_Hep-pan	PREDICTED: dual specificity testis-specific protein kinase 2 isoform 2 [Orcinus orca]
Unigene32128_S_henanense_Hep-pan	hypothetical protein TREES_T100008926 [Tupaia chinensis]
CL590.Contig1_S_henanense_Hep-pan	pol-like protein [Biomphalaria glabrata]
Unigene21654_S_henanense_Hep-pan	NO-insensitive guanylyl cyclase III [Gecarcinus lateralis]
CL911.Contig4_S_henanense_Hep-pan	hypothetical protein [Trypanosoma cruzi strain CL Brener]
Unigene14471_S_henanense_Hep-pan	hypothetical protein KGM_07987 [Danaus plexippus]
Unigene7847_S_henanense_Hep-pan	cuticle proprotein proCP3.3 [Callinectes sapidus]
CL1687.Contig1_S_henanense_Hep-pan	PREDICTED: uncharacterized protein LOC100902338 [Metaseiulus occidentalis]
Unigene30173_S_henanense_Hep-pan	nucleoredoxin, putative [Pediculus humanus corporis]
Unigene28348_S_henanense_Hep-pan	AAEL014517-PA [Aedes aegypti]
CL864.Contig6_S_henanense_Hep-pan	AGAP002273-PA [Anopheles gambiae str. PEST]
Unigene31592_S_henanense_Hep-pan	PREDICTED: uncharacterized protein LOC100591296 [Nomascus leucogenys]
Unigene7697_S_henanense_Hep-pan	hypothetical protein PTSG_04462 [Salpingoeca sp. ATCC 50818]
CL168.Contig2_S_henanense_Hep-pan	CG2839 [Drosophila melanogaster]
Unigene14548_S_henanense_Hep-pan	PREDICTED: low-density lipoprotein receptor-related protein 4 [Felis catus]
CL144.Contig1_S_henanense_Hep-pan	endonuclease and reverse transcriptase-like protein [Bombyx mori]
Unigene6510_S_henanense_Hep-pan	PREDICTED: similar to AGAP002104-PA [Tribolium castaneum]
CL2003.Contig1_S_henanense_Hep-pan	hypothetical protein I79_020146 [Cricetulus griseus]
Unigene24746_S_henanense_Hep-pan	serine proteinase-like protein [Macrobrachium nipponense]
Unigene13586_S_henanense_Hep-pan	hypothetical protein CAPTEDRAFT_161086, partial [Capitella teleta]
CL567.Contig2_S_henanense_Hep-pan	non-LTR retrotransposon CATS [Danaus plexippus]
CL1756.Contig1_S_henanense_Hep-pan	RNA exonuclease 1-like protein [Camponotus floridanus]
Unigene32679_S_henanense_Hep-pan	PREDICTED: collagen alpha-1(I) chain [Otolemur garnettii]
Unigene26133_S_henanense_Hep-pan	GJ13031 [Drosophila virilis]
Unigene13227_S_henanense_Hep-pan	hypothetical protein PTSG_02500 [Salpingoeca sp. ATCC 50818]
Unigene13035_S_henanense_Hep-pan	hypothetical protein DFA_08919 [Dictyostelium fasciculatum]
CL7570.Contig1_S_henanense_Hep-pan	hypothetical protein KGM_19640 [Danaus plexippus]
Unigene2164_S_henanense_Hep-pan	hypothetical protein KGM_14575 [Danaus plexippus]
Unigene39617_S_henanense_Hep-pan	PREDICTED: uncharacterized protein LOC100880064 [Megachile rotundata]
Unigene18464_S_henanense_Hep-pan	conserved hypothetical protein [Pediculus humanus corporis]
Unigene32378_S_henanense_Hep-pan	notopleural, isoform A [Drosophila melanogaster]
Unigene18739_S_henanense_Hep-pan	AGAP001238-PB [Anopheles gambiae str. PEST]
Unigene33629_S_henanense_Hep-pan	C-type lectin [Procambarus clarkii]
Unigene20909_S_henanense_Hep-pan	PREDICTED: solute carrier family 22 (organic cation transporter), member 21-like [Saccoglossus kowalevskii]
Unigene34963_S_henanense_Hep-pan	PREDICTED: keratin-associated protein 10-7-like [Rattus norvegicus]
Unigene40014_S_henanense_Hep-pan	coagulation factor VII [Culex quinquefasciatus]
Unigene20790_S_henanense_Hep-pan	Peritrophin-1 [Camponotus floridanus]
CL6999.Contig1_S_henanense_Hep-pan	pol-like protein [Biomphalaria glabrata]
CL7290.Contig4_S_henanense_Hep-pan	conserved hypothetical protein [Culex quinquefasciatus]
CL2732.Contig1_S_henanense_Hep-pan	hypothetical protein CAPTEDRAFT_27962, partial [Capitella teleta]
Unigene6183_S_henanense_Hep-pan	PREDICTED: ran-binding protein 9-like [Monodelphis domestica]
Unigene7730_S_henanense_Hep-pan	cyclophilin [Haemonchus contortus]
CL3841.Contig1_S_henanense_Hep-pan	hypothetical protein DDB_G0275205 [Dictyostelium discoideum AX4]
Unigene39982_S_henanense_Hep-pan	hypothetical protein AND_21966 [Anopheles darlingi]
Unigene26481_S_henanense_Hep-pan	Protein kintoun [Acromyrmex echinatior]
Unigene30836_S_henanense_Hep-pan	PREDICTED: histone H2A-like [Hydra magnipapillata]
Unigene22050_S_henanense_Hep-pan	hypothetical protein I79_020146 [Cricetulus griseus]
Unigene1929_S_henanense_Hep-pan	PREDICTED: uncharacterized protein LOC763830, partial [Strongylocentrotus purpuratus]
Unigene28547_S_henanense_Hep-pan	GG25239 [Drosophila erecta]
Unigene40140_S_henanense_Hep-pan	protein lin-32, putative [Pediculus humanus corporis]
Unigene39626_S_henanense_Hep-pan	putative fibrillarin [Trypanosoma vivax Y486]
Unigene23713_S_henanense_Hep-pan	PREDICTED: uncharacterized protein LOC100939189, partial [Pongo abelii]
Unigene31440_S_henanense_Hep-pan	PREDICTED: uncharacterized protein LOC100914811 [Sarcophilus harrisii]
Unigene21388_S_henanense_Hep-pan	PREDICTED: LOW QUALITY PROTEIN: gametogenetin-like [Cavia porcellus]
Unigene7844_S_henanense_Hep-pan	hypothetical protein [Trichomonas vaginalis G3]
CL5693.Contig1_S_henanense_Hep-pan	PREDICTED: uncharacterized protein LOC100215935 [Hydra magnipapillata]
Unigene14890_S_henanense_Hep-pan	peroxidase precursor [Tribolium castaneum]
CL5079.Contig1_S_henanense_Hep-pan	PREDICTED: splicing factor 3B subunit 4-like [Oryzias latipes]
CL811.Contig1_S_henanense_Hep-pan	PREDICTED: hypothetical protein LOC100575279 [Acyrthosiphon pisum]
Unigene34272_S_henanense_Hep-pan	hypothetical protein UY3_06274 [Chelonia mydas]
Unigene26136_S_henanense_Hep-pan	polycystic kidney disease 2-like 1 [Oryzias latipes]
Unigene31927_S_henanense_Hep-pan	PREDICTED: uncharacterized protein LOC100227852 isoform 1 [Taeniopygia guttata]
Unigene39695_S_henanense_Hep-pan	hypothetical protein PTSG_10394 [Salpingoeca sp. ATCC 50818]
Unigene34981_S_henanense_Hep-pan	hypothetical protein TcasGA2_TC005924 [Tribolium castaneum]
Unigene1480_S_henanense_Hep-pan	Protein furry [Harpegnathos saltator]
Unigene31723_S_henanense_Hep-pan	PREDICTED: uncharacterized protein LOC100930444 [Sarcophilus harrisii]
Unigene13365_S_henanense_Hep-pan	PREDICTED: uncharacterized protein LOC101031809 [Saimiri boliviensis boliviensis]
CL3980.Contig2_S_henanense_Hep-pan	myosin heavy chain variant A [Bombyx mandarina]
CL764.Contig4_S_henanense_Hep-pan	hypothetical protein PTSG_11912 [Salpingoeca sp. ATCC 50818]
Unigene39749_S_henanense_Hep-pan	PREDICTED: similar to conserved hypothetical protein [Tribolium castaneum]
CL4699.Contig3_S_henanense_Hep-pan	hypothetical protein EAI_13691 [Harpegnathos saltator]
Unigene29829_S_henanense_Hep-pan	hypothetical protein NCLIV_030220 [Neospora caninum Liverpool]
CL827.Contig3_S_henanense_Hep-pan	Lysine-specific demethylase 3B [Acromyrmex echinatior]
Unigene32889_S_henanense_Hep-pan	PREDICTED: uncharacterized protein LOC101349814 [Trichechus manatus latirostris]
Unigene14990_S_henanense_Hep-pan	hypothetical protein [Trichomonas vaginalis G3]
CL165.Contig1_S_henanense_Hep-pan	hypothetical protein CAPTEDRAFT_217086 [Capitella teleta]
CL1266.Contig2_S_henanense_Hep-pan	PREDICTED: similar to GA15370-PA [Tribolium castaneum]
Unigene14776_S_henanense_Hep-pan	hypothetical protein PCYB_144050, partial [Plasmodium cynomolgi strain B]
Unigene7854_S_henanense_Hep-pan	mucin-like protein [Cryptosporidium hominis]
Unigene21483_S_henanense_Hep-pan	hypothetical protein BRAFLDRAFT_85195 [Branchiostoma floridae]
Unigene13963_S_henanense_Hep-pan	PREDICTED: ryanodine receptor 44F-like [Bombus impatiens]
Unigene39635_S_henanense_Hep-pan	PREDICTED: LOW QUALITY PROTEIN: ATPase family AAA domain-containing protein 1-A-like [Bombus terrestris]
Unigene39817_S_henanense_Hep-pan	RecName: Full=Uncharacterized protein DDB_G0271670; Flags: Precursor
Unigene21911_S_henanense_Hep-pan	semaphorin [Culex quinquefasciatus]
Unigene20730_S_henanense_Hep-pan	hypothetical protein [Monosiga brevicollis MX1]
Unigene1076_S_henanense_Hep-pan	gag-like protein [Biomphalaria glabrata]
Unigene29806_S_henanense_Hep-pan	hypothetical protein UY3_06274 [Chelonia mydas]
Unigene35998_S_henanense_Hep-pan	PREDICTED: uncharacterized protein LOC502541 [Rattus norvegicus]
Unigene27958_S_henanense_Hep-pan	PREDICTED: uncharacterized protein LOC100893982 [Strongylocentrotus purpuratus]
CL7757.Contig1_S_henanense_Hep-pan	hypothetical protein CAPTEDRAFT_218181 [Capitella teleta]
Unigene25607_S_henanense_Hep-pan	gel-forming, isoform CRA_a
Unigene715_S_henanense_Hep-pan	PREDICTED: dual specificity testis-specific protein kinase 1-like, partial [Ailuropoda melanoleuca]
Unigene7981_S_henanense_Hep-pan	Orphan nuclear receptor NR2E1, putative [Pediculus humanus corporis]
CL7290.Contig1_S_henanense_Hep-pan	gag-like protein [Biomphalaria glabrata]
Unigene38492_S_henanense_Hep-pan	unnamed protein product [Tetraodon nigroviridis]
CL4176.Contig1_S_henanense_Hep-pan	U88 [Brugia malayi]
Unigene1112_S_henanense_Hep-pan	hypothetical protein CAPTEDRAFT_188650 [Capitella teleta]
Unigene29805_S_henanense_Hep-pan	chloride channel protein k, putative [Toxoplasma gondii VEG]
Unigene38610_S_henanense_Hep-pan	PREDICTED: hypothetical protein LOC100650832 [Bombus terrestris]
Unigene22033_S_henanense_Hep-pan	ankyrin repeat protein [Trichomonas vaginalis G3]
Unigene33259_S_henanense_Hep-pan	cuticle protein CB6 [Portunus pelagicus]
CL587.Contig1_S_henanense_Hep-pan	alpha-2-macroglobulin [Pacifastacus leniusculus]
Unigene39641_S_henanense_Hep-pan	putative Rho-associated protein kinase [Danaus plexippus]
Unigene7827_S_henanense_Hep-pan	hypothetical protein CAPTEDRAFT_24569, partial [Capitella teleta]
CL142.Contig2_S_henanense_Hep-pan	pol-like protein [Biomphalaria glabrata]
Unigene13596_S_henanense_Hep-pan	PREDICTED: keratin-associated protein 4-12-like isoform 3 [Felis catus]
CL4735.Contig1_S_henanense_Hep-pan	hypothetical protein DAPPUDRAFT_306237 [Daphnia pulex]
Unigene41604_S_henanense_Hep-pan	U88 [Brugia malayi]
Unigene7951_S_henanense_Hep-pan	RecName: Full=Uncharacterized protein LOC284861
Unigene28316_S_henanense_Hep-pan	hypothetical protein BRAFLDRAFT_67137 [Branchiostoma floridae]
Unigene28679_S_henanense_Hep-pan	hCG1793893
Unigene24544_S_henanense_Hep-pan	Trifunctional purine biosynthetic protein adenosine-3 [Heterocephalus glaber]
Unigene7933_S_henanense_Hep-pan	conserved hypothetical protein [Pediculus humanus corporis]
Unigene29107_S_henanense_Hep-pan	unnamed protein product [Oikopleura dioica]
Unigene525_S_henanense_Hep-pan	PREDICTED: TATA box-binding protein-like protein 1-like [Megachile rotundata]
Unigene25642_S_henanense_Hep-pan	RPGR [Ovis aries]
Unigene450_S_henanense_Hep-pan	PREDICTED: monocarboxylate transporter 14-like [Bombus impatiens]
Unigene8447_S_henanense_Hep-pan	PREDICTED: hypothetical protein LOC100123740 [Nasonia vitripennis]
Unigene9075_S_henanense_Hep-pan	PREDICTED: insulin-like growth factor-binding protein complex acid labile subunit-like [Acyrthosiphon pisum]
Unigene26810_S_henanense_Hep-pan	hypothetical protein [Paramecium tetraurelia strain d4-2]
CL864.Contig7_S_henanense_Hep-pan	hypothetical protein [Cryptosporidium muris RN66]
Unigene10558_S_henanense_Hep-pan	chitinase [Scylla serrata]
Unigene41703_S_henanense_Hep-pan	notch 2 [Daphnia pulex]
CL1434.Contig1_S_henanense_Hep-pan	hypothetical protein [Brugia malayi]
CL5840.Contig1_S_henanense_Hep-pan	Protein PQN-75, isoform a [Caenorhabditis elegans]
Unigene39687_S_henanense_Hep-pan	GA18231 [Drosophila pseudoobscura pseudoobscura]
Unigene27056_S_henanense_Hep-pan	receptor tyrosine kinase proto-oncogene [Xiphophorus xiphidium]
Unigene36489_S_henanense_Hep-pan	hypothetical protein BRAFLDRAFT_86650 [Branchiostoma floridae]
CL1181.Contig4_S_henanense_Hep-pan	putative integrase core domain protein [Trichinella spiralis]
CL3094.Contig1_S_henanense_Hep-pan	Microtubule-associated protein 1A [Myotis davidii]
Unigene39690_S_henanense_Hep-pan	TPA: hormonally upregulated Neu-associated kinase-like [Bos taurus]
Unigene13916_S_henanense_Hep-pan	ryanodine receptor [Litopenaeus vannamei]
Unigene40417_S_henanense_Hep-pan	hypothetical protein EGM_08695, partial [Macaca fascicularis]
Unigene13235_S_henanense_Hep-pan	outer dense fiber protein 1 [Sus scrofa]
Unigene37020_S_henanense_Hep-pan	zinc finger protein 526 [Xenopus (Silurana) tropicalis]
Unigene26143_S_henanense_Hep-pan	PREDICTED: tyrosine-protein kinase yes-like [Oryzias latipes]
CL2844.Contig1_S_henanense_Hep-pan	hypothetical protein M91_20998, partial [Bos grunniens mutus]
CL3577.Contig3_S_henanense_Hep-pan	Protein RSR-1 [Caenorhabditis elegans]
Unigene205_S_henanense_Hep-pan	polyADP-ribosyltransferase [Polysphondylium pallidum PN500]
CL1143.Contig2_S_henanense_Hep-pan	M2904]
Unigene32580_S_henanense_Hep-pan	hypothetical protein AND_19726 [Anopheles darlingi]
CL907.Contig1_S_henanense_Hep-pan	major ampullate silk protein 2 [Argiope bruennichi]
Unigene8538_S_henanense_Hep-pan	PC2-like protein [Orconectes limosus]
CL3606.Contig2_S_henanense_Hep-pan	proteophosphoglycan 5 [Leishmania major strain Friedlin]
Unigene6901_S_henanense_Hep-pan	PREDICTED: hypothetical protein LOC100747019 [Bombus impatiens]
Unigene39861_S_henanense_Hep-pan	Antennapedia [Procambarus clarkii]
Unigene35832_S_henanense_Hep-pan	hypothetical protein TcasGA2_TC005146 [Tribolium castaneum]
Unigene8080_S_henanense_Hep-pan	PREDICTED: neuropeptide Y receptor type 2-like [Apis mellifera]
CL7511.Contig3_S_henanense_Hep-pan	hypothetical protein DAPPUDRAFT_262406 [Daphnia pulex]
Unigene25464_S_henanense_Hep-pan	S-antigen protein [Columba livia]
Unigene31348_S_henanense_Hep-pan	hypothetical protein DAPPUDRAFT_196031 [Daphnia pulex]
Unigene14948_S_henanense_Hep-pan	hypothetical protein BRAFLDRAFT_107076 [Branchiostoma floridae]
Unigene39340_S_henanense_Hep-pan	hypothetical protein UY3_06274 [Chelonia mydas]
CL4155.Contig1_S_henanense_Hep-pan	heat shock protein 21 [Macrobrachium rosenbergii]
Unigene45644_S_henanense_Hep-pan	RNA non-specific endonuclease [Penaeus monodon]
Unigene8363_S_henanense_Hep-pan	putative oxysterol-binding protein 1A [Danaus plexippus]
Unigene21196_S_henanense_Hep-pan	transmembrane protein 117 [Xenopus laevis]
Unigene31923_S_henanense_Hep-pan	hypothetical protein BRAFLDRAFT_79074 [Branchiostoma floridae]
CL183.Contig1_S_henanense_Hep-pan	PREDICTED: RNA-directed DNA polymerase from mobile element jockey-like [Strongylocentrotus purpuratus]
CL229.Contig1_S_henanense_Hep-pan	low-density lipoprotein receptor-related protein 2 [Branchiostoma floridae]
CL332.Contig1_S_henanense_Hep-pan	gag-like protein [Biomphalaria glabrata]
CL1944.Contig2_S_henanense_Hep-pan	basic proline-rich protein precursor [Sus scrofa]
CL6723.Contig1_S_henanense_Hep-pan	PREDICTED: hypothetical protein LOC100702766 [Oreochromis niloticus]
Unigene31036_S_henanense_Hep-pan	PREDICTED: hypothetical protein LOC100535378 [Danio rerio]
Unigene39700_S_henanense_Hep-pan	Protein piccolo [Crassostrea gigas]
Unigene40108_S_henanense_Hep-pan	actin 1 [Penaeus monodon]
Unigene38179_S_henanense_Hep-pan	hypothetical protein TcasGA2_TC015919 [Tribolium castaneum]
Unigene24088_S_henanense_Hep-pan	mucin 5
CL1023.Contig4_S_henanense_Hep-pan	mucin, partial
Unigene39651_S_henanense_Hep-pan	PREDICTED: forkhead box protein G1-like isoform 1 [Monodelphis domestica]
Unigene42206_S_henanense_Hep-pan	pol-like protein [Biomphalaria glabrata]
Unigene8806_S_henanense_Hep-pan	conserved hypothetical protein [Neospora caninum Liverpool]
Unigene2146_S_henanense_Hep-pan	PREDICTED: uncharacterized protein LOC100849233 [Bos taurus]
CL1456.Contig2_S_henanense_Hep-pan	pol-like protein [Biomphalaria glabrata]
CL1733.Contig1_S_henanense_Hep-pan	polyprotein [Bombyx mori]
CL7757.Contig2_S_henanense_Hep-pan	hypothetical protein CAPTEDRAFT_200504, partial [Capitella teleta]
Unigene13484_S_henanense_Hep-pan	hypothetical protein DAPPUDRAFT_329385 [Daphnia pulex]
Unigene34337_S_henanense_Hep-pan	Kettin [Procambarus clarkii]
Unigene39668_S_henanense_Hep-pan	hypothetical protein BRAFLDRAFT_100153 [Branchiostoma floridae]
Unigene41797_S_henanense_Hep-pan	neuroblastoma-like protein [Glyptapanteles indiensis]
Unigene273_S_henanense_Hep-pan	Peritrophin-1 [Camponotus floridanus]
Unigene17729_S_henanense_Hep-pan	calcified cuticle protein CP19.0 isoform B [Callinectes sapidus]
CL887.Contig2_S_henanense_Hep-pan	conserved Plasmodium protein [Plasmodium falciparum 3D7]
Unigene50763_S_henanense_Hep-pan	reverse transcriptase [Lymantria dispar]
Unigene38286_S_henanense_Hep-pan	PREDICTED: uncharacterized protein LOC752844 [Strongylocentrotus purpuratus]
Unigene8390_S_henanense_Hep-pan	M2904]
CL2843.Contig2_S_henanense_Hep-pan	PREDICTED: SCAN domain-containing protein 3-like [Xenopus (Silurana) tropicalis]
Unigene39656_S_henanense_Hep-pan	salivary gland secretion 1 [Drosophila melanogaster]
Unigene873_S_henanense_Hep-pan	reverse transcriptase (put.); putative [Drosophila melanogaster]
CL727.Contig1_S_henanense_Hep-pan	pol-like protein [Biomphalaria glabrata]
Unigene1217_S_henanense_Hep-pan	RecName: Full=Transcription factor SPT20 homolog
Unigene865_S_henanense_Hep-pan	pol-like protein [Biomphalaria glabrata]
CL2699.Contig1_S_henanense_Hep-pan	pol [Drosophila melanogaster]
Unigene35012_S_henanense_Hep-pan	IMD [Litopenaeus vannamei]
Unigene36471_S_henanense_Hep-pan	PREDICTED: uncharacterized protein LOC575286 [Strongylocentrotus purpuratus]
Unigene32567_S_henanense_Hep-pan	hypothetical protein G5I_05770 [Acromyrmex echinatior]
Unigene13279_S_henanense_Hep-pan	voltage gated chloride channel domain-containing protein [Toxoplasma gondii ME49]
Unigene34149_S_henanense_Hep-pan	calcium-dependent protein kinase [Cryptosporidium muris RN66]
CL5968.Contig1_S_henanense_Hep-pan	putative reverse transcriptase [Marsupenaeus japonicus]
Unigene1717_S_henanense_Hep-pan	GL20422 [Drosophila persimilis]
Unigene14363_S_henanense_Hep-pan	PREDICTED: uncharacterized protein LOC101078810, partial [Takifugu rubripes]
CL4961.Contig2_S_henanense_Hep-pan	MRC1L-D [Gallus gallus]
CL696.Contig2_S_henanense_Hep-pan	hypothetical protein I79_020146 [Cricetulus griseus]
Unigene39935_S_henanense_Hep-pan	PREDICTED: cyclin-dependent kinase B2-1-like [Strongylocentrotus purpuratus]
CL1995.Contig2_S_henanense_Hep-pan	C. briggsae CBR-COL-176 protein [Caenorhabditis briggsae]
CL5018.Contig2_S_henanense_Hep-pan	predicted protein [Nematostella vectensis]
CL3674.Contig1_S_henanense_Hep-pan	PREDICTED: uncharacterized protein LOC100215935 [Hydra magnipapillata]
Unigene13715_S_henanense_Hep-pan	PREDICTED: LOW QUALITY PROTEIN: myosin-XV-like [Bombus impatiens]
Unigene37590_S_henanense_Hep-pan	PREDICTED: protein HEXIM1-like [Megachile rotundata]
Unigene7920_S_henanense_Hep-pan	Cuticle protein 19 [Lepeophtheirus salmonis]
Unigene25684_S_henanense_Hep-pan	PREDICTED: uncharacterized protein LOC101167543 [Oryzias latipes]
Unigene35589_S_henanense_Hep-pan	GG16396 [Drosophila erecta]
Unigene16192_S_henanense_Hep-pan	hypothetical protein DAPPUDRAFT_65345 [Daphnia pulex]
Unigene16259_S_henanense_Hep-pan	PREDICTED: microtubule-actin cross-linking factor 1-like [Bombus impatiens]
Unigene17000_S_henanense_Hep-pan	hypothetical protein [Paramecium tetraurelia strain d4-2]
CL2882.Contig2_S_henanense_Hep-pan	PREDICTED: meiotic recombination protein SPO11-like [Takifugu rubripes]
CL7209.Contig1_S_henanense_Hep-pan	PREDICTED: uncharacterized protein LOC101241704, partial [Hydra magnipapillata]
Unigene1550_S_henanense_Hep-pan	Plectin-1 [Harpegnathos saltator]
CL1398.Contig3_S_henanense_Hep-pan	KH domain containing protein [Brugia malayi]
Unigene54576_S_henanense_Hep-pan	PAP-associated domain-containing protein, putative [Ixodes scapularis]
Unigene7843_S_henanense_Hep-pan	cuticlin, putative [Ixodes scapularis]
Unigene30284_S_henanense_Hep-pan	probable zinc metalloproteinase [Brugia malayi]
Unigene31054_S_henanense_Hep-pan	RecName: Full=Uncharacterized histidine-rich protein DDB_G0274557; Flags: Precursor
CL3968.Contig1_S_henanense_Hep-pan	gag-like protein [Biomphalaria glabrata]
CL688.Contig1_S_henanense_Hep-pan	PREDICTED: lutropin-choriogonadotropic hormone receptor-like [Apis florea]
Unigene1150_S_henanense_Hep-pan	arginine repetitive matrix protein 3 [Papio anubis]
Unigene34072_S_henanense_Hep-pan	hypothetical protein BRAFLDRAFT_124250 [Branchiostoma floridae]
Unigene36351_S_henanense_Hep-pan	PREDICTED: hypothetical protein LOC100535378 [Danio rerio]
Unigene26407_S_henanense_Hep-pan	unnamed protein product [Trypanosoma congolense IL3000]
CL1696.Contig1_S_henanense_Hep-pan	hypothetical protein TcasGA2_TC005273 [Tribolium castaneum]
CL306.Contig1_S_henanense_Hep-pan	choriogenin H [Liza haematocheila]
Unigene39636_S_henanense_Hep-pan	voltage gated chloride channel domain-containing protein [Toxoplasma gondii ME49]
Unigene26579_S_henanense_Hep-pan	GH21909 [Drosophila grimshawi]
Unigene13422_S_henanense_Hep-pan	PREDICTED: 1-aminocyclopropane-1-carboxylate synthase-like protein 1-like [Oryzias latipes]
Unigene19962_S_henanense_Hep-pan	predicted protein [Nematostella vectensis]
CL4943.Contig1_S_henanense_Hep-pan	hypothetical protein BRAFLDRAFT_277565 [Branchiostoma floridae]
Unigene7699_S_henanense_Hep-pan	GG18108 [Drosophila erecta]
CL543.Contig1_S_henanense_Hep-pan	pol-like protein [Biomphalaria glabrata]
Unigene29964_S_henanense_Hep-pan	conserved hypothetical protein [Pediculus humanus corporis]
Unigene43582_S_henanense_Hep-pan	conserved hypothetical protein [Pediculus humanus corporis]
Unigene8337_S_henanense_Hep-pan	Zn finger homeodomain 2 [Danaus plexippus]
CL1728.Contig1_S_henanense_Hep-pan	Stonustoxin subunit alpha [Chelonia mydas]
CL2562.Contig2_S_henanense_Hep-pan	PREDICTED: hypothetical protein LOC368413 [Danio rerio]
Unigene22316_S_henanense_Hep-pan	PREDICTED: uncharacterized protein LOC100989919 [Pan paniscus]
Unigene28451_S_henanense_Hep-pan	GL10369 [Drosophila persimilis]
Unigene38861_S_henanense_Hep-pan	hypothetical protein [Paramecium tetraurelia strain d4-2]
Unigene6185_S_henanense_Hep-pan	hypothetical protein KGM_11323 [Danaus plexippus]
Unigene8398_S_henanense_Hep-pan	hypothetical protein DAPPUDRAFT_311205 [Daphnia pulex]
Unigene28237_S_henanense_Hep-pan	hCG1793893
CL898.Contig1_S_henanense_Hep-pan	hypothetical protein CRE_21981 [Caenorhabditis remanei]
Unigene40194_S_henanense_Hep-pan	cyclophilin-RNA interacting protein [Paramecium tetraurelia]
CL697.Contig1_S_henanense_Hep-pan	putative gag-pol protein [Drosophila ananassae]
Unigene40612_S_henanense_Hep-pan	CPAM1114
Unigene14294_S_henanense_Hep-pan	Sox14 protein [Scylla paramamosain]
Unigene34584_S_henanense_Hep-pan	PREDICTED: hypothetical protein LOC100497892 [Xenopus (Silurana) tropicalis]
Unigene36221_S_henanense_Hep-pan	GJ22724 [Drosophila virilis]
Unigene39673_S_henanense_Hep-pan	GF24632 [Drosophila ananassae]
Unigene19745_S_henanense_Hep-pan	hypothetical protein BRAFLDRAFT_102475 [Branchiostoma floridae]
Unigene2303_S_henanense_Hep-pan	U1103]
Unigene24312_S_henanense_Hep-pan	hypothetical protein DAPPUDRAFT_254737 [Daphnia pulex]
Unigene32985_S_henanense_Hep-pan	hypothetical protein TcasGA2_TC005208 [Tribolium castaneum]
CL3360.Contig1_S_henanense_Hep-pan	Vacuolar fusion protein MON1-like protein A [Harpegnathos saltator]
CL411.Contig1_S_henanense_Hep-pan	cytochrome P450 6BQ13 [Tribolium castaneum]
Unigene35123_S_henanense_Hep-pan	PREDICTED: probable palmitoyltransferase ZDHHC12 [Papio anubis]
Unigene22718_S_henanense_Hep-pan	fibroin-3, partial [Araneus diadematus]
Unigene32736_S_henanense_Hep-pan	LRR-repeat protein 2 [Crassostrea gigas]
CL7064.Contig3_S_henanense_Hep-pan	Putative uncharacterized transposon-derived protein ZK1236.4, partial [Columba livia]
Unigene7714_S_henanense_Hep-pan	formin [Trypanosoma cruzi strain CL Brener]
CL3801.Contig1_S_henanense_Hep-pan	hypothetical protein DAPPUDRAFT_325814 [Daphnia pulex]
CL5467.Contig1_S_henanense_Hep-pan	RecName: Full=Histidine-rich glycoprotein; Flags: Precursor
Unigene13899_S_henanense_Hep-pan	predicted protein [Naegleria gruberi]
Unigene14668_S_henanense_Hep-pan	eIF4G eukaryotic initiation factor 4, Nic domain containing protein [Cryptosporidium parvum Iowa II]
Unigene8878_S_henanense_Hep-pan	putative proteophosphoglycan ppg3 [Leishmania major strain Friedlin]
CL319.Contig1_S_henanense_Hep-pan	hypothetical protein UY3_06274 [Chelonia mydas]
CL362.Contig2_S_henanense_Hep-pan	PREDICTED: uncharacterized protein LOC575262 [Strongylocentrotus purpuratus]
Unigene39738_S_henanense_Hep-pan	Immunoglobulin G-binding protein A, partial [Heterocephalus glaber]
Unigene7367_S_henanense_Hep-pan	RecName: Full=Uncharacterized protein DDB_G0271670; Flags: Precursor
Unigene1877_S_henanense_Hep-pan	PREDICTED: uncharacterized protein LOC101078810, partial [Takifugu rubripes]
Unigene26408_S_henanense_Hep-pan	hypothetical protein CAPTEDRAFT_92735, partial [Capitella teleta]
CL567.Contig1_S_henanense_Hep-pan	pol-like protein [Biomphalaria glabrata]
CL858.Contig1_S_henanense_Hep-pan	PREDICTED: uncharacterized protein LOC100889627 [Strongylocentrotus purpuratus]
Unigene35606_S_henanense_Hep-pan	hypothetical protein PTSG_12941 [Salpingoeca sp. ATCC 50818]
Unigene37569_S_henanense_Hep-pan	GG23784 [Drosophila erecta]
Unigene6137_S_henanense_Hep-pan	hypothetical protein CAOG_01370 [Capsaspora owczarzaki ATCC 30864]
Unigene31893_S_henanense_Hep-pan	threonine protein kinase, putative [Ixodes scapularis]
Unigene532_S_henanense_Hep-pan	PREDICTED: LOW QUALITY PROTEIN: Niemann-Pick C1 protein-like [Anolis carolinensis]
Unigene7740_S_henanense_Hep-pan	hypothetical protein BRAFLDRAFT_123511 [Branchiostoma floridae]
CL1375.Contig2_S_henanense_Hep-pan	gag-like protein [Biomphalaria glabrata]
CL7275.Contig1_S_henanense_Hep-pan	hypothetical protein DAPPUDRAFT_252527 [Daphnia pulex]
Unigene14128_S_henanense_Hep-pan	PREDICTED: hypothetical protein LOC568908 [Danio rerio]
Unigene33713_S_henanense_Hep-pan	hypothetical protein DAPPUDRAFT_39582 [Daphnia pulex]
Unigene22877_S_henanense_Hep-pan	glycosyl-phosphatidylinositol-linked carbonic anhydrase [Carcinus maenas]
Unigene31488_S_henanense_Hep-pan	hypothetical protein CAEBREN_29576 [Caenorhabditis brenneri]
CL1232.Contig1_S_henanense_Hep-pan	gag-like protein [Biomphalaria glabrata]
Unigene34369_S_henanense_Hep-pan	hypothetical protein [Cryptosporidium hominis TU502]
Unigene39840_S_henanense_Hep-pan	hypothetical protein NCLIV_030220 [Neospora caninum Liverpool]
Unigene40814_S_henanense_Hep-pan	hypothetical protein CLF_100574 [Clonorchis sinensis]
Unigene8219_S_henanense_Hep-pan	Pancreatic lipase-related protein 2 [Crassostrea gigas]
Unigene1521_S_henanense_Hep-pan	pyrokinin-like receptor [Dermacentor variabilis]
Unigene1764_S_henanense_Hep-pan	cyclin D [Saccoglossus kowalevskii]
Unigene23586_S_henanense_Hep-pan	hypothetical protein TcasGA2_TC000560 [Tribolium castaneum]
Unigene27879_S_henanense_Hep-pan	sidestep protein, putative [Pediculus humanus corporis]
CL5055.Contig1_S_henanense_Hep-pan	pol-like protein [Biomphalaria glabrata]
Unigene14130_S_henanense_Hep-pan	PREDICTED: similar to Helix-loop-helix protein delilah [Tribolium castaneum]
Unigene39791_S_henanense_Hep-pan	caspase [Eriocheir sinensis]
Unigene6405_S_henanense_Hep-pan	PREDICTED: uncharacterized protein LOC101078810, partial [Takifugu rubripes]
Unigene22177_S_henanense_Hep-pan	Putative uncharacterized transposon-derived protein ZK1236.4, partial [Columba livia]
Unigene23587_S_henanense_Hep-pan	formin 2,3 and collagen domain-containing protein [Entamoeba dispar SAW760]
Unigene25253_S_henanense_Hep-pan	AGAP011858-PA [Anopheles gambiae str. PEST]
Unigene40782_S_henanense_Hep-pan	RecName: Full=Uncharacterized histidine-rich protein DDB_G0274557; Flags: Precursor
Unigene32200_S_henanense_Hep-pan	hypothetical protein [Monosiga brevicollis MX1]
CL3480.Contig1_S_henanense_Hep-pan	DHHC zinc finger domain containing protein [Oxytricha trifallax]
Unigene34416_S_henanense_Hep-pan	PREDICTED: similar to protease m1 zinc metalloprotease [Tribolium castaneum]
Unigene6700_S_henanense_Hep-pan	PREDICTED: sodium-coupled monocarboxylate transporter 1-like [Metaseiulus occidentalis]
Unigene21813_S_henanense_Hep-pan	Metalloreductase STEAP3 [Cricetulus griseus]
Unigene24375_S_henanense_Hep-pan	hypothetical protein DAPPUDRAFT_347174 [Daphnia pulex]
Unigene29450_S_henanense_Hep-pan	chloride channel, putative [Toxoplasma gondii GT1]
Unigene32344_S_henanense_Hep-pan	ancient ubiquitous protein, putative [Pediculus humanus corporis]
CL2916.Contig1_S_henanense_Hep-pan	PREDICTED: uncharacterized protein LOC575262 [Strongylocentrotus purpuratus]
Unigene34279_S_henanense_Hep-pan	PREDICTED: glucose dehydrogenase [acceptor]-like [Metaseiulus occidentalis]
Unigene7761_S_henanense_Hep-pan	hypothetical protein CAEBREN_29576 [Caenorhabditis brenneri]
Unigene8077_S_henanense_Hep-pan	hypothetical protein CAPTEDRAFT_226190 [Capitella teleta]
Unigene25595_S_henanense_Hep-pan	FER protein kinase, variant [Loa loa]
Unigene26244_S_henanense_Hep-pan	PREDICTED: glycine receptor subunit alpha-3-like [Anolis carolinensis]
CL3062.Contig2_S_henanense_Hep-pan	hypothetical protein BRAFLDRAFT_123522 [Branchiostoma floridae]
CL3192.Contig2_S_henanense_Hep-pan	pol-like protein [Biomphalaria glabrata]
CL4840.Contig1_S_henanense_Hep-pan	hypothetical protein DAPPUDRAFT_306997 [Daphnia pulex]
CL4905.Contig1_S_henanense_Hep-pan	hypothetical protein BRAFLDRAFT_93138 [Branchiostoma floridae]
CL6584.Contig2_S_henanense_Hep-pan	hypothetical protein CAPTEDRAFT_197082 [Capitella teleta]
Unigene12729_S_henanense_Hep-pan	hypothetical protein [Trichomonas vaginalis G3]
Unigene12729_S_henanense_Hep-pan	hypothetical protein [Trichomonas vaginalis G3]
Unigene38324_S_henanense_Hep-pan	PREDICTED: uncharacterized protein LOC100906494 [Metaseiulus occidentalis]
Unigene39212_S_henanense_Hep-pan	hypothetical protein DAPPUDRAFT_269577 [Daphnia pulex]
Unigene43069_S_henanense_Hep-pan	ACP receptor [Tribolium castaneum]
Unigene6560_S_henanense_Hep-pan	hypothetical protein EGM_18525, partial [Macaca fascicularis]
Unigene15501_S_henanense_Hep-pan	hCG2042888, isoform CRA_a
Unigene18515_S_henanense_Hep-pan	GDNF family receptor alpha-3 [Camponotus floridanus]
Unigene18920_S_henanense_Hep-pan	AGAP003318-PB [Anopheles gambiae str. PEST]
Unigene26208_S_henanense_Hep-pan	hypothetical protein EAI_04440 [Harpegnathos saltator]
Unigene28043_S_henanense_Hep-pan	PREDICTED: similar to protein phosphatase type 2c [Tribolium castaneum]
Unigene29854_S_henanense_Hep-pan	voltage gated chloride channel domain-containing protein [Toxoplasma gondii ME49]
Unigene12781_S_henanense_Hep-pan	hypothetical protein DAPPUDRAFT_305917 [Daphnia pulex]
Unigene34012_S_henanense_Hep-pan	PREDICTED: putative nuclease HARBI1-like, partial [Hydra magnipapillata]
Unigene38843_S_henanense_Hep-pan	star protein [Acyrthosiphon pisum]
Unigene7675_S_henanense_Hep-pan	PREDICTED: protein O-linked-mannose beta-1,2-N-acetylglucosaminyltransferase 1 isoform 1 [Sarcophilus harrisii]
Unigene147_S_henanense_Hep-pan	hypothetical protein CLF_102306 [Clonorchis sinensis]
Unigene1606_S_henanense_Hep-pan	hypothetical protein M91_12898, partial [Bos grunniens mutus]
Unigene1750_S_henanense_Hep-pan	Rho guanine nucleotide exchange factor 5 [Pteropus alecto]
CL1181.Contig7_S_henanense_Hep-pan	transposon Ty3-G gap-Pol polyprotein [Clonorchis sinensis]
CL2392.Contig1_S_henanense_Hep-pan	pol-like protein [Biomphalaria glabrata]
CL3358.Contig1_S_henanense_Hep-pan	RecName: Full=Proline-rich protein 2; AltName: Full=Proline-rich protein MP-3; Flags: Precursor
CL4540.Contig2_S_henanense_Hep-pan	predicted protein [Nematostella vectensis]
CL659.Contig1_S_henanense_Hep-pan	PREDICTED: keratin-associated protein 10-4-like [Sarcophilus harrisii]
Unigene13638_S_henanense_Hep-pan	PREDICTED: nucleoporin-like protein 2 [Felis catus]
Unigene39823_S_henanense_Hep-pan	X-linked retinitis pigmentosa GTPase regulator, partial [Columba livia]
Unigene23081_S_henanense_Hep-pan	PREDICTED: vascular endothelial growth factor receptor 1-like [Bombus terrestris]
CL1142.Contig1_S_henanense_Hep-pan	reverse transcriptase (put.); putative [Drosophila melanogaster]
CL1572.Contig1_S_henanense_Hep-pan	Nuclear receptor corepressor 1 [Pteropus alecto]
Unigene10311_S_henanense_Hep-pan	AAEL002820-PA [Aedes aegypti]
Unigene35659_S_henanense_Hep-pan	CK1 family protein kinase [Trichomonas vaginalis G3]
Unigene36960_S_henanense_Hep-pan	GPI mannosyltransferase 1 [Caligus clemensi]
Unigene41997_S_henanense_Hep-pan	myosin heavy chain isoform 1 [Ocypode quadrata]
Unigene45804_S_henanense_Hep-pan	PREDICTED: pancreatic triacylglycerol lipase-like [Acyrthosiphon pisum]
Unigene6626_S_henanense_Hep-pan	GK22536 [Drosophila willistoni]
Unigene16874_S_henanense_Hep-pan	scavenger receptor class B, croquemort type [Marsupenaeus japonicus]
Unigene20158_S_henanense_Hep-pan	unknown [Gallus gallus]
Unigene2290_S_henanense_Hep-pan	hypothetical protein CAPTEDRAFT_23017, partial [Capitella teleta]
CL162.Contig3_S_henanense_Hep-pan	PREDICTED: hypothetical protein LOC100075123, partial [Ornithorhynchus anatinus]
Unigene8507_S_henanense_Hep-pan	proteophosphoglycan ppg4 [Leishmania major strain Friedlin]
Unigene14777_S_henanense_Hep-pan	minichromosome maintenance protein 8 [Salpingoeca sp. ATCC 50818]
Unigene19056_S_henanense_Hep-pan	PREDICTED: uncharacterized protein LOC100889627 [Strongylocentrotus purpuratus]
Unigene26522_S_henanense_Hep-pan	hypothetical protein CLF_100574 [Clonorchis sinensis]
Unigene28658_S_henanense_Hep-pan	endonuclease-reverse transcriptase-like protein [Scylla paramamosain]
CL1952.Contig2_S_henanense_Hep-pan	beta-tubulin [Agrotis ipsilon]
CL2463.Contig2_S_henanense_Hep-pan	hypothetical protein BRAFLDRAFT_93479 [Branchiostoma floridae]
CL6473.Contig1_S_henanense_Hep-pan	PREDICTED: uncharacterized protein LOC575262 [Strongylocentrotus purpuratus]
CL842.Contig1_S_henanense_Hep-pan	PREDICTED: succinate-semialdehyde dehydrogenase, mitochondrial, partial [Sarcophilus harrisii]
CL842.Contig1_S_henanense_Hep-pan	PREDICTED: succinate-semialdehyde dehydrogenase, mitochondrial, partial [Sarcophilus harrisii]
CL965.Contig1_S_henanense_Hep-pan	hypothetical protein KGM_18910 [Danaus plexippus]
Unigene39753_S_henanense_Hep-pan	PREDICTED: uncharacterized protein LOC100917594 [Sarcophilus harrisii]
Unigene40336_S_henanense_Hep-pan	PREDICTED: group XIIA secretory phospholipase A2-like [Apis mellifera]
Unigene27864_S_henanense_Hep-pan	PREDICTED: Krueppel-like factor 1-like [Metaseiulus occidentalis]
CL1398.Contig6_S_henanense_Hep-pan	proteophosphoglycan ppg4 [Leishmania major strain Friedlin]
CL5560.Contig2_S_henanense_Hep-pan	hypothetical protein GIP_L7_0050 [Glyptapanteles indiensis]
Unigene37367_S_henanense_Hep-pan	diaphanous-like protein 2, partial [Alauda arvensis]
Unigene39709_S_henanense_Hep-pan	Membrane metallo-endopeptidase-like 1 [Camponotus floridanus]
Unigene26507_S_henanense_Hep-pan	PREDICTED: uncharacterized protein LOC100893123 [Strongylocentrotus purpuratus]
CL7659.Contig3_S_henanense_Hep-pan	PREDICTED: coiled-coil domain-containing protein 25-like [Nasonia vitripennis]
Unigene13946_S_henanense_Hep-pan	hypothetical protein LOAG_02709 [Loa loa]
Unigene34480_S_henanense_Hep-pan	RecName: Full=Uncharacterized protein DDB_G0271670; Flags: Precursor
Unigene39186_S_henanense_Hep-pan	hypothetical protein DAPPUDRAFT_306029 [Daphnia pulex]
Unigene39492_S_henanense_Hep-pan	CG3793, isoform A [Drosophila melanogaster]
Unigene40440_S_henanense_Hep-pan	AGAP012950-PA [Anopheles gambiae str. PEST]
Unigene30857_S_henanense_Hep-pan	CG2577-PA [Drosophila atripex]
Unigene31656_S_henanense_Hep-pan	PREDICTED: hypothetical protein LOC100145422, partial [Xenopus (Silurana) tropicalis]
Unigene31915_S_henanense_Hep-pan	PREDICTED: uncharacterized protein LOC612483 [Canis lupus familiaris]
CL2516.Contig2_S_henanense_Hep-pan	pol-like protein [Biomphalaria glabrata]
CL6300.Contig6_S_henanense_Hep-pan	GI11945 [Drosophila mojavensis]
Unigene37688_S_henanense_Hep-pan	hypothetical protein BRAFLDRAFT_74839 [Branchiostoma floridae]
Unigene44322_S_henanense_Hep-pan	hypothetical protein CAEBREN_14671 [Caenorhabditis brenneri]
Unigene1501_S_henanense_Hep-pan	GF22558 [Drosophila ananassae]
Unigene22217_S_henanense_Hep-pan	PREDICTED: hypothetical protein LOC100578648, partial [Apis mellifera]
Unigene25465_S_henanense_Hep-pan	hypothetical protein CAPTEDRAFT_229221 [Capitella teleta]
Unigene27589_S_henanense_Hep-pan	RecName: Full=Annulin; AltName: Full=Protein-glutamine gamma-glutamyltransferase; AltName: Full=Transglutaminase
Unigene31302_S_henanense_Hep-pan	hypothetical protein CAPTEDRAFT_110521, partial [Capitella teleta]
Unigene3151_S_henanense_Hep-pan	prophenoloxidase-activating factor [Eriocheir sinensis]
CL4852.Contig1_S_henanense_Hep-pan	C-type lectin [Eriocheir sinensis]
CL7632.Contig2_S_henanense_Hep-pan	Putative uncharacterized transposon-derived protein ZK1236.4 [Columba livia]
Unigene1137_S_henanense_Hep-pan	hypothetical protein DAPPUDRAFT_46633 [Daphnia pulex]
Unigene14585_S_henanense_Hep-pan	PREDICTED: uncharacterized protein LOC100880568 [Megachile rotundata]
Unigene33954_S_henanense_Hep-pan	hypothetical protein G5I_00340 [Acromyrmex echinatior]
Unigene51956_S_henanense_Hep-pan	hypothetical protein DAPPUDRAFT_22132 [Daphnia pulex]
Unigene7492_S_henanense_Hep-pan	serine protease P36 [Tribolium castaneum]
Unigene7805_S_henanense_Hep-pan	PREDICTED: growth hormone secretagogue receptor type 1-like [Megachile rotundata]
Unigene1935_S_henanense_Hep-pan	RNA recognition motif. family protein [Cryptosporidium muris RN66]
Unigene23284_S_henanense_Hep-pan	conserved hypothetical protein [Neospora caninum Liverpool]
Unigene25414_S_henanense_Hep-pan	predicted protein [Nematostella vectensis]
Unigene28028_S_henanense_Hep-pan	PREDICTED: proteoglycan 4 isoform 3 [Otolemur garnettii]
CL1468.Contig2_S_henanense_Hep-pan	pol-like protein [Biomphalaria glabrata]
CL4081.Contig2_S_henanense_Hep-pan	hypothetical protein EIN_312790 [Entamoeba invadens IP1]
Unigene1091_S_henanense_Hep-pan	pol-like protein [Scylla paramamosain]
Unigene14181_S_henanense_Hep-pan	PREDICTED: uncharacterized protein LOC100890470 [Strongylocentrotus purpuratus]
Unigene35796_S_henanense_Hep-pan	hCG1793893
Unigene39483_S_henanense_Hep-pan	PREDICTED: hypothetical protein LOC100113730 [Nasonia vitripennis]
Unigene39627_S_henanense_Hep-pan	PREDICTED: hypothetical protein LOC100635956 [Amphimedon queenslandica]
Unigene41115_S_henanense_Hep-pan	CG15023, isoform C [Drosophila melanogaster]
Unigene9569_S_henanense_Hep-pan	hypothetical protein CAEBREN_29576 [Caenorhabditis brenneri]
Unigene29632_S_henanense_Hep-pan	GK18163 [Drosophila willistoni]
Unigene32971_S_henanense_Hep-pan	glutathione S-transferase theta 1 [Locusta migratoria]
CL7093.Contig3_S_henanense_Hep-pan	pol-like protein [Biomphalaria glabrata]
CL7565.Contig1_S_henanense_Hep-pan	protein kinase domain containing protein [Acanthamoeba castellanii str. Neff]
Unigene11183_S_henanense_Hep-pan	gustatory receptor [Tribolium castaneum]
Unigene12140_S_henanense_Hep-pan	tyrosine-protein kinase [Danaus plexippus]
Unigene34004_S_henanense_Hep-pan	PREDICTED: methionine synthase reductase-like [Strongylocentrotus purpuratus]
Unigene39685_S_henanense_Hep-pan	hypothetical protein SINV_04762 [Solenopsis invicta]
Unigene39925_S_henanense_Hep-pan	PREDICTED: putative sodium-coupled neutral amino acid transporter 11-like [Megachile rotundata]
Unigene39981_S_henanense_Hep-pan	PREDICTED: zinc finger protein 219 [Oryctolagus cuniculus]
Unigene40126_S_henanense_Hep-pan	hypothetical protein CAOG_06662 [Capsaspora owczarzaki ATCC 30864]
Unigene45195_S_henanense_Hep-pan	GL14706 [Drosophila persimilis]
Unigene45557_S_henanense_Hep-pan	hypothetical protein DAPPUDRAFT_63009 [Daphnia pulex]
Unigene6473_S_henanense_Hep-pan	Transcription factor SUM-1 [Crassostrea gigas]
Unigene7840_S_henanense_Hep-pan	Ptpn23 protein, partial [Mus musculus]
CL7746.Contig1_S_henanense_Hep-pan	pol-like protein [Scylla paramamosain]
Unigene16569_S_henanense_Hep-pan	PREDICTED: hypothetical protein LOC100572369 [Acyrthosiphon pisum]
Unigene21364_S_henanense_Hep-pan	hypothetical protein AND_13978 [Anopheles darlingi]
Unigene28546_S_henanense_Hep-pan	conserved hypothetical protein [Neospora caninum Liverpool]
CL1525.Contig1_S_henanense_Hep-pan	pol-like protein [Biomphalaria glabrata]
CL2673.Contig1_S_henanense_Hep-pan	putative reverse transcriptase [Marsupenaeus japonicus]
CL2882.Contig1_S_henanense_Hep-pan	PREDICTED: meiotic recombination protein SPO11 [Oryzias latipes]
CL3293.Contig1_S_henanense_Hep-pan	punch [Drosophila melanogaster]
CL7354.Contig1_S_henanense_Hep-pan	reverse transcriptase [Schistosoma japonicum]
Unigene36001_S_henanense_Hep-pan	hypothetical protein TREES_T100008926 [Tupaia chinensis]
Unigene36801_S_henanense_Hep-pan	PREDICTED: LOW QUALITY PROTEIN: vitamin K-dependent gamma-carboxylase-like [Strongylocentrotus purpuratus]
Unigene42545_S_henanense_Hep-pan	FMRFamide receptor [Camponotus floridanus]
Unigene618_S_henanense_Hep-pan	G protein-coupled receptor [Procambarus clarkii]
Unigene23042_S_henanense_Hep-pan	PREDICTED: somatostatin receptor type 2-like [Nasonia vitripennis]
Unigene28990_S_henanense_Hep-pan	PREDICTED: uncharacterized protein LOC763830, partial [Strongylocentrotus purpuratus]
Unigene32139_S_henanense_Hep-pan	toll3 [Litopenaeus vannamei]
Unigene33160_S_henanense_Hep-pan	Ipl1p-related kinase [Marthasterias glacialis]
CL5110.Contig1_S_henanense_Hep-pan	hypothetical protein TcasGA2_TC000003 [Tribolium castaneum]
Unigene11173_S_henanense_Hep-pan	hypothetical protein EAI_03683 [Harpegnathos saltator]
Unigene35746_S_henanense_Hep-pan	PREDICTED: PAN3 poly(A) specific ribonuclease subunit homolog [Saccoglossus kowalevskii]
Unigene37442_S_henanense_Hep-pan	early cuticle protein 3 [Callinectes sapidus]
Unigene39894_S_henanense_Hep-pan	pol-like protein [Biomphalaria glabrata]
Unigene44055_S_henanense_Hep-pan	GL25686 [Drosophila persimilis]
Unigene7722_S_henanense_Hep-pan	hypothetical protein PTSG_06787 [Salpingoeca sp. ATCC 50818]
Unigene17734_S_henanense_Hep-pan	CL045 protein [Salmo salar]
Unigene2258_S_henanense_Hep-pan	PREDICTED: protein FAM186A-like [Hydra magnipapillata]
Unigene27726_S_henanense_Hep-pan	RecName: Full=Ubiquitin-like modifier-activating enzyme 5; Short=Ubiquitin-activating enzyme 5
Unigene299_S_henanense_Hep-pan	PREDICTED: hypothetical protein LOC100164834 [Acyrthosiphon pisum]
CL225.Contig2_S_henanense_Hep-pan	PREDICTED: uncharacterized protein LOC101237406, partial [Hydra magnipapillata]
CL5591.Contig1_S_henanense_Hep-pan	GE23771 [Drosophila yakuba]
CL5955.Contig1_S_henanense_Hep-pan	gag-like protein [Biomphalaria glabrata]
CL7403.Contig1_S_henanense_Hep-pan	pol-like protein [Scylla paramamosain]
Unigene10005_S_henanense_Hep-pan	hypothetical protein IscW_ISCW018097 [Ixodes scapularis]
Unigene11322_S_henanense_Hep-pan	conserved hypothetical protein [Ixodes scapularis]
Unigene14577_S_henanense_Hep-pan	endonuclease and reverse transcriptase-like protein [Bombyx mori]
Unigene36118_S_henanense_Hep-pan	hypothetical protein DAPPUDRAFT_330864 [Daphnia pulex]
Unigene370_S_henanense_Hep-pan	putative reverse transcriptase [Marsupenaeus japonicus]
Unigene45786_S_henanense_Hep-pan	PREDICTED: hypothetical protein LOC412279 [Apis mellifera]
Unigene6220_S_henanense_Hep-pan	hypothetical protein DAPPUDRAFT_321111 [Daphnia pulex]
Unigene7869_S_henanense_Hep-pan	small proline-rich protein 2D [Mus musculus]
CL1015.Contig1_S_henanense_Hep-pan	fatty acid binding protein [Scylla paramamosain]
Unigene1826_S_henanense_Hep-pan	hypothetical protein DAPPUDRAFT_316814 [Daphnia pulex]
Unigene18808_S_henanense_Hep-pan	PREDICTED: similar to conserved hypothetical protein [Tribolium castaneum]
Unigene20417_S_henanense_Hep-pan	alcohol dehydrogenase, putative [Pediculus humanus corporis]
Unigene2276_S_henanense_Hep-pan	hypothetical protein BRAFLDRAFT_70893 [Branchiostoma floridae]
Unigene23227_S_henanense_Hep-pan	Sialin [Acromyrmex echinatior]
Unigene26435_S_henanense_Hep-pan	M2904]
Unigene27010_S_henanense_Hep-pan	Homeobox protein aristaless [Harpegnathos saltator]
Unigene32030_S_henanense_Hep-pan	pol-like protein [Biomphalaria glabrata]
Unigene33523_S_henanense_Hep-pan	Alpha-L-iduronidase [Myotis davidii]
CL2539.Contig1_S_henanense_Hep-pan	PREDICTED: similar to pol-like protein [Tribolium castaneum]
CL3649.Contig1_S_henanense_Hep-pan	GK22993 [Drosophila willistoni]
Unigene35102_S_henanense_Hep-pan	GI13660 [Drosophila mojavensis]
Unigene36617_S_henanense_Hep-pan	GF25073 [Drosophila ananassae]
Unigene39307_S_henanense_Hep-pan	pol-like protein [Biomphalaria glabrata]
Unigene40358_S_henanense_Hep-pan	IgA-specific serine endopeptidase, putative [Acanthamoeba castellanii str. Neff]
Unigene48882_S_henanense_Hep-pan	GL17438 [Drosophila persimilis]
Unigene508_S_henanense_Hep-pan	CRE-PQN-75 protein [Caenorhabditis remanei]
Unigene6967_S_henanense_Hep-pan	putative reverse transcriptase [Marsupenaeus japonicus]
Unigene8353_S_henanense_Hep-pan	hypothetical protein [Scylla paramamosain]
Unigene8865_S_henanense_Hep-pan	hypothetical protein DAPPUDRAFT_305915 [Daphnia pulex]
Unigene22581_S_henanense_Hep-pan	hypothetical protein SINV_80545 [Solenopsis invicta]
Unigene30288_S_henanense_Hep-pan	PREDICTED: zinc finger protein 420-like [Loxodonta africana]
Unigene32138_S_henanense_Hep-pan	toll3 [Litopenaeus vannamei]
CL1181.Contig2_S_henanense_Hep-pan	PREDICTED: similar to putative gag-pol protein [Tribolium castaneum]
CL1181.Contig6_S_henanense_Hep-pan	gag-pol polyprotein, partial [Leptopilina clavipes]
CL3109.Contig1_S_henanense_Hep-pan	hypothetical protein [Schistosoma mansoni]
CL6829.Contig1_S_henanense_Hep-pan	endonuclease and reverse transcriptase-like protein [Bombyx mori]
CL7012.Contig1_S_henanense_Hep-pan	gag-like protein [Biomphalaria glabrata]
Unigene37498_S_henanense_Hep-pan	Caspase-3 [Chelonia mydas]
Unigene39814_S_henanense_Hep-pan	E3 ubiquitin-protein ligase MARCH1 [Crassostrea gigas]
Unigene40255_S_henanense_Hep-pan	ryanodine receptor [Homarus americanus]
Unigene6228_S_henanense_Hep-pan	PREDICTED: chorion peroxidase-like [Acyrthosiphon pisum]
Unigene7711_S_henanense_Hep-pan	GK19743 [Drosophila willistoni]
Unigene24776_S_henanense_Hep-pan	PREDICTED: sodium-coupled monocarboxylate transporter 1-like [Metaseiulus occidentalis]
Unigene314_S_henanense_Hep-pan	predicted protein [Nematostella vectensis]
Unigene32316_S_henanense_Hep-pan	hypothetical protein TcasGA2_TC004208 [Tribolium castaneum]
Unigene32575_S_henanense_Hep-pan	unnamed protein product
CL110.Contig1_S_henanense_Hep-pan	reverse transcriptase [Danio rerio]
CL145.Contig8_S_henanense_Hep-pan	PREDICTED: RNA-directed DNA polymerase from mobile element jockey-like [Strongylocentrotus purpuratus]
CL145.Contig8_S_henanense_Hep-pan	PREDICTED: RNA-directed DNA polymerase from mobile element jockey-like [Strongylocentrotus purpuratus]
CL147.Contig1_S_henanense_Hep-pan	hypothetical protein DAPPUDRAFT_231461 [Daphnia pulex]
CL2278.Contig1_S_henanense_Hep-pan	conserved hypothetical protein [Culex quinquefasciatus]
CL2894.Contig1_S_henanense_Hep-pan	hypothetical protein TcasGA2_TC005207 [Tribolium castaneum]
CL6631.Contig1_S_henanense_Hep-pan	PREDICTED: uncharacterized protein LOC100909751, partial [Rattus norvegicus]
CL7374.Contig3_S_henanense_Hep-pan	pol-like protein [Biomphalaria glabrata]
Unigene39800_S_henanense_Hep-pan	Microtubule-associated protein 4 [Gallus gallus]
Unigene41089_S_henanense_Hep-pan	PREDICTED: hemicentin-1-like [Apis florea]
Unigene51201_S_henanense_Hep-pan	hypothetical protein DAPPUDRAFT_309273 [Daphnia pulex]
Unigene19941_S_henanense_Hep-pan	PREDICTED: solute carrier organic anion transporter family member 4A1-like [Nasonia vitripennis]
Unigene20731_S_henanense_Hep-pan	hypothetical protein CAPTEDRAFT_228021 [Capitella teleta]
Unigene21477_S_henanense_Hep-pan	KIAA1856 protein
Unigene32349_S_henanense_Hep-pan	hypothetical protein UY3_00024 [Chelonia mydas]
Unigene38161_S_henanense_Hep-pan	AAEL005575-PA [Aedes aegypti]
Unigene41157_S_henanense_Hep-pan	myosin light chain kinase, putative [Pediculus humanus corporis]
CL268.Contig2_S_henanense_Hep-pan	putative kinesin K39 [Leishmania infantum JPCM5]
Unigene1622_S_henanense_Hep-pan	Brain-specific homeobox protein like protein [Tupaia chinensis]
Unigene23504_S_henanense_Hep-pan	GF13115 [Drosophila ananassae]
Unigene263_S_henanense_Hep-pan	Centromeric protein E, putative [Pediculus humanus corporis]
Unigene28152_S_henanense_Hep-pan	PREDICTED: probable ATP-dependent RNA helicase DDX46-like [Hydra magnipapillata]
Unigene30948_S_henanense_Hep-pan	unknown [Dendroctonus ponderosae]
Unigene317_S_henanense_Hep-pan	PREDICTED: hypothetical protein [Saccoglossus kowalevskii]
CL1181.Contig1_S_henanense_Hep-pan	hypothetical protein TcasGA2_TC012946 [Tribolium castaneum]
CL2875.Contig1_S_henanense_Hep-pan	PREDICTED: rho-related GTP-binding protein RhoU-like [Strongylocentrotus purpuratus]
CL3813.Contig1_S_henanense_Hep-pan	endonuclease and reverse transcriptase-like protein [Cherax quadricarinatus]
CL4416.Contig1_S_henanense_Hep-pan	unnamed protein product [Trypanosoma congolense IL3000]
CL6174.Contig2_S_henanense_Hep-pan	Forkhead box protein K2 [Camponotus floridanus]
CL7753.Contig1_S_henanense_Hep-pan	PREDICTED: hypothetical protein LOC100730862 [Cavia porcellus]
Unigene13968_S_henanense_Hep-pan	PREDICTED: L-threonine 3-dehydrogenase, mitochondrial-like [Nasonia vitripennis]
Unigene36079_S_henanense_Hep-pan	hypothetical protein [Trichomonas vaginalis G3]
Unigene46082_S_henanense_Hep-pan	atherin [Oryctolagus cuniculus]
Unigene46688_S_henanense_Hep-pan	GF11460 [Drosophila ananassae]
Unigene1721_S_henanense_Hep-pan	AGAP000432-PA [Anopheles gambiae str. PEST]
Unigene19933_S_henanense_Hep-pan	hypothetical protein G5I_05770 [Acromyrmex echinatior]
Unigene21466_S_henanense_Hep-pan	hypothetical protein [Trichomonas vaginalis G3]
Unigene24931_S_henanense_Hep-pan	Sox14 protein [Scylla paramamosain]
Unigene26276_S_henanense_Hep-pan	hypothetical protein DAPPUDRAFT_303149 [Daphnia pulex]
Unigene26479_S_henanense_Hep-pan	predicted protein [Pediculus humanus corporis]
Unigene2647_S_henanense_Hep-pan	protocadherin 15b precursor [Danio rerio]
Unigene27363_S_henanense_Hep-pan	uncharacterized protein LOC100165399 precursor [Acyrthosiphon pisum]
Unigene30459_S_henanense_Hep-pan	Mediator of RNA polymerase II transcription subunit 19 [Camponotus floridanus]
CL162.Contig4_S_henanense_Hep-pan	TPA_inf: troponin H isoform 2 [Apis mellifera]
CL208.Contig1_S_henanense_Hep-pan	GJ16803 [Drosophila virilis]
CL2414.Contig1_S_henanense_Hep-pan	CRE-PQN-75 protein [Caenorhabditis remanei]
CL3134.Contig1_S_henanense_Hep-pan	hypothetical protein [Monosiga brevicollis MX1]
CL6257.Contig1_S_henanense_Hep-pan	PREDICTED: gypsy retrotransposon integrase-like protein 1-like, partial [Hydra magnipapillata]
CL6787.Contig2_S_henanense_Hep-pan	Wnt receptor frizzled 2 [Clytia hemisphaerica]
CL7743.Contig1_S_henanense_Hep-pan	putative reverse transcriptase [Marsupenaeus japonicus]
Unigene10373_S_henanense_Hep-pan	receptor tyrosine phosphatase type r2a, putative [Ixodes scapularis]
Unigene11478_S_henanense_Hep-pan	LRR-repeat protein 2 [Harpegnathos saltator]
Unigene34775_S_henanense_Hep-pan	hypothetical protein DAPPUDRAFT_197668 [Daphnia pulex]
Unigene35799_S_henanense_Hep-pan	unnamed protein product [Tetraodon nigroviridis]
Unigene38612_S_henanense_Hep-pan	PREDICTED: similar to putative gag-pol protein [Tribolium castaneum]
Unigene39859_S_henanense_Hep-pan	thromboxane A synthase [Penaeus monodon]
Unigene40587_S_henanense_Hep-pan	PREDICTED: hypothetical protein LOC100680047 [Nasonia vitripennis]
Unigene43150_S_henanense_Hep-pan	heat shock protein 70 [Portunus trituberculatus]
Unigene32915_S_henanense_Hep-pan	PREDICTED: zinc finger protein 726-like [Macaca mulatta]
Unigene14910_S_henanense_Hep-pan	hypothetical protein BRAFLDRAFT_86384 [Branchiostoma floridae]
Unigene16916_S_henanense_Hep-pan	PREDICTED: similar to conserved hypothetical protein [Tribolium castaneum]
Unigene2144_S_henanense_Hep-pan	PREDICTED: uncharacterized protein LOC100849233 [Bos taurus]
Unigene22883_S_henanense_Hep-pan	GK14304 [Drosophila willistoni]
Unigene24172_S_henanense_Hep-pan	GG21917 [Drosophila erecta]
Unigene25846_S_henanense_Hep-pan	hypothetical protein CAPTEDRAFT_201917 [Capitella teleta]
Unigene26383_S_henanense_Hep-pan	PREDICTED: polycystic kidney disease protein 1-like 3-like isoform 2 [Rattus norvegicus]
Unigene27201_S_henanense_Hep-pan	salivary gland secretion 1 [Drosophila melanogaster]
Unigene29407_S_henanense_Hep-pan	GM21172 [Drosophila sechellia]
CL1793.Contig1_S_henanense_Hep-pan	pol-like protein [Biomphalaria glabrata]
CL2.Contig2_S_henanense_Hep-pan	pol-like protein [Biomphalaria glabrata]
CL3646.Contig1_S_henanense_Hep-pan	cuticle protein CB6 [Portunus pelagicus]
CL539.Contig1_S_henanense_Hep-pan	PREDICTED: uncharacterized protein LOC763830, partial [Strongylocentrotus purpuratus]
CL591.Contig1_S_henanense_Hep-pan	Putative phosphoethanolamine N-methyltransferase 3 [Crassostrea gigas]
CL7575.Contig1_S_henanense_Hep-pan	PREDICTED: uncharacterized protein LOC100889427 [Strongylocentrotus purpuratus]
Unigene11101_S_henanense_Hep-pan	neuropeptide receptor A31 [Bombyx mori]
Unigene39694_S_henanense_Hep-pan	hypothetical protein DDB_G0279385 [Dictyostelium discoideum AX4]
Unigene39730_S_henanense_Hep-pan	PREDICTED: LOW QUALITY PROTEIN: YLP motif-containing protein 1-like, partial [Cavia porcellus]
Unigene40261_S_henanense_Hep-pan	voltage-gate sodium channel [Scylla paramamosain]
Unigene41558_S_henanense_Hep-pan	calcified cuticle protein CP8.2 [Callinectes sapidus]
Unigene41756_S_henanense_Hep-pan	PREDICTED: metalloreductase STEAP3 [Felis catus]
Unigene51422_S_henanense_Hep-pan	hypothetical protein CAPTEDRAFT_29256, partial [Capitella teleta]
Unigene7176_S_henanense_Hep-pan	chloride channel, putative [Toxoplasma gondii GT1]
Unigene34714_S_henanense_Hep-pan	ovarian fibroin-like substance-2 [Cyprinus carpio]
Unigene16826_S_henanense_Hep-pan	projectin [Procambarus clarkii]
Unigene19593_S_henanense_Hep-pan	hypothetical protein DAPPUDRAFT_97952 [Daphnia pulex]
Unigene22588_S_henanense_Hep-pan	hypothetical protein TcasGA2_TC000854 [Tribolium castaneum]
Unigene22971_S_henanense_Hep-pan	PREDICTED: tyrosine-protein kinase ABL1-like [Ciona intestinalis]
Unigene2335_S_henanense_Hep-pan	retrotransposon-like protein 1 [Mus musculus]
Unigene27707_S_henanense_Hep-pan	gag-like protein [Biomphalaria glabrata]
Unigene28304_S_henanense_Hep-pan	cathepsin C [Eriocheir sinensis]
Unigene29265_S_henanense_Hep-pan	glucose transporter 8 [Solenopsis invicta]
Unigene30813_S_henanense_Hep-pan	PREDICTED: mitogen-activated protein kinase kinase kinase 9-like [Metaseiulus occidentalis]
Unigene31749_S_henanense_Hep-pan	pol-like protein [Biomphalaria glabrata]
Unigene33367_S_henanense_Hep-pan	GL10889 [Drosophila persimilis]
CL1325.Contig1_S_henanense_Hep-pan	myosin heavy chain type 1 [Litopenaeus vannamei]
CL1358.Contig1_S_henanense_Hep-pan	PREDICTED: uncharacterized protein LOC763830, partial [Strongylocentrotus purpuratus]
CL282.Contig1_S_henanense_Hep-pan	putative reverse transcriptase [Marsupenaeus japonicus]
CL3359.Contig1_S_henanense_Hep-pan	gag-like protein [Biomphalaria glabrata]
CL4862.Contig2_S_henanense_Hep-pan	predicted protein [Nematostella vectensis]
CL5046.Contig1_S_henanense_Hep-pan	gag-like protein [Biomphalaria glabrata]
Unigene12616_S_henanense_Hep-pan	AAEL008961-PA [Aedes aegypti]
Unigene1270_S_henanense_Hep-pan	malonyl-CoA decarboxylase, putative [Pediculus humanus corporis]
Unigene14102_S_henanense_Hep-pan	PREDICTED: uncharacterized protein LOC611633 [Canis lupus familiaris]
Unigene40666_S_henanense_Hep-pan	calmodulin-dependent 3',5'-cyclic nucleotide phosphodiesterase 1C-like [Megachile rotundata]
Unigene40726_S_henanense_Hep-pan	Protein Wnt-8a [Cricetulus griseus]
Unigene41165_S_henanense_Hep-pan	hypothetical protein CAEBREN_15613 [Caenorhabditis brenneri]
Unigene42056_S_henanense_Hep-pan	chloride channel, putative [Toxoplasma gondii GT1]
Unigene42335_S_henanense_Hep-pan	hypothetical protein DAPPUDRAFT_104369 [Daphnia pulex]
Unigene47048_S_henanense_Hep-pan	bile acid cotransporter [Crassostrea gigas]
Unigene52068_S_henanense_Hep-pan	Wnt8 protein, partial [Glomeris marginata]
Unigene6366_S_henanense_Hep-pan	PREDICTED: CAP-Gly domain-containing linker protein 4-like [Amphimedon queenslandica]
Unigene7441_S_henanense_Hep-pan	PREDICTED: zinc finger protein ZIC 5 [Canis lupus familiaris]
Unigene7446_S_henanense_Hep-pan	hypothetical protein DAPPUDRAFT_300527 [Daphnia pulex]
Unigene8506_S_henanense_Hep-pan	merzoite surface protein 1 [Plasmodium reichenowi]
Unigene31739_S_henanense_Hep-pan	hypothetical protein TREES_T100002876 [Tupaia chinensis]
Unigene305_S_henanense_Hep-pan	proline rich protein 2 precursor [Rattus norvegicus]
Unigene36320_S_henanense_Hep-pan	vitelline membrane outer layer 1-like protein [Scylla paramamosain]
CL224.Contig1_S_henanense_Hep-pan	pol-like protein [Biomphalaria glabrata]
Unigene11418_S_henanense_Hep-pan	conserved hypothetical protein [Ixodes scapularis]
Unigene37_S_henanense_Hep-pan	predicted protein [Nematostella vectensis]
CL7078.Contig1_S_henanense_Hep-pan	PREDICTED: hypothetical protein [Saccoglossus kowalevskii]
Unigene36294_S_henanense_Hep-pan	pol-like protein [Scylla paramamosain]
CL5496.Contig4_S_henanense_Hep-pan	PREDICTED: nuclear pore complex-interacting protein-like 3-like [Pan troglodytes]
Unigene36509_S_henanense_Hep-pan	viral A-type inclusion protein [Trichomonas vaginalis G3]
CL285.Contig2_S_henanense_Hep-pan	PREDICTED: similar to pol polyprotein [Tribolium castaneum]
Unigene34078_S_henanense_Hep-pan	PREDICTED: uncharacterized protein LOC100890510 [Strongylocentrotus purpuratus]
CL1181.Contig2_S_henanense_Hep-pan	PREDICTED: similar to putative gag-pol protein [Tribolium castaneum]
CL6690.Contig1_S_henanense_Hep-pan	pol-like protein [Biomphalaria glabrata]
CL7147.Contig1_S_henanense_Hep-pan	PREDICTED: similar to gag-like protein [Tribolium castaneum]
Unigene36900_S_henanense_Hep-pan	PREDICTED: similar to cop9 complex subunit [Tribolium castaneum]
CL5214.Contig1_S_henanense_Hep-pan	PREDICTED: hypothetical protein LOC100162931 [Acyrthosiphon pisum]
Unigene593_S_henanense_Hep-pan	PREDICTED: putative nuclease HARBI1-like [Hydra magnipapillata]
CL4532.Contig1_S_henanense_Hep-pan	predicted protein [Pediculus humanus corporis]
CL3820.Contig1_S_henanense_Hep-pan	heat shock protein 90 [Scylla paramamosain]
CL3952.Contig1_S_henanense_Hep-pan	endonuclease and reverse transcriptase-like protein [Bombyx mori]
CL5951.Contig4_S_henanense_Hep-pan	VERL [Tegula funebralis]
CL7544.Contig1_S_henanense_Hep-pan	pol-like protein [Biomphalaria glabrata]
CL1385.Contig1_S_henanense_Hep-pan	Transposable element Tc3 transposase [Harpegnathos saltator]
CL6259.Contig2_S_henanense_Hep-pan	hypothetical protein BRAFLDRAFT_85458 [Branchiostoma floridae]
CL3557.Contig1_S_henanense_Hep-pan	cryptocyanin 2 [Metacarcinus magister]
Unigene581_S_henanense_Hep-pan	PREDICTED: RNA-directed DNA polymerase from mobile element jockey-like [Acyrthosiphon pisum]
CL7621.Contig1_S_henanense_Hep-pan	unknown [Gallus gallus]
CL145.Contig9_S_henanense_Hep-pan	Putative uncharacterized transposon-derived protein ZK1236.4 [Columba livia]
CL7164.Contig5_S_henanense_Hep-pan	PREDICTED: uncharacterized protein LOC763830, partial [Strongylocentrotus purpuratus]
CL7057.Contig1_S_henanense_Hep-pan	pol-like protein [Biomphalaria glabrata]
Unigene21797_S_henanense_Hep-pan	vacuolar ATPase M9 [Culex quinquefasciatus]
CL2194.Contig1_S_henanense_Hep-pan	hypothetical protein DAPPUDRAFT_302545 [Daphnia pulex]
CL246.Contig3_S_henanense_Hep-pan	PREDICTED: similar to pol polyprotein [Tribolium castaneum]
CL7102.Contig2_S_henanense_Hep-pan	PREDICTED: RNA-directed DNA polymerase from mobile element jockey-like [Acyrthosiphon pisum]
Unigene708_S_henanense_Hep-pan	similar to CG3800 [Papilio xuthus]
Unigene32529_S_henanense_Hep-pan	GF20711 [Drosophila ananassae]
CL674.Contig3_S_henanense_Hep-pan	pol-like protein [Biomphalaria glabrata]
CL539.Contig3_S_henanense_Hep-pan	PREDICTED: uncharacterized protein LOC763830, partial [Strongylocentrotus purpuratus]
CL225.Contig1_S_henanense_Hep-pan	nucleolar protein-like protein 5A [Daphnia pulex]
Unigene25825_S_henanense_Hep-pan	Putative uncharacterized transposon-derived protein ZK1236.4, partial [Columba livia]
Unigene30405_S_henanense_Hep-pan	hypothetical protein [Trichomonas vaginalis G3]
Unigene31970_S_henanense_Hep-pan	PREDICTED: calmodulin-like [Acyrthosiphon pisum]
Unigene29352_S_henanense_Hep-pan	methylated-DNA--protein-cysteine methyltransferase, putative [Ixodes scapularis]
Unigene979_S_henanense_Hep-pan	PREDICTED: hypothetical protein LOC100026018 [Monodelphis domestica]
Unigene13664_S_henanense_Hep-pan	reverse transcriptase, partial [Pseudolucia collina]
Unigene34516_S_henanense_Hep-pan	acyl-CoA delta-9 desaturase [Eriocheir sinensis]
CL5951.Contig5_S_henanense_Hep-pan	PREDICTED: inactive dipeptidyl peptidase 10-like [Takifugu rubripes]
Unigene28196_S_henanense_Hep-pan	hypothetical protein PTSG_11726 [Salpingoeca sp. ATCC 50818]
CL6714.Contig1_S_henanense_Hep-pan	putative reverse transcriptase [Marsupenaeus japonicus]
Unigene34247_S_henanense_Hep-pan	super cysteine rich protein
CL2984.Contig1_S_henanense_Hep-pan	hypothetical protein TcasGA2_TC010280 [Tribolium castaneum]
Unigene13585_S_henanense_Hep-pan	Peptidyl-prolyl cis-trans isomerase B precursor [Giardia intestinalis ATCC 50581]
CL5170.Contig1_S_henanense_Hep-pan	PREDICTED: similar to pol polyprotein [Tribolium castaneum]
Unigene29357_S_henanense_Hep-pan	PREDICTED: mediator of RNA polymerase II transcription subunit 10-like [Nasonia vitripennis]
Unigene1676_S_henanense_Hep-pan	hypothetical protein KGM_06543 [Danaus plexippus]
Unigene175_S_henanense_Hep-pan	ubiquitin carboxyl-terminal esterase L3 [Scylla paramamosain]
Unigene24987_S_henanense_Hep-pan	hypothetical protein G5I_05770 [Acromyrmex echinatior]
CL593.Contig5_S_henanense_Hep-pan	alpha-tubulin [Eriocheir sinensis]
Unigene27828_S_henanense_Hep-pan	hypothetical protein TREES_T100001521 [Tupaia chinensis]
Unigene39011_S_henanense_Hep-pan	PREDICTED: tetraspanin-31-like isoform 1 [Bombus impatiens]
Unigene2463_S_henanense_Hep-pan	hypothetical protein TcasGA2_TC005227 [Tribolium castaneum]
CL7189.Contig2_S_henanense_Hep-pan	DEP domain-containing protein 5 [Camponotus floridanus]
Unigene37336_S_henanense_Hep-pan	PREDICTED: uncharacterized protein LOC100882374 [Megachile rotundata]
Unigene35555_S_henanense_Hep-pan	hypothetical protein TcasGA2_TC030631 [Tribolium castaneum]
CL7260.Contig4_S_henanense_Hep-pan	gag-like protein [Biomphalaria glabrata]
Unigene39509_S_henanense_Hep-pan	PREDICTED: hypothetical protein LOC100571835 [Acyrthosiphon pisum]
CL2618.Contig1_S_henanense_Hep-pan	PREDICTED: histone-lysine N-methyltransferase MLL2 [Orcinus orca]
CL1319.Contig1_S_henanense_Hep-pan	PREDICTED: uncharacterized protein LOC100931706 [Sarcophilus harrisii]
Unigene38386_S_henanense_Hep-pan	JHE-like carboxylesterase 1 [Pandalopsis japonica]
Unigene2302_S_henanense_Hep-pan	PREDICTED: hypothetical protein LOC100742727 [Bombus impatiens]
CL4830.Contig1_S_henanense_Hep-pan	endonuclease and reverse transcriptase-like protein [Bombyx mori]
Unigene7785_S_henanense_Hep-pan	lipophorin receptor 1, isoform J [Drosophila melanogaster]
Unigene36282_S_henanense_Hep-pan	Lysosomal acid phosphatase [Acromyrmex echinatior]
CL593.Contig7_S_henanense_Hep-pan	RecName: Full=Tubulin alpha-3 chain; AltName: Full=Alpha-III tubulin
CL5939.Contig1_S_henanense_Hep-pan	reverse transcriptase [Danio rerio]
CL278.Contig2_S_henanense_Hep-pan	hypothetical protein CAPTEDRAFT_189741, partial [Capitella teleta]
CL6319.Contig2_S_henanense_Hep-pan	hypothetical protein KGM_05439 [Danaus plexippus]
CL145.Contig5_S_henanense_Hep-pan	ORF2 [Acanthochelys spixii]
Unigene33068_S_henanense_Hep-pan	PREDICTED: glutamate--cysteine ligase regulatory subunit [Taeniopygia guttata]
CL7733.Contig1_S_henanense_Hep-pan	PREDICTED: NAC-alpha domain-containing protein 1-like [Ailuropoda melanoleuca]
Unigene36899_S_henanense_Hep-pan	Uncharacterized protein [Dicentrarchus labrax]
Unigene37278_S_henanense_Hep-pan	cryptocyanin 2 [Metacarcinus magister]
Unigene34386_S_henanense_Hep-pan	protein FAM49B, putative [Pediculus humanus corporis]
CL336.Contig2_S_henanense_Hep-pan	nuclear pore complex interacting protein [Pan troglodytes]
Unigene33037_S_henanense_Hep-pan	PREDICTED: hypothetical protein LOC100091911 [Ornithorhynchus anatinus]
Unigene33589_S_henanense_Hep-pan	PREDICTED: kinetochore-associated protein 1-like isoform 1 [Strongylocentrotus purpuratus]
Unigene34781_S_henanense_Hep-pan	hypothetical protein [Trichomonas vaginalis G3]
CL7673.Contig1_S_henanense_Hep-pan	TPA: endonuclease-reverse transcriptase [Schistosoma mansoni]
Unigene34973_S_henanense_Hep-pan	Probable rRNA-processing protein EBP2 homolog [Caligus rogercresseyi]
Unigene38686_S_henanense_Hep-pan	viral A-type inclusion protein [Trichomonas vaginalis G3]
CL5347.Contig5_S_henanense_Hep-pan	pol-like protein [Biomphalaria glabrata]
Unigene14621_S_henanense_Hep-pan	proteasome assembly chaperone 2 [Xenopus (Silurana) tropicalis]
Unigene1668_S_henanense_Hep-pan	TPA: endonuclease-reverse transcriptase [Schistosoma mansoni]
CL5401.Contig2_S_henanense_Hep-pan	PREDICTED: RNA-directed DNA polymerase from mobile element jockey-like [Strongylocentrotus purpuratus]
Unigene39544_S_henanense_Hep-pan	PREDICTED: uncharacterized protein LOC100908239 [Metaseiulus occidentalis]
CL5572.Contig1_S_henanense_Hep-pan	glutathione S-transferase [Eriocheir sinensis]
CL6478.Contig1_S_henanense_Hep-pan	PREDICTED: uncharacterized protein LOC100889586 [Strongylocentrotus purpuratus]
Unigene36755_S_henanense_Hep-pan	HMGBb [Litopenaeus vannamei]
CL7600.Contig1_S_henanense_Hep-pan	EF-Tu d2 protein [Cherax quadricarinatus]
CL1457.Contig2_S_henanense_Hep-pan	putative reverse transcriptase [Marsupenaeus japonicus]
Unigene17961_S_henanense_Hep-pan	PREDICTED: zinc finger protein 91 [Danio rerio]
CL4403.Contig1_S_henanense_Hep-pan	PREDICTED: beta-hexosaminidase subunit beta [Strongylocentrotus purpuratus]
Unigene38833_S_henanense_Hep-pan	ORF2 [Acanthochelys spixii]
Unigene32653_S_henanense_Hep-pan	uncharacterized protein LOC100127838 [Xenopus (Silurana) tropicalis]
Unigene27299_S_henanense_Hep-pan	PREDICTED: ubiquinone biosynthesis protein COQ7 homolog [Bombus terrestris]
Unigene29939_S_henanense_Hep-pan	hypothetical protein CAPTEDRAFT_227918 [Capitella teleta]
Unigene30695_S_henanense_Hep-pan	zinc finger AN1-type domain 2B [Scylla paramamosain]
Unigene37437_S_henanense_Hep-pan	myosin heavy chain [Cryptosporidium hominis TU502]
Unigene34653_S_henanense_Hep-pan	Signal peptidase complex subunit 3 [Lepeophtheirus salmonis]
Unigene7082_S_henanense_Hep-pan	hypothetical protein EAI_03106 [Harpegnathos saltator]
Unigene37976_S_henanense_Hep-pan	PREDICTED: uncharacterized protein LOC576916 [Strongylocentrotus purpuratus]
Unigene37448_S_henanense_Hep-pan	PREDICTED: structural maintenance of chromosomes protein 6-like [Sarcophilus harrisii]
Unigene820_S_henanense_Hep-pan	ORF2 [Acanthochelys spixii]
CL145.Contig6_S_henanense_Hep-pan	ORF2 [Acanthochelys spixii]
Unigene9_S_henanense_Hep-pan	PREDICTED: zinc finger protein 850-like [Danio rerio]
Unigene26759_S_henanense_Hep-pan	hypothetical protein DAPPUDRAFT_225892 [Daphnia pulex]
Unigene35825_S_henanense_Hep-pan	Peroxisomal 3,2-trans-enoyl-CoA isomerase [Crassostrea gigas]
Unigene38632_S_henanense_Hep-pan	chloride ion current inducer protein, putative [Ixodes scapularis]
Unigene33619_S_henanense_Hep-pan	PREDICTED: dihydrofolate reductase-like [Saccoglossus kowalevskii]
Unigene32732_S_henanense_Hep-pan	PREDICTED: thioredoxin-related transmembrane protein 2 homolog [Bombus impatiens]
Unigene38685_S_henanense_Hep-pan	PREDICTED: long-chain-fatty-acid--CoA ligase 3-like [Megachile rotundata]
Unigene2641_S_henanense_Hep-pan	PREDICTED: uncharacterized protein LOC101240873, partial [Hydra magnipapillata]
CL1750.Contig1_S_henanense_Hep-pan	PREDICTED: leucine-rich repeat-containing protein 47-like [Megachile rotundata]
Unigene38176_S_henanense_Hep-pan	innexin inx2 [Homarus gammarus]
Unigene39198_S_henanense_Hep-pan	hypothetical protein DAPPUDRAFT_204206 [Daphnia pulex]
CL1955.Contig2_S_henanense_Hep-pan	predicted protein [Nematostella vectensis]
CL5435.Contig1_S_henanense_Hep-pan	pol-like protein [Biomphalaria glabrata]
Unigene2563_S_henanense_Hep-pan	hypothetical protein IscW_ISCW012360 [Ixodes scapularis]
CL5126.Contig2_S_henanense_Hep-pan	PREDICTED: RNA-directed DNA polymerase from mobile element jockey-like [Strongylocentrotus purpuratus]
CL1179.Contig1_S_henanense_Hep-pan	hypothetical protein CAPTEDRAFT_162695 [Capitella teleta]
Unigene32070_S_henanense_Hep-pan	PREDICTED: uncharacterized protein LOC100397108 [Callithrix jacchus]
CL25.Contig1_S_henanense_Hep-pan	hypothetical protein CAPTEDRAFT_205098 [Capitella teleta]
Unigene33075_S_henanense_Hep-pan	conserved hypothetical protein [Neospora caninum Liverpool]
Unigene37968_S_henanense_Hep-pan	PREDICTED: uncharacterized protein LOC100888279 [Strongylocentrotus purpuratus]
CL58.Contig1_S_henanense_Hep-pan	ORF2-encoded protein [Danio rerio]
Unigene34040_S_henanense_Hep-pan	HMGBa [Litopenaeus vannamei]
Unigene2528_S_henanense_Hep-pan	PREDICTED: cytochrome P450, family 3, subfamily A, polypeptide 4-like [Saccoglossus kowalevskii]
CL4693.Contig1_S_henanense_Hep-pan	RecName: Full=Histone H2A
Unigene1758_S_henanense_Hep-pan	hypothetical protein DAPPUDRAFT_329527 [Daphnia pulex]
Unigene33903_S_henanense_Hep-pan	hemolectin [Callinectes sapidus]
Unigene36330_S_henanense_Hep-pan	hypothetical protein DAPPUDRAFT_231717 [Daphnia pulex]
Unigene32183_S_henanense_Hep-pan	PREDICTED: uncharacterized protein LOC101239675 [Hydra magnipapillata]
Unigene32484_S_henanense_Hep-pan	GD14286 [Drosophila simulans]
CL5063.Contig1_S_henanense_Hep-pan	PREDICTED: similar to AGAP011532-PA [Tribolium castaneum]
CL145.Contig12_S_henanense_Hep-pan	PREDICTED: RNA-directed DNA polymerase from mobile element jockey-like [Strongylocentrotus purpuratus]
Unigene32526_S_henanense_Hep-pan	peptidyl-prolyl cis-trans isomerase H, putative [Pediculus humanus corporis]
Unigene38370_S_henanense_Hep-pan	Bip [Litopenaeus vannamei]
CL2643.Contig1_S_henanense_Hep-pan	PREDICTED: uncharacterized protein LOC763830, partial [Strongylocentrotus purpuratus]
Unigene22906_S_henanense_Hep-pan	hypothetical protein DAPPUDRAFT_231056 [Daphnia pulex]
Unigene35935_S_henanense_Hep-pan	PREDICTED: similar to RE62270p [Tribolium castaneum]
CL2279.Contig2_S_henanense_Hep-pan	selenophosphate synthetase [Penaeus monodon]
Unigene40121_S_henanense_Hep-pan	exosomal 3'-5' exoribonuclease complex, subunit Rrp41, putative [Ixodes scapularis]
Unigene28730_S_henanense_Hep-pan	hypothetical protein CAPTEDRAFT_194915 [Capitella teleta]
Unigene37196_S_henanense_Hep-pan	PREDICTED: H1 histone family, member O, oocyte-specific-like [Saccoglossus kowalevskii]
Unigene34304_S_henanense_Hep-pan	hypothetical protein DAPPUDRAFT_303318 [Daphnia pulex]
CL4083.Contig1_S_henanense_Hep-pan	reverse transcriptase [Ciona intestinalis]
Unigene29458_S_henanense_Hep-pan	PREDICTED: hypothetical protein [Saccoglossus kowalevskii]
CL5925.Contig2_S_henanense_Hep-pan	beta-N-acetylglucosaminidase [Litopenaeus vannamei]
Unigene39615_S_henanense_Hep-pan	ribosomal protein L24 [Procambarus clarkii]
Unigene33763_S_henanense_Hep-pan	ubiquitin-conjugating enzyme E2 [Scylla paramamosain]
Unigene36359_S_henanense_Hep-pan	progesterone-like protein 2, partial [Portunus trituberculatus]
CL2756.Contig1_S_henanense_Hep-pan	hypothetical protein DAPPUDRAFT_302577 [Daphnia pulex]
CL3584.Contig1_S_henanense_Hep-pan	GK17577 [Drosophila willistoni]
Unigene35022_S_henanense_Hep-pan	F1-ATP synthase gamma subunit [Litopenaeus vannamei]
Unigene31092_S_henanense_Hep-pan	hypothetical protein BRAFLDRAFT_76762 [Branchiostoma floridae]
CL4966.Contig1_S_henanense_Hep-pan	transmembrane protein 14C-like [Acyrthosiphon pisum]
CL145.Contig12_S_henanense_Hep-pan	PREDICTED: RNA-directed DNA polymerase from mobile element jockey-like [Strongylocentrotus purpuratus]
Unigene28745_S_henanense_Hep-pan	hypothetical protein DAPPUDRAFT_190410 [Daphnia pulex]
CL1155.Contig2_S_henanense_Hep-pan	GE16292 [Drosophila yakuba]
CL5993.Contig1_S_henanense_Hep-pan	ubiquitin-conjugating enzyme E2 b [Eriocheir sinensis]
CL4057.Contig2_S_henanense_Hep-pan	PREDICTED: similar to reticulocalbin [Tribolium castaneum]
Unigene27996_S_henanense_Hep-pan	pol-like protein [Aedes aegypti]
CL6980.Contig1_S_henanense_Hep-pan	PREDICTED: RNA-directed DNA polymerase from mobile element jockey-like [Strongylocentrotus purpuratus]
