# Supplementary material for: Transcriptome assembly and expression profiling of molecular responses to cadmium toxicity in hepatopancreas of the freshwater crab Sinopotamon henanense
Source: Sci Rep. 2016 Jan 20;6:19405. doi: 10.1038/srep19405 (PMC4726346; doi:10.1038/srep19405)
Supplement: Supplementary Table S5 [file srep19405-s5.xls]

## Sheet: Supplementary Table S5
Supplementary Table S5. Common DEGs in comparing three Cd-treated groups with each other. (log2 Ratio≥1 and FDR≤0.001) (Red: up-regulated; blue: down-regulated)
Gene	Description
Unigene6448_S_henanense_Hep-pan	-
Unigene1152_S_henanense_Hep-pan	-
Unigene48871_S_henanense_Hep-pan	-
Unigene10118_S_henanense_Hep-pan	triacylglycerol lipase [Litopenaeus vannamei]
Unigene32308_S_henanense_Hep-pan	-
CL2268.Contig1_S_henanense_Hep-pan	-
CL2073.Contig1_S_henanense_Hep-pan	unnamed protein product, partial [Trypanosoma congolense IL3000]
CL275.Contig2_S_henanense_Hep-pan	-
Unigene8703_S_henanense_Hep-pan	-
CL2424.Contig1_S_henanense_Hep-pan	-
CL2258.Contig2_S_henanense_Hep-pan	-
CL154.Contig3_S_henanense_Hep-pan	-
CL7501.Contig1_S_henanense_Hep-pan	cryptocyanin 2 [Metacarcinus magister]
Unigene12181_S_henanense_Hep-pan	-
Unigene37278_S_henanense_Hep-pan	cryptocyanin 2 [Metacarcinus magister]
CL6713.Contig1_S_henanense_Hep-pan	sugar transporter-like protein [Nasonia vitripennis]
CL260.Contig3_S_henanense_Hep-pan	-
Unigene12707_S_henanense_Hep-pan	-
Unigene44837_S_henanense_Hep-pan	-
Unigene933_S_henanense_Hep-pan	Regucalcin [Crassostrea gigas]
