# Supplementary material for: Transcriptome assembly and expression profiling of molecular responses to cadmium toxicity in hepatopancreas of the freshwater crab Sinopotamon henanense
Source: Sci Rep. 2016 Jan 20;6:19405. doi: 10.1038/srep19405 (PMC4726346; doi:10.1038/srep19405)
Supplement: Supplementary Table S6 [file srep19405-s6.xls]

## Sheet: GO term in 7.25 vs con
Supplementary Table S6. GO classification and enrichment analysis of all DEGs in comparing each Cd-treated group with control.
Terms of biological process for 7.25 mg/L vs con			Terms of molecular function for 7.25 mg/L vs con			Terms of cellular component for 7.25 mg/L vs con
Gene Ontology term	Cluster frequency	Corrected P-value	Gene Ontology term	Cluster frequency	Corrected P-value	Gene Ontology term	Cluster frequency	Corrected P-value
cellular process	250 out of 341 genes, 73.3%	1	catalytic activity	235 out of 395 genes, 59.5%	1	cell part	222 out of 256 genes, 86.7%	1
metabolic process	207 out of 341 genes, 60.7%	1	binding	213 out of 395 genes, 53.9%	1	cell	222 out of 256 genes, 86.7%	1
cellular metabolic process	155 out of 341 genes, 45.5%	1	hydrolase activity	85 out of 395 genes, 21.5%	1	intracellular	203 out of 256 genes, 79.3%	1
primary metabolic process	152 out of 341 genes, 44.6%	1	protein binding	77 out of 395 genes, 19.5%	1	intracellular part	196 out of 256 genes, 76.6%	1
biological regulation	134 out of 341 genes, 39.3%	1	transferase activity	59 out of 395 genes, 14.9%	1	organelle	167 out of 256 genes, 65.2%	1
regulation of biological process	124 out of 341 genes, 36.4%	1	small molecule binding	56 out of 395 genes, 14.2%	1	intracellular organelle	166 out of 256 genes, 64.8%	1
macromolecule metabolic process	119 out of 341 genes, 34.9%	1	nucleic acid binding	50 out of 395 genes, 12.7%	1	cytoplasm	137 out of 256 genes, 53.5%	1
regulation of cellular process	113 out of 341 genes, 33.1%	1	nucleotide binding	50 out of 395 genes, 12.7%	1	membrane-bounded organelle	120 out of 256 genes, 46.9%	1
multicellular organismal process	101 out of 341 genes, 29.6%	1	oxidoreductase activity	47 out of 395 genes, 11.9%	1	intracellular membrane-bounded organelle	119 out of 256 genes, 46.5%	1
cellular macromolecule metabolic process	101 out of 341 genes, 29.6%	1	transporter activity	43 out of 395 genes, 10.9%	0.18149	nucleoplasm	12 out of 256 genes, 4.7%	1
developmental process	96 out of 341 genes, 28.2%	1	ion binding	43 out of 395 genes, 10.9%	1	cytoplasmic part	109 out of 256 genes, 42.6%	1
response to stimulus	89 out of 341 genes, 26.1%	1	metal ion binding	40 out of 395 genes, 10.1%	1	organelle part	100 out of 256 genes, 39.1%	1
multicellular organismal development	84 out of 341 genes, 24.6%	1	cation binding	40 out of 395 genes, 10.1%	1	membrane	97 out of 256 genes, 37.9%	1
anatomical structure development	84 out of 341 genes, 24.6%	1	transmembrane transporter activity	38 out of 395 genes, 9.6%	0.10965	intracellular organelle part	96 out of 256 genes, 37.5%	1
protein metabolic process	78 out of 341 genes, 22.9%	1	substrate-specific transporter activity	36 out of 395 genes, 9.1%	0.21376	macromolecular complex	92 out of 256 genes, 35.9%	1
system development	70 out of 341 genes, 20.5%	1	substrate-specific transmembrane transporter activity	35 out of 395 genes, 8.9%	0.02884	non-membrane-bounded organelle	75 out of 256 genes, 29.3%	1
nitrogen compound metabolic process	69 out of 341 genes, 20.2%	1	ribonucleotide binding	34 out of 395 genes, 8.6%	1	intracellular non-membrane-bounded organelle	75 out of 256 genes, 29.3%	1
cellular nitrogen compound metabolic process	68 out of 341 genes, 19.9%	1	purine ribonucleotide binding	34 out of 395 genes, 8.6%	1	nucleus	61 out of 256 genes, 23.8%	1
cellular component organization or biogenesis	68 out of 341 genes, 19.9%	1	purine nucleotide binding	34 out of 395 genes, 8.6%	1	protein complex	57 out of 256 genes, 22.3%	1
cellular protein metabolic process	66 out of 341 genes, 19.4%	1	purine ribonucleoside triphosphate binding	33 out of 395 genes, 8.4%	1	membrane part	56 out of 256 genes, 21.9%	1
cellular component organization	65 out of 341 genes, 19.1%	1	transferase activity, transferring phosphorus-containing groups	33 out of 395 genes, 8.4%	1	intrinsic to membrane	36 out of 256 genes, 14.1%	1
localization	62 out of 341 genes, 18.2%	1	peptidase activity	31 out of 395 genes, 7.8%	0.02923	integral to membrane	35 out of 256 genes, 13.7%	1
regulation of metabolic process	57 out of 341 genes, 16.7%	1	ion transmembrane transporter activity	30 out of 395 genes, 7.6%	0.03713	membrane-enclosed lumen	34 out of 256 genes, 13.3%	1
cellular response to stimulus	56 out of 341 genes, 16.4%	1	structural molecule activity	29 out of 395 genes, 7.3%	0.29756	organelle membrane	33 out of 256 genes, 12.9%	1
establishment of localization	55 out of 341 genes, 16.1%	1	peptidase activity, acting on L-amino acid peptides	28 out of 395 genes, 7.1%	0.00959	intracellular organelle lumen	33 out of 256 genes, 12.9%	1
nucleobase-containing compound metabolic process	55 out of 341 genes, 16.1%	1	adenyl nucleotide binding	27 out of 395 genes, 6.8%	1	organelle lumen	33 out of 256 genes, 12.9%	1
cellular component organization or biogenesis at cellular level	55 out of 341 genes, 16.1%	1	adenyl ribonucleotide binding	27 out of 395 genes, 6.8%	1	ribonucleoprotein complex	32 out of 256 genes, 12.5%	0.50186
transport	54 out of 341 genes, 15.8%	1	DNA binding	26 out of 395 genes, 6.6%	1	cell periphery	32 out of 256 genes, 12.5%	1
cellular component organization at cellular level	54 out of 341 genes, 15.8%	1	ATP binding	26 out of 395 genes, 6.6%	1	mitochondrion	30 out of 256 genes, 11.7%	1
cell communication	53 out of 341 genes, 15.5%	1	cation transmembrane transporter activity	24 out of 395 genes, 6.1%	0.08151	plasma membrane	28 out of 256 genes, 10.9%	1
biosynthetic process	51 out of 341 genes, 15.0%	1	kinase activity	23 out of 395 genes, 5.8%	1	nuclear part	28 out of 256 genes, 10.9%	1
signaling	50 out of 341 genes, 14.7%	1	inorganic cation transmembrane transporter activity	22 out of 395 genes, 5.6%	0.01885	cytoskeleton	25 out of 256 genes, 9.8%	1
cellular biosynthetic process	49 out of 341 genes, 14.4%	1	receptor activity	20 out of 395 genes, 5.1%	0.55803	nuclear lumen	24 out of 256 genes, 9.4%	1
cellular developmental process	47 out of 341 genes, 13.8%	1	RNA binding	19 out of 395 genes, 4.8%	1	mitochondrial part	23 out of 256 genes, 9.0%	1
organ development	46 out of 341 genes, 13.5%	1	transition metal ion binding	19 out of 395 genes, 4.8%	1	cytosol	23 out of 256 genes, 9.0%	1
regulation of macromolecule metabolic process	46 out of 341 genes, 13.5%	1	phosphotransferase activity, alcohol group as acceptor	19 out of 395 genes, 4.8%	1	ribosome	21 out of 256 genes, 8.2%	0.02194
cell differentiation	46 out of 341 genes, 13.5%	1	nucleoside-triphosphatase activity	19 out of 395 genes, 4.8%	1	cytoskeletal part	21 out of 256 genes, 8.2%	1
regulation of cellular metabolic process	44 out of 341 genes, 12.9%	1	pyrophosphatase activity	19 out of 395 genes, 4.8%	1	organelle envelope	17 out of 256 genes, 6.6%	1
regulation of primary metabolic process	42 out of 341 genes, 12.3%	1	hydrolase activity, acting on acid anhydrides, in phosphorus-containing anhydrides	19 out of 395 genes, 4.8%	1	envelope	17 out of 256 genes, 6.6%	1
negative regulation of biological process	41 out of 341 genes, 12.0%	1	hydrolase activity, acting on acid anhydrides	19 out of 395 genes, 4.8%	1	chromosome	17 out of 256 genes, 6.6%	1
organelle organization	41 out of 341 genes, 12.0%	1	structural constituent of ribosome	18 out of 395 genes, 4.6%	0.28995	microtubule cytoskeleton	17 out of 256 genes, 6.6%	1
gene expression	40 out of 341 genes, 11.7%	1	signal transducer activity	18 out of 395 genes, 4.6%	1	mitochondrial membrane	16 out of 256 genes, 6.2%	1
signal transduction	38 out of 341 genes, 11.1%	1	molecular transducer activity	18 out of 395 genes, 4.6%	1	mitochondrial inner membrane	14 out of 256 genes, 5.5%	1
nervous system development	38 out of 341 genes, 11.1%	1	protein kinase activity	18 out of 395 genes, 4.6%	1	organelle inner membrane	14 out of 256 genes, 5.5%	1
anatomical structure morphogenesis	38 out of 341 genes, 11.1%	1	monovalent inorganic cation transmembrane transporter activity	17 out of 395 genes, 4.3%	0.02013	cell projection	13 out of 256 genes, 5.1%	1
negative regulation of cellular process	36 out of 341 genes, 10.6%	1	signaling receptor activity	17 out of 395 genes, 4.3%	0.56992	plasma membrane part	13 out of 256 genes, 5.1%	1
nucleic acid metabolic process	36 out of 341 genes, 10.6%	1	channel activity	15 out of 395 genes, 3.8%	0.17328	ribosomal subunit	12 out of 256 genes, 4.7%	1
regulation of gene expression	34 out of 341 genes, 10.0%	1	passive transmembrane transporter activity	15 out of 395 genes, 3.8%	0.17328	extracellular region	12 out of 256 genes, 4.7%	1
positive regulation of biological process	33 out of 341 genes, 9.7%	1	endopeptidase activity	15 out of 395 genes, 3.8%	0.18811	endoplasmic reticulum	12 out of 256 genes, 4.7%	1
cellular macromolecule biosynthetic process	32 out of 341 genes, 9.4%	1	nucleic acid binding transcription factor activity	15 out of 395 genes, 3.8%	1	nucleolus	12 out of 256 genes, 4.7%	1
macromolecule biosynthetic process	32 out of 341 genes, 9.4%	1	sequence-specific DNA binding transcription factor activity	15 out of 395 genes, 3.8%	1	neuron projection	11 out of 256 genes, 4.3%	1
catabolic process	32 out of 341 genes, 9.4%	1	cytoskeletal protein binding	15 out of 395 genes, 3.8%	1	chromosomal part	11 out of 256 genes, 4.3%	1
response to chemical stimulus	32 out of 341 genes, 9.4%	1	transmembrane signaling receptor activity	14 out of 395 genes, 3.5%	0.77468	endomembrane system	12 out of 256 genes, 4.7%	1
response to stress	31 out of 341 genes, 9.1%	1	cofactor binding	14 out of 395 genes, 3.5%	1	respiratory chain	9 out of 256 genes, 3.5%	0.91706
small molecule metabolic process	31 out of 341 genes, 9.1%	1	hydrogen ion transmembrane transporter activity	13 out of 395 genes, 3.3%	0.01283	microtubule associated complex	9 out of 256 genes, 3.5%	1
regulation of nitrogen compound metabolic process	31 out of 341 genes, 9.1%	1	ion channel activity	13 out of 395 genes, 3.3%	0.58062	nucleoplasm part	9 out of 256 genes, 3.5%	1
oxidation-reduction process	30 out of 341 genes, 8.8%	1	substrate-specific channel activity	13 out of 395 genes, 3.3%	0.58062	cytosolic ribosome	8 out of 256 genes, 3.1%	1
regulation of nucleobase-containing compound metabolic process	30 out of 341 genes, 8.8%	1	sequence-specific DNA binding	13 out of 395 genes, 3.3%	1	cytosolic part	8 out of 256 genes, 3.1%	1
regulation of multicellular organismal process	28 out of 341 genes, 8.2%	1	protein dimerization activity	13 out of 395 genes, 3.3%	1	lipid particle	8 out of 256 genes, 3.1%	1
regulation of macromolecule biosynthetic process	28 out of 341 genes, 8.2%	1	zinc ion binding	12 out of 395 genes, 3.0%	1	mitochondrial matrix	8 out of 256 genes, 3.1%	1
regulation of biosynthetic process	28 out of 341 genes, 8.2%	1	active transmembrane transporter activity	11 out of 395 genes, 2.8%	1	extracellular region part	8 out of 256 genes, 3.1%	1
cellular catabolic process	27 out of 341 genes, 7.9%	1	enzyme binding	11 out of 395 genes, 2.8%	1	proteasome complex	7 out of 256 genes, 2.7%	0.23443
regulation of cellular macromolecule biosynthetic process	27 out of 341 genes, 7.9%	1	G-protein coupled receptor activity	10 out of 395 genes, 2.5%	0.00658	large ribosomal subunit	7 out of 256 genes, 2.7%	1
regulation of cellular biosynthetic process	27 out of 341 genes, 7.9%	1	calcium ion binding	10 out of 395 genes, 2.5%	1	vacuole	7 out of 256 genes, 2.7%	1
macromolecule modification	27 out of 341 genes, 7.9%	1	serine-type peptidase activity	9 out of 395 genes, 2.3%	1	microtubule	7 out of 256 genes, 2.7%	1
regulation of RNA metabolic process	26 out of 341 genes, 7.6%	1	serine hydrolase activity	9 out of 395 genes, 2.3%	1	proteasome core complex	6 out of 256 genes, 2.3%	0.00033
positive regulation of cellular process	26 out of 341 genes, 7.6%	1	oxidoreductase activity, acting on CH-OH group of donors	9 out of 395 genes, 2.3%	1	vacuolar membrane	6 out of 256 genes, 2.3%	1
neurogenesis	26 out of 341 genes, 7.6%	1	metal ion transmembrane transporter activity	9 out of 395 genes, 2.3%	1	vacuolar part	6 out of 256 genes, 2.3%	1
heterocycle metabolic process	25 out of 341 genes, 7.3%	1	lyase activity	9 out of 395 genes, 2.3%	1	apical part of cell	6 out of 256 genes, 2.3%	1
cellular component biogenesis	25 out of 341 genes, 7.3%	1	coenzyme binding	9 out of 395 genes, 2.3%	1	endosome	6 out of 256 genes, 2.3%	1
regulation of biological quality	25 out of 341 genes, 7.3%	1	lipid binding	9 out of 395 genes, 2.3%	1	actin cytoskeleton	6 out of 256 genes, 2.3%	1
cellular protein modification process	25 out of 341 genes, 7.3%	1	protein serine/threonine kinase activity	9 out of 395 genes, 2.3%	1	cell junction	6 out of 256 genes, 2.3%	1
protein modification process	25 out of 341 genes, 7.3%	1	ligase activity	9 out of 395 genes, 2.3%	1	vesicle	6 out of 256 genes, 2.3%	1
translation	24 out of 341 genes, 7.0%	1	gated channel activity	8 out of 395 genes, 2.0%	1	proton-transporting two-sector ATPase complex	5 out of 256 genes, 2.0%	1
regulation of transcription, DNA-dependent	24 out of 341 genes, 7.0%	1	actin binding	8 out of 395 genes, 2.0%	1	organellar ribosome	5 out of 256 genes, 2.0%	1
regulation of RNA biosynthetic process	24 out of 341 genes, 7.0%	1	guanyl ribonucleotide binding	8 out of 395 genes, 2.0%	1	mitochondrial ribosome	5 out of 256 genes, 2.0%	1
cell development	24 out of 341 genes, 7.0%	1	guanyl nucleotide binding	8 out of 395 genes, 2.0%	1	small ribosomal subunit	5 out of 256 genes, 2.0%	1
cell cycle	23 out of 341 genes, 6.7%	1	enzyme regulator activity	8 out of 395 genes, 2.0%	1	extracellular space	5 out of 256 genes, 2.0%	1
reproductive process	23 out of 341 genes, 6.7%	1	ATPase activity	8 out of 395 genes, 2.0%	1	polytene chromosome	5 out of 256 genes, 2.0%	1
phosphorus metabolic process	23 out of 341 genes, 6.7%	1	hydrolase activity, acting on ester bonds	8 out of 395 genes, 2.0%	1	spindle	5 out of 256 genes, 2.0%	1
reproduction	23 out of 341 genes, 6.7%	1	cytochrome-c oxidase activity	7 out of 395 genes, 1.8%	0.06307	endoplasmic reticulum membrane	5 out of 256 genes, 2.0%	1
macromolecular complex subunit organization	22 out of 341 genes, 6.5%	1	heme-copper terminal oxidase activity	7 out of 395 genes, 1.8%	0.06307	nuclear outer membrane-endoplasmic reticulum membrane network	5 out of 256 genes, 2.0%	1
cellular localization	22 out of 341 genes, 6.5%	1	oxidoreductase activity, acting on a heme group of donors	7 out of 395 genes, 1.8%	0.06307	axon	5 out of 256 genes, 2.0%	1
phosphate-containing compound metabolic process	22 out of 341 genes, 6.5%	1	oxidoreductase activity, acting on a heme group of donors, oxygen as acceptor	7 out of 395 genes, 1.8%	0.06307	endoplasmic reticulum part	5 out of 256 genes, 2.0%	1
regulation of developmental process	21 out of 341 genes, 6.2%	1	serine-type endopeptidase activity	7 out of 395 genes, 1.8%	1	chromatin	5 out of 256 genes, 2.0%	1
phosphorylation	21 out of 341 genes, 6.2%	1	structural constituent of cytoskeleton	7 out of 395 genes, 1.8%	1	spliceosomal complex	5 out of 256 genes, 2.0%	1
establishment of localization in cell	21 out of 341 genes, 6.2%	1	cation channel activity	7 out of 395 genes, 1.8%	1	cytoplasmic membrane-bounded vesicle	5 out of 256 genes, 2.0%	1
tissue development	21 out of 341 genes, 6.2%	1	transcription factor binding	7 out of 395 genes, 1.8%	1	cell projection part	5 out of 256 genes, 2.0%	1
macromolecule localization	21 out of 341 genes, 6.2%	1	isomerase activity	7 out of 395 genes, 1.8%	1	membrane-bounded vesicle	5 out of 256 genes, 2.0%	1
regulation of response to stimulus	21 out of 341 genes, 6.2%	1	transferase activity, transferring one-carbon groups	7 out of 395 genes, 1.8%	1	cytoplasmic vesicle	5 out of 256 genes, 2.0%	1
cellular component assembly	21 out of 341 genes, 6.2%	1	hydrolase activity, acting on glycosyl bonds	7 out of 395 genes, 1.8%	1	proton-transporting V-type ATPase complex	4 out of 256 genes, 1.6%	0.64568
proteolysis	20 out of 341 genes, 5.9%	1	GTP binding	7 out of 395 genes, 1.8%	1	organellar large ribosomal subunit	4 out of 256 genes, 1.6%	1
cell surface receptor signaling pathway	20 out of 341 genes, 5.9%	1	threonine-type endopeptidase activity	6 out of 395 genes, 1.5%	0.00038	mitochondrial large ribosomal subunit	4 out of 256 genes, 1.6%	1
cytoskeleton organization	20 out of 341 genes, 5.9%	1	threonine-type peptidase activity	6 out of 395 genes, 1.5%	0.00038	mitochondrial envelope	16 out of 256 genes, 6.2%	1
cellular component morphogenesis	20 out of 341 genes, 5.9%	1	ligand-gated ion channel activity	6 out of 395 genes, 1.5%	1	cytoplasmic microtubule	4 out of 256 genes, 1.6%	1
regulation of molecular function	19 out of 341 genes, 5.6%	1	ligand-gated channel activity	6 out of 395 genes, 1.5%	1	cytoplasmic vesicle membrane	4 out of 256 genes, 1.6%	1
cell cycle process	19 out of 341 genes, 5.6%	1	protein heterodimerization activity	6 out of 395 genes, 1.5%	1	spindle microtubule	4 out of 256 genes, 1.6%	1
microtubule-based process	18 out of 341 genes, 5.3%	1	methyltransferase activity	6 out of 395 genes, 1.5%	1	late endosome	4 out of 256 genes, 1.6%	1
intracellular transport	18 out of 341 genes, 5.3%	1	ligase activity, forming carbon-nitrogen bonds	6 out of 395 genes, 1.5%	1	cytosolic large ribosomal subunit	4 out of 256 genes, 1.6%	1
embryo development	18 out of 341 genes, 5.3%	1	identical protein binding	6 out of 395 genes, 1.5%	1	vesicle membrane	4 out of 256 genes, 1.6%	1
generation of neurons	18 out of 341 genes, 5.3%	1	ATPase activity, coupled	6 out of 395 genes, 1.5%	1	cytoplasmic vesicle part	4 out of 256 genes, 1.6%	1
RNA metabolic process	18 out of 341 genes, 5.3%	1	calcium channel activity	5 out of 395 genes, 1.3%	1	small nuclear ribonucleoprotein complex	4 out of 256 genes, 1.6%	1
generation of precursor metabolites and energy	17 out of 341 genes, 5.0%	1	calcium ion transmembrane transporter activity	5 out of 395 genes, 1.3%	1	chromosome, centromeric region	4 out of 256 genes, 1.6%	1
mitotic cell cycle	17 out of 341 genes, 5.0%	1	divalent inorganic cation transmembrane transporter activity	5 out of 395 genes, 1.3%	1	apical plasma membrane	4 out of 256 genes, 1.6%	1
macromolecular complex assembly	17 out of 341 genes, 5.0%	1	oxidoreductase activity, acting on paired donors, with incorporation or reduction of molecular oxygen	5 out of 395 genes, 1.3%	1	myosin complex	4 out of 256 genes, 1.6%	1
pattern specification process	17 out of 341 genes, 5.0%	1	oxidoreductase activity, acting on the CH-OH group of donors, NAD or NADP as acceptor	5 out of 395 genes, 1.3%	1	mitochondrial membrane part	4 out of 256 genes, 1.6%	1
regulation of cellular component organization	17 out of 341 genes, 5.0%	1	secondary active transmembrane transporter activity	5 out of 395 genes, 1.3%	1	basolateral plasma membrane	4 out of 256 genes, 1.6%	1
system process	17 out of 341 genes, 5.0%	1	translation factor activity, nucleic acid binding	5 out of 395 genes, 1.3%	1	adherens junction	4 out of 256 genes, 1.6%	1
transmembrane transport	16 out of 341 genes, 4.7%	1	primary active transmembrane transporter activity	5 out of 395 genes, 1.3%	1	anchoring junction	4 out of 256 genes, 1.6%	1
cellular macromolecular complex subunit organization	16 out of 341 genes, 4.7%	1	P-P-bond-hydrolysis-driven transmembrane transporter activity	5 out of 395 genes, 1.3%	1	cell cortex	4 out of 256 genes, 1.6%	1
response to organic substance	16 out of 341 genes, 4.7%	1	motor activity	5 out of 395 genes, 1.3%	1	Golgi apparatus	4 out of 256 genes, 1.6%	1
cell-cell signaling	16 out of 341 genes, 4.7%	1	GTPase activity	5 out of 395 genes, 1.3%	1	proteasome core complex, alpha-subunit complex	3 out of 256 genes, 1.2%	0.23503
regulation of multicellular organismal development	16 out of 341 genes, 4.7%	1	phospholipid binding	5 out of 395 genes, 1.3%	1	plasma membrane proton-transporting V-type ATPase complex	3 out of 256 genes, 1.2%	1
DNA metabolic process	16 out of 341 genes, 4.7%	1	protein homodimerization activity	5 out of 395 genes, 1.3%	1	vacuolar proton-transporting V-type ATPase complex	3 out of 256 genes, 1.2%	1
organic substance metabolic process	16 out of 341 genes, 4.7%	1	phosphoric ester hydrolase activity	5 out of 395 genes, 1.3%	1	proton-transporting two-sector ATPase complex, catalytic domain	3 out of 256 genes, 1.2%	1
cell morphogenesis	16 out of 341 genes, 4.7%	1	peptide receptor activity	4 out of 395 genes, 1.0%	0.26997	nucleosome	3 out of 256 genes, 1.2%	1
ion transport	15 out of 341 genes, 4.4%	1	G-protein coupled peptide receptor activity	4 out of 395 genes, 1.0%	0.26997	astral microtubule	3 out of 256 genes, 1.2%	1
macromolecule catabolic process	15 out of 341 genes, 4.4%	1	peptidyl-prolyl cis-trans isomerase activity	4 out of 395 genes, 1.0%	1	aster	3 out of 256 genes, 1.2%	1
central nervous system development	15 out of 341 genes, 4.4%	1	cis-trans isomerase activity	4 out of 395 genes, 1.0%	1	growth cone	3 out of 256 genes, 1.2%	1
regionalization	15 out of 341 genes, 4.4%	1	intracellular ligand-gated ion channel activity	4 out of 395 genes, 1.0%	1	site of polarized growth	3 out of 256 genes, 1.2%	1
cell cycle phase	15 out of 341 genes, 4.4%	1	solute:cation symporter activity	4 out of 395 genes, 1.0%	1	protein-DNA complex	3 out of 256 genes, 1.2%	1
cellular component assembly at cellular level	15 out of 341 genes, 4.4%	1	enzyme inhibitor activity	4 out of 395 genes, 1.0%	1	cytosolic small ribosomal subunit	3 out of 256 genes, 1.2%	1
neuron differentiation	15 out of 341 genes, 4.4%	1	pyridoxal phosphate binding	4 out of 395 genes, 1.0%	1	kinetochore	3 out of 256 genes, 1.2%	1
cellular respiration	14 out of 341 genes, 4.1%	1	vitamin B6 binding	4 out of 395 genes, 1.0%	1	cell surface	3 out of 256 genes, 1.2%	1
energy derivation by oxidation of organic compounds	14 out of 341 genes, 4.1%	1	NADH dehydrogenase (ubiquinone) activity	4 out of 395 genes, 1.0%	1	mitochondrial respiratory chain	3 out of 256 genes, 1.2%	1
cation transport	14 out of 341 genes, 4.1%	1	NADH dehydrogenase (quinone) activity	4 out of 395 genes, 1.0%	1	nuclear body	3 out of 256 genes, 1.2%	1
cellular aromatic compound metabolic process	14 out of 341 genes, 4.1%	1	oxidoreductase activity, acting on NADH or NADPH, quinone or similar compound as acceptor	4 out of 395 genes, 1.0%	1	cell body	3 out of 256 genes, 1.2%	1
cellular macromolecule catabolic process	14 out of 341 genes, 4.1%	1	organic acid transmembrane transporter activity	4 out of 395 genes, 1.0%	1	Z disc	3 out of 256 genes, 1.2%	1
M phase	14 out of 341 genes, 4.1%	1	carboxylic acid transmembrane transporter activity	4 out of 395 genes, 1.0%	1	I band	3 out of 256 genes, 1.2%	1
regulation of cell death	14 out of 341 genes, 4.1%	1	NADH dehydrogenase activity	4 out of 395 genes, 1.0%	1	precatalytic spliceosome	3 out of 256 genes, 1.2%	1
protein complex subunit organization	14 out of 341 genes, 4.1%	1	cysteine-type peptidase activity	4 out of 395 genes, 1.0%	1	centrosome	3 out of 256 genes, 1.2%	1
regulation of cell differentiation	14 out of 341 genes, 4.1%	1	symporter activity	4 out of 395 genes, 1.0%	1	perinuclear region of cytoplasm	3 out of 256 genes, 1.2%	1
positive regulation of macromolecule metabolic process	14 out of 341 genes, 4.1%	1	translation initiation factor activity	4 out of 395 genes, 1.0%	1	sarcomere	3 out of 256 genes, 1.2%	1
positive regulation of metabolic process	14 out of 341 genes, 4.1%	1	protein kinase binding	4 out of 395 genes, 1.0%	1	catalytic step 2 spliceosome	3 out of 256 genes, 1.2%	1
sexual reproduction	14 out of 341 genes, 4.1%	1	vitamin binding	4 out of 395 genes, 1.0%	1	contractile fiber part	3 out of 256 genes, 1.2%	1
neurological system process	14 out of 341 genes, 4.1%	1	protein tyrosine kinase activity	4 out of 395 genes, 1.0%	1	myofibril	3 out of 256 genes, 1.2%	1
cellular process involved in reproduction	14 out of 341 genes, 4.1%	1	2-alkenal reductase [NAD(P)] activity	4 out of 395 genes, 1.0%	1	contractile fiber	3 out of 256 genes, 1.2%	1
multicellular organismal reproductive process	14 out of 341 genes, 4.1%	1	kinase binding	4 out of 395 genes, 1.0%	1	microtubule organizing center	3 out of 256 genes, 1.2%	1
regulation of signal transduction	14 out of 341 genes, 4.1%	1	oxidoreductase activity, acting on NADH or NADPH	4 out of 395 genes, 1.0%	1	intrinsic to plasma membrane	3 out of 256 genes, 1.2%	1
protein localization	14 out of 341 genes, 4.1%	1	oxidoreductase activity, acting on the CH-CH group of donors, NAD or NADP as acceptor	4 out of 395 genes, 1.0%	1	vacuolar proton-transporting V-type ATPase, V1 domain	2 out of 256 genes, 0.8%	1
multicellular organism reproduction	14 out of 341 genes, 4.1%	1	metallopeptidase activity	4 out of 395 genes, 1.0%	1	condensed nuclear chromosome, centromeric region	2 out of 256 genes, 0.8%	1
cell projection organization	14 out of 341 genes, 4.1%	1	sequence-specific DNA binding RNA polymerase II transcription factor activity	4 out of 395 genes, 1.0%	1	proton-transporting V-type ATPase, V1 domain	2 out of 256 genes, 0.8%	1
neuron development	14 out of 341 genes, 4.1%	1	microtubule binding	4 out of 395 genes, 1.0%	1	proton-transporting V-type ATPase, V0 domain	2 out of 256 genes, 0.8%	1
regulation of signaling	14 out of 341 genes, 4.1%	1	iron ion binding	4 out of 395 genes, 1.0%	1	chromocenter	2 out of 256 genes, 0.8%	1
organ morphogenesis	14 out of 341 genes, 4.1%	1	ATPase activity, coupled to transmembrane movement of substances	4 out of 395 genes, 1.0%	1	preribosome	2 out of 256 genes, 0.8%	1
electron transport chain	13 out of 341 genes, 3.8%	0.30927	hydrolase activity, acting on acid anhydrides, catalyzing transmembrane movement of substances	4 out of 395 genes, 1.0%	1	condensed chromosome, centromeric region	2 out of 256 genes, 0.8%	1
positive regulation of molecular function	13 out of 341 genes, 3.8%	1	ATPase activity, coupled to movement of substances	4 out of 395 genes, 1.0%	1	gap junction	2 out of 256 genes, 0.8%	1
brain development	13 out of 341 genes, 3.8%	1	oxidoreductase activity, acting on the CH-CH group of donors	4 out of 395 genes, 1.0%	1	proton-transporting two-sector ATPase complex, proton-transporting domain	2 out of 256 genes, 0.8%	1
protein complex biogenesis	13 out of 341 genes, 3.8%	1	acid-amino acid ligase activity	4 out of 395 genes, 1.0%	1	coated vesicle membrane	2 out of 256 genes, 0.8%	1
microtubule cytoskeleton organization	13 out of 341 genes, 3.8%	1	receptor binding	4 out of 395 genes, 1.0%	1	lysosomal membrane	2 out of 256 genes, 0.8%	1
regulation of programmed cell death	13 out of 341 genes, 3.8%	1	ryanodine-sensitive calcium-release channel activity	3 out of 395 genes, 0.8%	0.21776	mediator complex	2 out of 256 genes, 0.8%	1
protein oligomerization	6 out of 341 genes, 1.8%	1	neuropeptide receptor activity	3 out of 395 genes, 0.8%	0.42078	cell division site	2 out of 256 genes, 0.8%	1
regulation of localization	13 out of 341 genes, 3.8%	1	neurotransmitter receptor activity	3 out of 395 genes, 0.8%	1	cleavage furrow	2 out of 256 genes, 0.8%	1
imaginal disc development	13 out of 341 genes, 3.8%	1	intracellular ligand-gated calcium channel activity	3 out of 395 genes, 0.8%	1	cell division site part	2 out of 256 genes, 0.8%	1
nucleobase-containing small molecule metabolic process	13 out of 341 genes, 3.8%	1	DNA binding, bending	3 out of 395 genes, 0.8%	1	polytene chromosome puff	2 out of 256 genes, 0.8%	1
cellular ketone metabolic process	13 out of 341 genes, 3.8%	1	choline dehydrogenase activity	3 out of 395 genes, 0.8%	1	secretory granule	2 out of 256 genes, 0.8%	1
cellular response to stress	13 out of 341 genes, 3.8%	1	proton-transporting ATPase activity, rotational mechanism	3 out of 395 genes, 0.8%	1	condensed nuclear chromosome	2 out of 256 genes, 0.8%	1
developmental process involved in reproduction	13 out of 341 genes, 3.8%	1	hydrogen-exporting ATPase activity, phosphorylative mechanism	3 out of 395 genes, 0.8%	1	cell leading edge	2 out of 256 genes, 0.8%	1
post-embryonic development	13 out of 341 genes, 3.8%	1	calcium-release channel activity	3 out of 395 genes, 0.8%	1	cilium	2 out of 256 genes, 0.8%	1
ion transmembrane transport	12 out of 341 genes, 3.5%	0.18784	peptidase inhibitor activity	3 out of 395 genes, 0.8%	1	early endosome	2 out of 256 genes, 0.8%	1
cellular macromolecular complex assembly	12 out of 341 genes, 3.5%	1	solute:sodium symporter activity	3 out of 395 genes, 0.8%	1	cell-substrate adherens junction	2 out of 256 genes, 0.8%	1
immune system process	12 out of 341 genes, 3.5%	1	peptidase regulator activity	3 out of 395 genes, 0.8%	1	endosome membrane	2 out of 256 genes, 0.8%	1
regulation of transcription from RNA polymerase II promoter	12 out of 341 genes, 3.5%	1	carbon-carbon lyase activity	3 out of 395 genes, 0.8%	1	endosomal part	2 out of 256 genes, 0.8%	1
behavior	12 out of 341 genes, 3.5%	1	ubiquitin protein ligase binding	3 out of 395 genes, 0.8%	1	fusome	2 out of 256 genes, 0.8%	1
nucleotide metabolic process	12 out of 341 genes, 3.5%	1	small conjugating protein ligase binding	3 out of 395 genes, 0.8%	1	cell-substrate junction	2 out of 256 genes, 0.8%	1
nucleoside phosphate metabolic process	12 out of 341 genes, 3.5%	1	ATPase activity, coupled to transmembrane movement of ions, phosphorylative mechanism	3 out of 395 genes, 0.8%	1	axon part	2 out of 256 genes, 0.8%	1
establishment of protein localization	12 out of 341 genes, 3.5%	1	amine transmembrane transporter activity	3 out of 395 genes, 0.8%	1	dendrite	2 out of 256 genes, 0.8%	1
carboxylic acid metabolic process	12 out of 341 genes, 3.5%	1	sodium ion transmembrane transporter activity	3 out of 395 genes, 0.8%	1	DNA-directed RNA polymerase II, holoenzyme	2 out of 256 genes, 0.8%	1
oxoacid metabolic process	12 out of 341 genes, 3.5%	1	cation-transporting ATPase activity	3 out of 395 genes, 0.8%	1	condensed chromosome	2 out of 256 genes, 0.8%	1
organic acid metabolic process	12 out of 341 genes, 3.5%	1	magnesium ion binding	3 out of 395 genes, 0.8%	1	proteinaceous extracellular matrix	2 out of 256 genes, 0.8%	1
negative regulation of metabolic process	12 out of 341 genes, 3.5%	1	calmodulin binding	3 out of 395 genes, 0.8%	1	DNA-directed RNA polymerase complex	2 out of 256 genes, 0.8%	1
vesicle-mediated transport	12 out of 341 genes, 3.5%	1	heme binding	3 out of 395 genes, 0.8%	1	RNA polymerase complex	2 out of 256 genes, 0.8%	1
sensory organ development	12 out of 341 genes, 3.5%	1	ATPase activity, coupled to transmembrane movement of ions	3 out of 395 genes, 0.8%	1	nuclear DNA-directed RNA polymerase complex	2 out of 256 genes, 0.8%	1
gamete generation	12 out of 341 genes, 3.5%	1	monooxygenase activity	3 out of 395 genes, 0.8%	1	neuronal cell body	2 out of 256 genes, 0.8%	1
carbohydrate derivative metabolic process	12 out of 341 genes, 3.5%	1	structure-specific DNA binding	3 out of 395 genes, 0.8%	1	lytic vacuole	2 out of 256 genes, 0.8%	1
cell part morphogenesis	12 out of 341 genes, 3.5%	1	flavin adenine dinucleotide binding	3 out of 395 genes, 0.8%	1	lysosome	2 out of 256 genes, 0.8%	1
locomotion	12 out of 341 genes, 3.5%	1	tetrapyrrole binding	3 out of 395 genes, 0.8%	1	extracellular matrix	2 out of 256 genes, 0.8%	1
organic substance transport	11 out of 341 genes, 3.2%	1	electron carrier activity	3 out of 395 genes, 0.8%	1	transcription factor complex	2 out of 256 genes, 0.8%	1
regulation of apoptotic process	11 out of 341 genes, 3.2%	1	hydrolase activity, hydrolyzing O-glycosyl compounds	3 out of 395 genes, 0.8%	1	coated vesicle	2 out of 256 genes, 0.8%	1
protein complex assembly	11 out of 341 genes, 3.2%	1	hydrolase activity, acting on carbon-nitrogen (but not peptide) bonds	3 out of 395 genes, 0.8%	1	cell cortex part	2 out of 256 genes, 0.8%	1
cell fate commitment	11 out of 341 genes, 3.2%	1	transcription cofactor activity	3 out of 395 genes, 0.8%	1	nuclear chromosome part	2 out of 256 genes, 0.8%	1
purine nucleotide metabolic process	11 out of 341 genes, 3.2%	1	ubiquitin-protein ligase activity	3 out of 395 genes, 0.8%	1	cell-cell junction	2 out of 256 genes, 0.8%	1
regulation of catalytic activity	11 out of 341 genes, 3.2%	1	small conjugating protein ligase activity	3 out of 395 genes, 0.8%	1	integral to plasma membrane	2 out of 256 genes, 0.8%	1
purine-containing compound metabolic process	11 out of 341 genes, 3.2%	1	transcription factor binding transcription factor activity	3 out of 395 genes, 0.8%	1	synapse part	2 out of 256 genes, 0.8%	1
protein transport	11 out of 341 genes, 3.2%	1	protein binding transcription factor activity	3 out of 395 genes, 0.8%	1	nuclear chromosome	2 out of 256 genes, 0.8%	1
cellular component movement	11 out of 341 genes, 3.2%	1	transferase activity, transferring acyl groups	3 out of 395 genes, 0.8%	1	synapse	2 out of 256 genes, 0.8%	1
instar larval or pupal development	11 out of 341 genes, 3.2%	1	phosphatase activity	3 out of 395 genes, 0.8%	1
neuron projection morphogenesis	11 out of 341 genes, 3.2%	1	cystathionine gamma-lyase activity	2 out of 395 genes, 0.5%	0.51357
positive regulation of cellular metabolic process	11 out of 341 genes, 3.2%	1	oxidoreductase activity, oxidizing metal ions, NAD or NADP as acceptor	2 out of 395 genes, 0.5%	0.51357
neuron projection development	11 out of 341 genes, 3.2%	1	L-cystine L-cysteine-lyase (deaminating)	2 out of 395 genes, 0.5%	0.51357
cell projection morphogenesis	11 out of 341 genes, 3.2%	1	oxidoreductase activity, oxidizing metal ions	2 out of 395 genes, 0.5%	1
respiratory electron transport chain	10 out of 341 genes, 2.9%	1	structural constituent of cuticle	2 out of 395 genes, 0.5%	1
regulation of neuron differentiation	10 out of 341 genes, 2.9%	1	cholesterol binding	2 out of 395 genes, 0.5%	1
regulation of neurogenesis	10 out of 341 genes, 2.9%	1	beta-tubulin binding	2 out of 395 genes, 0.5%	1
cellular nitrogen compound biosynthetic process	10 out of 341 genes, 2.9%	1	carbon-sulfur lyase activity	2 out of 395 genes, 0.5%	1
regulation of nervous system development	10 out of 341 genes, 2.9%	1	cyclic nucleotide binding	2 out of 395 genes, 0.5%	1
negative regulation of response to stimulus	10 out of 341 genes, 2.9%	1	heat shock protein binding	2 out of 395 genes, 0.5%	1
cellular response to chemical stimulus	10 out of 341 genes, 2.9%	1	TBP-class protein binding	2 out of 395 genes, 0.5%	1
regulation of cell development	10 out of 341 genes, 2.9%	1	sterol binding	2 out of 395 genes, 0.5%	1
regulation of cell cycle	10 out of 341 genes, 2.9%	1	monocarboxylic acid transmembrane transporter activity	2 out of 395 genes, 0.5%	1
ribonucleotide metabolic process	10 out of 341 genes, 2.9%	1	cyclic nucleotide-dependent protein kinase activity	2 out of 395 genes, 0.5%	1
appendage morphogenesis	10 out of 341 genes, 2.9%	1	aldehyde-lyase activity	2 out of 395 genes, 0.5%	1
appendage development	10 out of 341 genes, 2.9%	1	kinesin binding	2 out of 395 genes, 0.5%	1
protein phosphorylation	10 out of 341 genes, 2.9%	1	gap junction channel activity	2 out of 395 genes, 0.5%	1
cellular protein localization	10 out of 341 genes, 2.9%	1	wide pore channel activity	2 out of 395 genes, 0.5%	1
regulation of protein metabolic process	10 out of 341 genes, 2.9%	1	ligand-activated sequence-specific DNA binding RNA polymerase II transcription factor activity	2 out of 395 genes, 0.5%	1
wing disc development	10 out of 341 genes, 2.9%	1	steroid binding	2 out of 395 genes, 0.5%	1
chromosome organization	10 out of 341 genes, 2.9%	1	small protein activating enzyme activity	2 out of 395 genes, 0.5%	1
cellular macromolecule localization	10 out of 341 genes, 2.9%	1	rhodopsin kinase activity	2 out of 395 genes, 0.5%	1
post-embryonic organ development	10 out of 341 genes, 2.9%	1	myosin light chain kinase activity	2 out of 395 genes, 0.5%	1
negative regulation of cellular metabolic process	10 out of 341 genes, 2.9%	1	extracellular ligand-gated ion channel activity	2 out of 395 genes, 0.5%	1
instar larval or pupal morphogenesis	10 out of 341 genes, 2.9%	1	protein binding, bridging	2 out of 395 genes, 0.5%	1
post-embryonic morphogenesis	10 out of 341 genes, 2.9%	1	rRNA binding	2 out of 395 genes, 0.5%	1
metamorphosis	10 out of 341 genes, 2.9%	1	Notch binding	2 out of 395 genes, 0.5%	1
regulation of cell communication	10 out of 341 genes, 2.9%	1	binding, bridging	2 out of 395 genes, 0.5%	1
tissue morphogenesis	10 out of 341 genes, 2.9%	1	steroid hormone receptor activity	2 out of 395 genes, 0.5%	1
oxidative phosphorylation	9 out of 341 genes, 2.6%	1	hydrolase activity, acting on carbon-nitrogen (but not peptide) bonds, in cyclic amidines	2 out of 395 genes, 0.5%	1
protein folding	9 out of 341 genes, 2.6%	1	peptide binding	2 out of 395 genes, 0.5%	1
metal ion transport	9 out of 341 genes, 2.6%	1	drug binding	2 out of 395 genes, 0.5%	1
proteolysis involved in cellular protein catabolic process	9 out of 341 genes, 2.6%	1	protein C-terminus binding	2 out of 395 genes, 0.5%	1
cellular protein catabolic process	9 out of 341 genes, 2.6%	1	amino acid transmembrane transporter activity	2 out of 395 genes, 0.5%	1
protein catabolic process	9 out of 341 genes, 2.6%	1	4 iron, 4 sulfur cluster binding	2 out of 395 genes, 0.5%	1
axis specification	9 out of 341 genes, 2.6%	1	tubulin binding	5 out of 395 genes, 0.5%	1
regulation of anatomical structure size	9 out of 341 genes, 2.6%	1	unfolded protein binding	2 out of 395 genes, 0.5%	1
intracellular protein transport	9 out of 341 genes, 2.6%	1	antioxidant activity	2 out of 395 genes, 0.5%	1
cellular amino acid metabolic process	9 out of 341 genes, 2.6%	1	single-stranded DNA binding	2 out of 395 genes, 0.5%	1
regulation of anatomical structure morphogenesis	9 out of 341 genes, 2.6%	1	oxidoreductase activity, acting on the aldehyde or oxo group of donors, NAD or NADP as acceptor	2 out of 395 genes, 0.5%	1
purine ribonucleotide metabolic process	9 out of 341 genes, 2.6%	1	single-stranded RNA binding	2 out of 395 genes, 0.5%	1
post-embryonic appendage morphogenesis	9 out of 341 genes, 2.6%	1	NAD binding	2 out of 395 genes, 0.5%	1
imaginal disc-derived appendage morphogenesis	9 out of 341 genes, 2.6%	1	structural constituent of muscle	2 out of 395 genes, 0.5%	1
imaginal disc-derived appendage development	9 out of 341 genes, 2.6%	1	myosin binding	2 out of 395 genes, 0.5%	1
homeostatic process	9 out of 341 genes, 2.6%	1	transcription coactivator activity	2 out of 395 genes, 0.5%	1
oogenesis	9 out of 341 genes, 2.6%	1	oxidoreductase activity, acting on the aldehyde or oxo group of donors	2 out of 395 genes, 0.5%	1
female gamete generation	9 out of 341 genes, 2.6%	1	iron-sulfur cluster binding	2 out of 395 genes, 0.5%	1
eye development	9 out of 341 genes, 2.6%	1	metal cluster binding	2 out of 395 genes, 0.5%	1
imaginal disc morphogenesis	9 out of 341 genes, 2.6%	1	phosphoric diester hydrolase activity	2 out of 395 genes, 0.5%	1
post-embryonic organ morphogenesis	9 out of 341 genes, 2.6%	1	protein transporter activity	2 out of 395 genes, 0.5%	1
RNA processing	9 out of 341 genes, 2.6%	1	protein complex binding	2 out of 395 genes, 0.5%	1
epithelium development	9 out of 341 genes, 2.6%	1	mRNA binding	2 out of 395 genes, 0.5%	1
negative regulation of macromolecule metabolic process	9 out of 341 genes, 2.6%	1	protein domain specific binding	2 out of 395 genes, 0.5%	1
anatomical structure formation involved in morphogenesis	9 out of 341 genes, 2.6%	1	transferase activity, transferring hexosyl groups	2 out of 395 genes, 0.5%	1
cell morphogenesis involved in differentiation	9 out of 341 genes, 2.6%	1	chromatin binding	2 out of 395 genes, 0.5%	1
monovalent inorganic cation transport	8 out of 341 genes, 2.3%	1	nucleotidyltransferase activity	2 out of 395 genes, 0.5%	1
G-protein coupled receptor signaling pathway	8 out of 341 genes, 2.3%	1	transferase activity, transferring acyl groups other than amino-acyl groups	2 out of 395 genes, 0.5%	1
DNA conformation change	8 out of 341 genes, 2.3%	1	phosphoprotein phosphatase activity	2 out of 395 genes, 0.5%	1
ribonucleoside metabolic process	8 out of 341 genes, 2.3%	1	organic cyclic compound binding	2 out of 395 genes, 0.5%	1
negative regulation of cellular component organization	8 out of 341 genes, 2.3%	1	transferase activity, transferring glycosyl groups	2 out of 395 genes, 0.5%	1
nucleoside metabolic process	8 out of 341 genes, 2.3%	1
cellular response to organic substance	8 out of 341 genes, 2.3%	1
peptidyl-amino acid modification	8 out of 341 genes, 2.3%	1
regulation of cell proliferation	8 out of 341 genes, 2.3%	1
cellular homeostasis	8 out of 341 genes, 2.3%	1
cell division	8 out of 341 genes, 2.3%	1
regulation of organelle organization	8 out of 341 genes, 2.3%	1
ribonucleoside triphosphate metabolic process	8 out of 341 genes, 2.3%	1
carbohydrate derivative catabolic process	8 out of 341 genes, 2.3%	1
nucleoside triphosphate metabolic process	8 out of 341 genes, 2.3%	1
RNA biosynthetic process	8 out of 341 genes, 2.3%	1
heterocycle catabolic process	8 out of 341 genes, 2.3%	1
synaptic transmission	8 out of 341 genes, 2.3%	1
actin cytoskeleton organization	8 out of 341 genes, 2.3%	1
transmission of nerve impulse	8 out of 341 genes, 2.3%	1
multicellular organismal signaling	8 out of 341 genes, 2.3%	1
embryonic morphogenesis	8 out of 341 genes, 2.3%	1
actin filament-based process	8 out of 341 genes, 2.3%	1
regulation of cellular protein metabolic process	8 out of 341 genes, 2.3%	1
embryo development ending in birth or egg hatching	8 out of 341 genes, 2.3%	1
carbohydrate metabolic process	8 out of 341 genes, 2.3%	1
mRNA metabolic process	8 out of 341 genes, 2.3%	1
response to DNA damage stimulus	8 out of 341 genes, 2.3%	1
intracellular signal transduction	8 out of 341 genes, 2.3%	1
muscle structure development	8 out of 341 genes, 2.3%	1
lipid metabolic process	8 out of 341 genes, 2.3%	1
morphogenesis of an epithelium	8 out of 341 genes, 2.3%	1
response to external stimulus	8 out of 341 genes, 2.3%	1
ATP synthesis coupled electron transport	7 out of 341 genes, 2.1%	1
DNA packaging	7 out of 341 genes, 2.1%	1
calcium ion transport	5 out of 341 genes, 1.5%	1
mitotic spindle organization	7 out of 341 genes, 2.1%	1
regulation of neuron projection development	7 out of 341 genes, 2.1%	1
nucleobase-containing compound biosynthetic process	7 out of 341 genes, 2.1%	1
spindle organization	7 out of 341 genes, 2.1%	1
regulation of cellular component size	7 out of 341 genes, 2.1%	1
regulation of cell projection organization	7 out of 341 genes, 2.1%	1
heterocycle biosynthetic process	7 out of 341 genes, 2.1%	1
coenzyme metabolic process	7 out of 341 genes, 2.1%	1
segmentation	7 out of 341 genes, 2.1%	1
open tracheal system development	7 out of 341 genes, 2.1%	1
positive regulation of response to stimulus	7 out of 341 genes, 2.1%	1
regulation of phosphate metabolic process	7 out of 341 genes, 2.1%	1
regulation of phosphorus metabolic process	7 out of 341 genes, 2.1%	1
cofactor metabolic process	7 out of 341 genes, 2.1%	1
response to endogenous stimulus	7 out of 341 genes, 2.1%	1
respiratory system development	7 out of 341 genes, 2.1%	1
regulation of transport	7 out of 341 genes, 2.1%	1
programmed cell death	7 out of 341 genes, 2.1%	1
germ cell development	7 out of 341 genes, 2.1%	1
negative regulation of signal transduction	7 out of 341 genes, 2.1%	1
cell death	7 out of 341 genes, 2.1%	1
death	7 out of 341 genes, 2.1%	1
negative regulation of signaling	7 out of 341 genes, 2.1%	1
chromatin organization	7 out of 341 genes, 2.1%	1
negative regulation of cell communication	7 out of 341 genes, 2.1%	1
negative regulation of macromolecule biosynthetic process	7 out of 341 genes, 2.1%	1
response to abiotic stimulus	7 out of 341 genes, 2.1%	1
purine ribonucleoside triphosphate metabolic process	7 out of 341 genes, 2.1%	1
purine nucleoside triphosphate metabolic process	7 out of 341 genes, 2.1%	1
negative regulation of biosynthetic process	7 out of 341 genes, 2.1%	1
nucleobase-containing compound catabolic process	7 out of 341 genes, 2.1%	1
positive regulation of gene expression	7 out of 341 genes, 2.1%	1
cellular nitrogen compound catabolic process	7 out of 341 genes, 2.1%	1
positive regulation of nitrogen compound metabolic process	7 out of 341 genes, 2.1%	1
cell morphogenesis involved in neuron differentiation	7 out of 341 genes, 2.1%	1
hydrogen transport	6 out of 341 genes, 1.8%	1
mitochondrial ATP synthesis coupled electron transport	6 out of 341 genes, 1.8%	1
aerobic respiration	6 out of 341 genes, 1.8%	1
regulation of protein localization	6 out of 341 genes, 1.8%	1
nucleocytoplasmic transport	6 out of 341 genes, 1.8%	1
nuclear transport	6 out of 341 genes, 1.8%	1
regulation of tube architecture, open tracheal system	6 out of 341 genes, 1.8%	1
dorsal/ventral pattern formation	6 out of 341 genes, 1.8%	1
aging	6 out of 341 genes, 1.8%	1
translational initiation	6 out of 341 genes, 1.8%	1
cellular ion homeostasis	6 out of 341 genes, 1.8%	1
guanosine-containing compound metabolic process	6 out of 341 genes, 1.8%	1
ribonucleoside catabolic process	6 out of 341 genes, 1.8%	1
nucleoside catabolic process	6 out of 341 genes, 1.8%	1
cellular chemical homeostasis	6 out of 341 genes, 1.8%	1
regulation of immune system process	6 out of 341 genes, 1.8%	1
ion homeostasis	6 out of 341 genes, 1.8%	1
mitosis	6 out of 341 genes, 1.8%	1
nuclear division	6 out of 341 genes, 1.8%	1
regulation of mitotic cell cycle	6 out of 341 genes, 1.8%	1
organelle fission	6 out of 341 genes, 1.8%	1
M phase of mitotic cell cycle	6 out of 341 genes, 1.8%	1
protein targeting	6 out of 341 genes, 1.8%	1
purine ribonucleoside metabolic process	6 out of 341 genes, 1.8%	1
purine nucleoside metabolic process	6 out of 341 genes, 1.8%	1
positive regulation of protein metabolic process	6 out of 341 genes, 1.8%	1
response to hormone stimulus	6 out of 341 genes, 1.8%	1
regulation of hydrolase activity	6 out of 341 genes, 1.8%	1
positive regulation of catalytic activity	6 out of 341 genes, 1.8%	1
chemical homeostasis	6 out of 341 genes, 1.8%	1
cell proliferation	6 out of 341 genes, 1.8%	1
protein localization to organelle	6 out of 341 genes, 1.8%	1
skeletal muscle organ development	6 out of 341 genes, 1.8%	1
regulation of cell cycle process	6 out of 341 genes, 1.8%	1
transcription, DNA-dependent	6 out of 341 genes, 1.8%	1
protein modification by small protein conjugation or removal	6 out of 341 genes, 1.8%	1
regulation of cell morphogenesis	6 out of 341 genes, 1.8%	1
regulation of protein modification process	6 out of 341 genes, 1.8%	1
ribonucleoside triphosphate catabolic process	6 out of 341 genes, 1.8%	1
purine ribonucleoside triphosphate catabolic process	6 out of 341 genes, 1.8%	1
purine nucleoside triphosphate catabolic process	6 out of 341 genes, 1.8%	1
nucleoside triphosphate catabolic process	6 out of 341 genes, 1.8%	1
purine ribonucleotide catabolic process	6 out of 341 genes, 1.8%	1
ribonucleotide catabolic process	6 out of 341 genes, 1.8%	1
purine nucleotide catabolic process	6 out of 341 genes, 1.8%	1
nucleotide catabolic process	6 out of 341 genes, 1.8%	1
muscle organ development	6 out of 341 genes, 1.8%	1
purine-containing compound catabolic process	6 out of 341 genes, 1.8%	1
negative regulation of gene expression	6 out of 341 genes, 1.8%	1
negative regulation of cellular biosynthetic process	6 out of 341 genes, 1.8%	1
cell motility	6 out of 341 genes, 1.8%	1
localization of cell	6 out of 341 genes, 1.8%	1
negative regulation of nucleobase-containing compound metabolic process	6 out of 341 genes, 1.8%	1
negative regulation of nitrogen compound metabolic process	6 out of 341 genes, 1.8%	1
regulation of growth	6 out of 341 genes, 1.8%	1
positive regulation of macromolecule biosynthetic process	6 out of 341 genes, 1.8%	1
imaginal disc-derived wing morphogenesis	6 out of 341 genes, 1.8%	1
wing disc morphogenesis	6 out of 341 genes, 1.8%	1
positive regulation of nucleobase-containing compound metabolic process	6 out of 341 genes, 1.8%	1
positive regulation of cellular biosynthetic process	6 out of 341 genes, 1.8%	1
positive regulation of biosynthetic process	6 out of 341 genes, 1.8%	1
axonogenesis	6 out of 341 genes, 1.8%	1
calcium ion transmembrane transport	5 out of 341 genes, 1.5%	1
proton transport	5 out of 341 genes, 1.5%	1
chromatin assembly	5 out of 341 genes, 1.5%	1
regulation of sequence-specific DNA binding transcription factor activity	5 out of 341 genes, 1.5%	1
chromatin assembly or disassembly	5 out of 341 genes, 1.5%	1
forebrain development	5 out of 341 genes, 1.5%	1
nucleoside monophosphate metabolic process	5 out of 341 genes, 1.5%	1
Wnt receptor signaling pathway	5 out of 341 genes, 1.5%	1
divalent metal ion transport	5 out of 341 genes, 1.5%	1
divalent inorganic cation transport	5 out of 341 genes, 1.5%	1
regulation of establishment of protein localization	5 out of 341 genes, 1.5%	1
negative regulation of cell proliferation	5 out of 341 genes, 1.5%	1
negative regulation of cell cycle	5 out of 341 genes, 1.5%	1
regulation of response to external stimulus	5 out of 341 genes, 1.5%	1
regulation of cell size	5 out of 341 genes, 1.5%	1
cellular cation homeostasis	5 out of 341 genes, 1.5%	1
regulation of cell growth	5 out of 341 genes, 1.5%	1
glucose metabolic process	5 out of 341 genes, 1.5%	1
cellular amino acid biosynthetic process	5 out of 341 genes, 1.5%	1
microtubule-based movement	5 out of 341 genes, 1.5%	1
response to oxidative stress	5 out of 341 genes, 1.5%	1
cation homeostasis	5 out of 341 genes, 1.5%	1
nucleotide biosynthetic process	5 out of 341 genes, 1.5%	1
hexose metabolic process	5 out of 341 genes, 1.5%	1
cellular component disassembly	5 out of 341 genes, 1.5%	1
cellular component disassembly at cellular level	5 out of 341 genes, 1.5%	1
regulation of cell morphogenesis involved in differentiation	5 out of 341 genes, 1.5%	1
monosaccharide metabolic process	5 out of 341 genes, 1.5%	1
regulation of intracellular protein kinase cascade	5 out of 341 genes, 1.5%	1
negative regulation of organelle organization	5 out of 341 genes, 1.5%	1
cytokinesis	5 out of 341 genes, 1.5%	1
cellular response to endogenous stimulus	5 out of 341 genes, 1.5%	1
cell-cell signaling involved in cell fate commitment	5 out of 341 genes, 1.5%	1
GTP catabolic process	5 out of 341 genes, 1.5%	1
ubiquitin-dependent protein catabolic process	5 out of 341 genes, 1.5%	1
modification-dependent protein catabolic process	5 out of 341 genes, 1.5%	1
GTP metabolic process	5 out of 341 genes, 1.5%	1
guanosine-containing compound catabolic process	5 out of 341 genes, 1.5%	1
negative regulation of transcription from RNA polymerase II promoter	5 out of 341 genes, 1.5%	1
modification-dependent macromolecule catabolic process	5 out of 341 genes, 1.5%	1
purine nucleoside catabolic process	5 out of 341 genes, 1.5%	1
immune response	5 out of 341 genes, 1.5%	1
purine ribonucleoside catabolic process	5 out of 341 genes, 1.5%	1
cellular protein complex assembly	5 out of 341 genes, 1.5%	1
apoptotic process	5 out of 341 genes, 1.5%	1
regulation of cytoskeleton organization	5 out of 341 genes, 1.5%	1
negative regulation of cell death	5 out of 341 genes, 1.5%	1
organic acid biosynthetic process	5 out of 341 genes, 1.5%	1
carboxylic acid biosynthetic process	5 out of 341 genes, 1.5%	1
regulation of cellular localization	5 out of 341 genes, 1.5%	1
embryonic pattern specification	5 out of 341 genes, 1.5%	1
positive regulation of cellular protein metabolic process	5 out of 341 genes, 1.5%	1
regulation of protein phosphorylation	5 out of 341 genes, 1.5%	1
RNA splicing, via transesterification reactions with bulged adenosine as nucleophile	5 out of 341 genes, 1.5%	1
nuclear mRNA splicing, via spliceosome	5 out of 341 genes, 1.5%	1
RNA splicing, via transesterification reactions	5 out of 341 genes, 1.5%	1
negative regulation of cell differentiation	5 out of 341 genes, 1.5%	1
positive regulation of transcription from RNA polymerase II promoter	5 out of 341 genes, 1.5%	1
ribonucleoprotein complex biogenesis	5 out of 341 genes, 1.5%	1
cellular component biogenesis at cellular level	5 out of 341 genes, 1.5%	1
small molecule biosynthetic process	5 out of 341 genes, 1.5%	1
regulation of phosphorylation	5 out of 341 genes, 1.5%	1
protein modification by small protein conjugation	5 out of 341 genes, 1.5%	1
regulation of cellular component biogenesis	5 out of 341 genes, 1.5%	1
ncRNA metabolic process	5 out of 341 genes, 1.5%	1
regulation of response to stress	5 out of 341 genes, 1.5%	1
RNA splicing	5 out of 341 genes, 1.5%	1
negative regulation of transcription, DNA-dependent	5 out of 341 genes, 1.5%	1
negative regulation of developmental process	5 out of 341 genes, 1.5%	1
tube development	5 out of 341 genes, 1.5%	1
growth	5 out of 341 genes, 1.5%	1
establishment or maintenance of cell polarity	5 out of 341 genes, 1.5%	1
mRNA processing	5 out of 341 genes, 1.5%	1
cellular membrane organization	5 out of 341 genes, 1.5%	1
membrane organization	5 out of 341 genes, 1.5%	1
negative regulation of RNA metabolic process	5 out of 341 genes, 1.5%	1
negative regulation of cellular macromolecule biosynthetic process	5 out of 341 genes, 1.5%	1
cell migration	5 out of 341 genes, 1.5%	1
positive regulation of transcription, DNA-dependent	5 out of 341 genes, 1.5%	1
positive regulation of RNA metabolic process	5 out of 341 genes, 1.5%	1
regulation of DNA binding	4 out of 341 genes, 1.2%	1
negative regulation of immune system process	4 out of 341 genes, 1.2%	1
energy coupled proton transport, against electrochemical gradient	4 out of 341 genes, 1.2%	1
ATP hydrolysis coupled proton transport	4 out of 341 genes, 1.2%	1
protein peptidyl-prolyl isomerization	4 out of 341 genes, 1.2%	1
positive regulation of sequence-specific DNA binding transcription factor activity	4 out of 341 genes, 1.2%	1
peptidyl-proline modification	4 out of 341 genes, 1.2%	1
regulation of cytokine production	4 out of 341 genes, 1.2%	1
response to toxin	4 out of 341 genes, 1.2%	1
nucleosome assembly	4 out of 341 genes, 1.2%	1
regulation of binding	4 out of 341 genes, 1.2%	1
serine family amino acid metabolic process	4 out of 341 genes, 1.2%	1
nucleosome organization	4 out of 341 genes, 1.2%	1
nucleoside monophosphate biosynthetic process	4 out of 341 genes, 1.2%	1
protein-DNA complex assembly	4 out of 341 genes, 1.2%	1
regulation of intracellular protein transport	4 out of 341 genes, 1.2%	1
pteridine-containing compound metabolic process	4 out of 341 genes, 1.2%	1
cellular calcium ion homeostasis	4 out of 341 genes, 1.2%	1
cytoskeleton-dependent intracellular transport	4 out of 341 genes, 1.2%	1
regulation of axon extension	4 out of 341 genes, 1.2%	1
calcium ion homeostasis	4 out of 341 genes, 1.2%	1
regulation of extent of cell growth	4 out of 341 genes, 1.2%	1
response to ethanol	4 out of 341 genes, 1.2%	1
protein-DNA complex subunit organization	4 out of 341 genes, 1.2%	1
cellular divalent inorganic cation homeostasis	4 out of 341 genes, 1.2%	1
purine nucleotide biosynthetic process	4 out of 341 genes, 1.2%	1
response to alcohol	4 out of 341 genes, 1.2%	1
ribonucleotide biosynthetic process	4 out of 341 genes, 1.2%	1
organic acid transport	4 out of 341 genes, 1.2%	1
carboxylic acid transport	4 out of 341 genes, 1.2%	1
divalent inorganic cation homeostasis	4 out of 341 genes, 1.2%	1
cellular metal ion homeostasis	4 out of 341 genes, 1.2%	1
glutamine family amino acid metabolic process	4 out of 341 genes, 1.2%	1
camera-type eye development	4 out of 341 genes, 1.2%	1
mitotic cell cycle checkpoint	4 out of 341 genes, 1.2%	1
regulation of reproductive process	4 out of 341 genes, 1.2%	1
regulation of protein transport	4 out of 341 genes, 1.2%	1
purine-containing compound biosynthetic process	4 out of 341 genes, 1.2%	1
metal ion homeostasis	4 out of 341 genes, 1.2%	1
coenzyme biosynthetic process	4 out of 341 genes, 1.2%	1
protein homooligomerization	4 out of 341 genes, 1.2%	1
muscle attachment	4 out of 341 genes, 1.2%	1
regulation of intracellular transport	4 out of 341 genes, 1.2%	1
embryonic organ development	4 out of 341 genes, 1.2%	1
regulation of axonogenesis	4 out of 341 genes, 1.2%	1
ribonucleoprotein complex subunit organization	4 out of 341 genes, 1.2%	1
determination of adult lifespan	4 out of 341 genes, 1.2%	1
cellular response to hormone stimulus	4 out of 341 genes, 1.2%	1
multicellular organismal aging	4 out of 341 genes, 1.2%	1
anterior/posterior axis specification	4 out of 341 genes, 1.2%	1
alcohol metabolic process	4 out of 341 genes, 1.2%	1
positive regulation of transport	4 out of 341 genes, 1.2%	1
cofactor biosynthetic process	4 out of 341 genes, 1.2%	1
glycerolipid metabolic process	4 out of 341 genes, 1.2%	1
digestive tract development	4 out of 341 genes, 1.2%	1
neurotransmitter transport	4 out of 341 genes, 1.2%	1
interphase	4 out of 341 genes, 1.2%	1
interphase of mitotic cell cycle	4 out of 341 genes, 1.2%	1
regulation of neurotransmitter levels	4 out of 341 genes, 1.2%	1
digestive system development	4 out of 341 genes, 1.2%	1
chordate embryonic development	4 out of 341 genes, 1.2%	1
cell cycle checkpoint	4 out of 341 genes, 1.2%	1
cell fate determination	4 out of 341 genes, 1.2%	1
regulation of cell cycle arrest	4 out of 341 genes, 1.2%	1
nuclear-transcribed mRNA catabolic process	4 out of 341 genes, 1.2%	1
response to steroid hormone stimulus	4 out of 341 genes, 1.2%	1
hemopoiesis	4 out of 341 genes, 1.2%	1
ncRNA processing	4 out of 341 genes, 1.2%	1
lateral inhibition	4 out of 341 genes, 1.2%	1
mRNA catabolic process	4 out of 341 genes, 1.2%	1
sex differentiation	4 out of 341 genes, 1.2%	1
response to wounding	4 out of 341 genes, 1.2%	1
positive regulation of programmed cell death	4 out of 341 genes, 1.2%	1
negative regulation of molecular function	4 out of 341 genes, 1.2%	1
defense response	4 out of 341 genes, 1.2%	1
negative regulation of apoptotic process	4 out of 341 genes, 1.2%	1
positive regulation of cell death	4 out of 341 genes, 1.2%	1
negative regulation of programmed cell death	4 out of 341 genes, 1.2%	1
learning or memory	4 out of 341 genes, 1.2%	1
cognition	4 out of 341 genes, 1.2%	1
RNA catabolic process	4 out of 341 genes, 1.2%	1
regulation of developmental growth	4 out of 341 genes, 1.2%	1
positive regulation of protein modification process	4 out of 341 genes, 1.2%	1
hemopoietic or lymphoid organ development	4 out of 341 genes, 1.2%	1
immune system development	4 out of 341 genes, 1.2%	1
anterior/posterior pattern specification	4 out of 341 genes, 1.2%	1
positive regulation of signal transduction	4 out of 341 genes, 1.2%	1
developmental maturation	4 out of 341 genes, 1.2%	1
positive regulation of cellular component organization	4 out of 341 genes, 1.2%	1
epithelial tube morphogenesis	4 out of 341 genes, 1.2%	1
positive regulation of signaling	4 out of 341 genes, 1.2%	1
secretion by cell	4 out of 341 genes, 1.2%	1
posttranscriptional regulation of gene expression	4 out of 341 genes, 1.2%	1
positive regulation of cell communication	4 out of 341 genes, 1.2%	1
tube morphogenesis	4 out of 341 genes, 1.2%	1
protein ubiquitination	4 out of 341 genes, 1.2%	1
morphogenesis of embryonic epithelium	4 out of 341 genes, 1.2%	1
secretion	4 out of 341 genes, 1.2%	1
developmental growth	4 out of 341 genes, 1.2%	1
multi-organism process	4 out of 341 genes, 1.2%	1
cell adhesion	4 out of 341 genes, 1.2%	1
biological adhesion	4 out of 341 genes, 1.2%	1
endocytosis	4 out of 341 genes, 1.2%	1
axon guidance	4 out of 341 genes, 1.2%	1
cellular lipid metabolic process	4 out of 341 genes, 1.2%	1
chemotaxis	4 out of 341 genes, 1.2%	1
taxis	4 out of 341 genes, 1.2%	1
positive regulation of DNA binding	3 out of 341 genes, 0.9%	0.77635
collagen catabolic process	3 out of 341 genes, 0.9%	1
collagen metabolic process	3 out of 341 genes, 0.9%	1
multicellular organismal catabolic process	3 out of 341 genes, 0.9%	1
multicellular organismal macromolecule metabolic process	3 out of 341 genes, 0.9%	1
positive regulation of binding	3 out of 341 genes, 0.9%	1
determination of muscle attachment site	3 out of 341 genes, 0.9%	1
multicellular organismal metabolic process	3 out of 341 genes, 0.9%	1
feeding behavior	3 out of 341 genes, 0.9%	1
glutamine metabolic process	3 out of 341 genes, 0.9%	1
canonical Wnt receptor signaling pathway	3 out of 341 genes, 0.9%	1
serine family amino acid biosynthetic process	3 out of 341 genes, 0.9%	1
folic acid-containing compound metabolic process	3 out of 341 genes, 0.9%	1
pteridine-containing compound biosynthetic process	3 out of 341 genes, 0.9%	1
aromatic compound biosynthetic process	3 out of 341 genes, 0.9%	1
ribonucleoside monophosphate biosynthetic process	3 out of 341 genes, 0.9%	1
ribonucleoside monophosphate metabolic process	3 out of 341 genes, 0.9%	1
response to insulin stimulus	3 out of 341 genes, 0.9%	1
protein polymerization	3 out of 341 genes, 0.9%	1
mitochondrial electron transport, NADH to ubiquinone	3 out of 341 genes, 0.9%	1
protein import into nucleus	3 out of 341 genes, 0.9%	1
retina development in camera-type eye	3 out of 341 genes, 0.9%	1
tube formation	3 out of 341 genes, 0.9%	1
regulation of nucleocytoplasmic transport	3 out of 341 genes, 0.9%	1
nuclear import	3 out of 341 genes, 0.9%	1
protein tetramerization	3 out of 341 genes, 0.9%	1
purine ribonucleotide biosynthetic process	3 out of 341 genes, 0.9%	1
negative regulation of microtubule polymerization or depolymerization	3 out of 341 genes, 0.9%	1
nucleobase metabolic process	3 out of 341 genes, 0.9%	1
protein localization to nucleus	3 out of 341 genes, 0.9%	1
response to peptide hormone stimulus	3 out of 341 genes, 0.9%	1
positive regulation of intracellular protein kinase cascade	3 out of 341 genes, 0.9%	1
nuclear export	3 out of 341 genes, 0.9%	1
regulation of microtubule polymerization or depolymerization	3 out of 341 genes, 0.9%	1
negative regulation of multicellular organismal process	3 out of 341 genes, 0.9%	1
dorsal/ventral axis specification	3 out of 341 genes, 0.9%	1
microtubule-based transport	3 out of 341 genes, 0.9%	1
lipid transport	3 out of 341 genes, 0.9%	1
chromatin remodeling	3 out of 341 genes, 0.9%	1
G2/M transition of mitotic cell cycle	3 out of 341 genes, 0.9%	1
pigmentation	3 out of 341 genes, 0.9%	1
imaginal disc-derived leg morphogenesis	3 out of 341 genes, 0.9%	1
imaginal disc-derived limb morphogenesis	3 out of 341 genes, 0.9%	1
post-embryonic limb morphogenesis	3 out of 341 genes, 0.9%	1
leg disc morphogenesis	3 out of 341 genes, 0.9%	1
positive regulation of cell differentiation	3 out of 341 genes, 0.9%	1
detection of stimulus	3 out of 341 genes, 0.9%	1
cellular modified amino acid metabolic process	3 out of 341 genes, 0.9%	1
rRNA processing	3 out of 341 genes, 0.9%	1
regulation of microtubule cytoskeleton organization	3 out of 341 genes, 0.9%	1
rRNA metabolic process	3 out of 341 genes, 0.9%	1
regulation of protein complex assembly	3 out of 341 genes, 0.9%	1
centrosome organization	3 out of 341 genes, 0.9%	1
Golgi organization	3 out of 341 genes, 0.9%	1
negative regulation of cytoskeleton organization	3 out of 341 genes, 0.9%	1
regulation of protein stability	3 out of 341 genes, 0.9%	1
leg disc development	3 out of 341 genes, 0.9%	1
microtubule organizing center organization	3 out of 341 genes, 0.9%	1
protein import	3 out of 341 genes, 0.9%	1
SRP-dependent cotranslational protein targeting to membrane	3 out of 341 genes, 0.9%	1
limb morphogenesis	3 out of 341 genes, 0.9%	1
protein targeting to ER	3 out of 341 genes, 0.9%	1
establishment of protein localization in endoplasmic reticulum	3 out of 341 genes, 0.9%	1
lipid localization	3 out of 341 genes, 0.9%	1
nucleobase-containing compound transport	3 out of 341 genes, 0.9%	1
regulation of microtubule-based process	3 out of 341 genes, 0.9%	1
Golgi vesicle transport	3 out of 341 genes, 0.9%	1
limb development	3 out of 341 genes, 0.9%	1
induction of programmed cell death	3 out of 341 genes, 0.9%	1
protein localization in endoplasmic reticulum	3 out of 341 genes, 0.9%	1
cotranslational protein targeting to membrane	3 out of 341 genes, 0.9%	1
digestive tract morphogenesis	3 out of 341 genes, 0.9%	1
learning	3 out of 341 genes, 0.9%	1
carbohydrate catabolic process	3 out of 341 genes, 0.9%	1
response to drug	3 out of 341 genes, 0.9%	1
ribonucleoprotein complex assembly	3 out of 341 genes, 0.9%	1
regulation of cellular component movement	3 out of 341 genes, 0.9%	1
nuclear-transcribed mRNA catabolic process, nonsense-mediated decay	3 out of 341 genes, 0.9%	1
protein targeting to membrane	3 out of 341 genes, 0.9%	1
neurotransmitter secretion	3 out of 341 genes, 0.9%	1
synaptic vesicle transport	3 out of 341 genes, 0.9%	1
macromolecular complex disassembly	3 out of 341 genes, 0.9%	1
cellular macromolecular complex disassembly	3 out of 341 genes, 0.9%	1
positive regulation of apoptotic process	3 out of 341 genes, 0.9%	1
positive regulation of protein phosphorylation	3 out of 341 genes, 0.9%	1
embryonic axis specification	3 out of 341 genes, 0.9%	1
response to inorganic substance	3 out of 341 genes, 0.9%	1
generation of a signal involved in cell-cell signaling	3 out of 341 genes, 0.9%	1
signal release	3 out of 341 genes, 0.9%	1
regulation of locomotion	3 out of 341 genes, 0.9%	1
dendrite morphogenesis	3 out of 341 genes, 0.9%	1
positive regulation of developmental process	3 out of 341 genes, 0.9%	1
positive regulation of phosphorylation	3 out of 341 genes, 0.9%	1
regulation of system process	3 out of 341 genes, 0.9%	1
response to biotic stimulus	3 out of 341 genes, 0.9%	1
positive regulation of phosphorus metabolic process	3 out of 341 genes, 0.9%	1
dendrite development	3 out of 341 genes, 0.9%	1
negative regulation of catalytic activity	3 out of 341 genes, 0.9%	1
positive regulation of phosphate metabolic process	3 out of 341 genes, 0.9%	1
sulfur compound metabolic process	3 out of 341 genes, 0.9%	1
organic acid catabolic process	3 out of 341 genes, 0.9%	1
carboxylic acid catabolic process	3 out of 341 genes, 0.9%	1
translational elongation	3 out of 341 genes, 0.9%	1
ribosome biogenesis	3 out of 341 genes, 0.9%	1
establishment of protein localization to organelle	3 out of 341 genes, 0.9%	1
oocyte development	3 out of 341 genes, 0.9%	1
larval development	3 out of 341 genes, 0.9%	1
phagocytosis, engulfment	3 out of 341 genes, 0.9%	1
membrane invagination	3 out of 341 genes, 0.9%	1
regulation of protein kinase activity	3 out of 341 genes, 0.9%	1
small molecule catabolic process	3 out of 341 genes, 0.9%	1
regulation of cellular response to stress	3 out of 341 genes, 0.9%	1
oocyte differentiation	3 out of 341 genes, 0.9%	1
regulation of kinase activity	3 out of 341 genes, 0.9%	1
actin filament organization	3 out of 341 genes, 0.9%	1
organelle localization	3 out of 341 genes, 0.9%	1
regulation of transferase activity	3 out of 341 genes, 0.9%	1
cell maturation	3 out of 341 genes, 0.9%	1
phagocytosis	3 out of 341 genes, 0.9%	1
methylation	3 out of 341 genes, 0.9%	1
monocarboxylic acid metabolic process	3 out of 341 genes, 0.9%	1
enzyme linked receptor protein signaling pathway	3 out of 341 genes, 0.9%	1
neuron recognition	3 out of 341 genes, 0.9%	1
organophosphate metabolic process	3 out of 341 genes, 0.9%	1
gland development	3 out of 341 genes, 0.9%	1
cell recognition	3 out of 341 genes, 0.9%	1
response to radiation	3 out of 341 genes, 0.9%	1
embryonic development via the syncytial blastoderm	3 out of 341 genes, 0.9%	1
regulation of cellular catabolic process	3 out of 341 genes, 0.9%	1
ovarian follicle cell development	3 out of 341 genes, 0.9%	1
striated muscle cell development	3 out of 341 genes, 0.9%	1
regulation of catabolic process	3 out of 341 genes, 0.9%	1
muscle cell development	3 out of 341 genes, 0.9%	1
chromatin modification	3 out of 341 genes, 0.9%	1
striated muscle cell differentiation	3 out of 341 genes, 0.9%	1
muscle cell differentiation	3 out of 341 genes, 0.9%	1
compound eye morphogenesis	3 out of 341 genes, 0.9%	1
compound eye development	3 out of 341 genes, 0.9%	1
eye morphogenesis	3 out of 341 genes, 0.9%	1
proximal/distal axis specification	2 out of 341 genes, 0.6%	1
polarity specification of anterior/posterior axis	2 out of 341 genes, 0.6%	1
polarity specification of proximal/distal axis	2 out of 341 genes, 0.6%	1
negative regulation of RNA polymerase II transcriptional preinitiation complex assembly	2 out of 341 genes, 0.6%	1
protein-pyridoxal-5-phosphate linkage via peptidyl-N6-pyridoxal phosphate-L-lysine	2 out of 341 genes, 0.6%	1
protein-pyridoxal-5-phosphate linkage	2 out of 341 genes, 0.6%	1
protein sulfhydration	2 out of 341 genes, 0.6%	1
establishment of anatomical structure orientation	2 out of 341 genes, 0.6%	1
hydrogen sulfide metabolic process	2 out of 341 genes, 0.6%	1
hydrogen sulfide biosynthetic process	2 out of 341 genes, 0.6%	1
negative regulation of cell-matrix adhesion	2 out of 341 genes, 0.6%	1
negative regulation of response to biotic stimulus	2 out of 341 genes, 0.6%	1
negative regulation of humoral immune response	2 out of 341 genes, 0.6%	1
negative regulation of antimicrobial humoral response	2 out of 341 genes, 0.6%	1
regulation of RNA polymerase II transcriptional preinitiation complex assembly	2 out of 341 genes, 0.6%	1
specification of axis polarity	2 out of 341 genes, 0.6%	1
post-chaperonin tubulin folding pathway	2 out of 341 genes, 0.6%	1
protein sumoylation	2 out of 341 genes, 0.6%	1
cysteine biosynthetic process	2 out of 341 genes, 0.6%	1
vesicle transport along microtubule	2 out of 341 genes, 0.6%	1
primitive hemopoiesis	2 out of 341 genes, 0.6%	1
regulation of cell-matrix adhesion	2 out of 341 genes, 0.6%	1
aerobic electron transport chain	2 out of 341 genes, 0.6%	1
spinal cord patterning	2 out of 341 genes, 0.6%	1
tetrahydrofolate biosynthetic process	2 out of 341 genes, 0.6%	1
negative regulation of immune response	2 out of 341 genes, 0.6%	1
regulation of transcription initiation from RNA polymerase II promoter	2 out of 341 genes, 0.6%	1
regulation of DNA-dependent transcription, initiation	2 out of 341 genes, 0.6%	1
negative regulation of cytokine production	2 out of 341 genes, 0.6%	1
cysteine metabolic process	2 out of 341 genes, 0.6%	1
negative regulation of cell-substrate adhesion	2 out of 341 genes, 0.6%	1
positive regulation of neuron projection development	2 out of 341 genes, 0.6%	1
protein-cofactor linkage	2 out of 341 genes, 0.6%	1
negative regulation of multi-organism process	2 out of 341 genes, 0.6%	1
regulation of nurse cell apoptotic process	2 out of 341 genes, 0.6%	1
de novo' posttranslational protein folding	2 out of 341 genes, 0.6%	1
tubulin complex biogenesis	2 out of 341 genes, 0.6%	1
response to axon injury	2 out of 341 genes, 0.6%	1
de novo' protein folding	2 out of 341 genes, 0.6%	1
endoderm development	2 out of 341 genes, 0.6%	1
regulation of fat cell differentiation	2 out of 341 genes, 0.6%	1
cGMP metabolic process	2 out of 341 genes, 0.6%	1
polyamine metabolic process	2 out of 341 genes, 0.6%	1
positive regulation of NF-kappaB transcription factor activity	2 out of 341 genes, 0.6%	1
regulation of cell-substrate adhesion	2 out of 341 genes, 0.6%	1
tissue regeneration	2 out of 341 genes, 0.6%	1
regulation of post-embryonic development	2 out of 341 genes, 0.6%	1
regulation of muscle contraction	2 out of 341 genes, 0.6%	1
folic acid-containing compound biosynthetic process	2 out of 341 genes, 0.6%	1
intercellular transport	2 out of 341 genes, 0.6%	1
potassium ion transport	2 out of 341 genes, 0.6%	1
regulation of phosphatase activity	2 out of 341 genes, 0.6%	1
diencephalon development	2 out of 341 genes, 0.6%	1
regulation of muscle system process	2 out of 341 genes, 0.6%	1
proximal/distal pattern formation	2 out of 341 genes, 0.6%	1
regulation of lipid storage	2 out of 341 genes, 0.6%	1
lumen formation, open tracheal system	2 out of 341 genes, 0.6%	1
pyrimidine ribonucleoside metabolic process	2 out of 341 genes, 0.6%	1
regulation of inflammatory response	2 out of 341 genes, 0.6%	1
pyrimidine nucleoside metabolic process	2 out of 341 genes, 0.6%	1
negative regulation of cell adhesion	2 out of 341 genes, 0.6%	1
foregut morphogenesis	2 out of 341 genes, 0.6%	1
tetrahydrofolate metabolic process	2 out of 341 genes, 0.6%	1
organelle transport along microtubule	2 out of 341 genes, 0.6%	1
chitin metabolic process	2 out of 341 genes, 0.6%	1
cell cycle arrest	2 out of 341 genes, 0.6%	1
purine nucleoside monophosphate biosynthetic process	2 out of 341 genes, 0.6%	1
purine ribonucleoside monophosphate biosynthetic process	2 out of 341 genes, 0.6%	1
spinal cord development	2 out of 341 genes, 0.6%	1
regulation of dephosphorylation	2 out of 341 genes, 0.6%	1
sulfur amino acid biosynthetic process	2 out of 341 genes, 0.6%	1
nucleoside biosynthetic process	2 out of 341 genes, 0.6%	1
response to carbohydrate stimulus	2 out of 341 genes, 0.6%	1
peptidyl-serine phosphorylation	2 out of 341 genes, 0.6%	1
cellular response to radiation	2 out of 341 genes, 0.6%	1
amino acid transmembrane transport	2 out of 341 genes, 0.6%	1
glutamate metabolic process	2 out of 341 genes, 0.6%	1
mitotic cell cycle spindle assembly checkpoint	2 out of 341 genes, 0.6%	1
cyclic nucleotide metabolic process	2 out of 341 genes, 0.6%	1
regulation of metal ion transport	2 out of 341 genes, 0.6%	1
regeneration	2 out of 341 genes, 0.6%	1
positive regulation of I-kappaB kinase/NF-kappaB cascade	2 out of 341 genes, 0.6%	1
positive regulation of neurogenesis	2 out of 341 genes, 0.6%	1
spindle assembly checkpoint	2 out of 341 genes, 0.6%	1
regulation of antimicrobial humoral response	2 out of 341 genes, 0.6%	1
regulation of humoral immune response	2 out of 341 genes, 0.6%	1
peptidyl-serine modification	2 out of 341 genes, 0.6%	1
steroid hormone mediated signaling pathway	2 out of 341 genes, 0.6%	1
negative regulation of mitotic metaphase/anaphase transition	2 out of 341 genes, 0.6%	1
male mating behavior	2 out of 341 genes, 0.6%	1
positive regulation of intracellular protein transport	2 out of 341 genes, 0.6%	1
segment specification	2 out of 341 genes, 0.6%	1
purine nucleoside monophosphate metabolic process	2 out of 341 genes, 0.6%	1
purine ribonucleoside monophosphate metabolic process	2 out of 341 genes, 0.6%	1
cellular response to oxidative stress	2 out of 341 genes, 0.6%	1
regulation of I-kappaB kinase/NF-kappaB cascade	2 out of 341 genes, 0.6%	1
protein homotetramerization	2 out of 341 genes, 0.6%	1
mitotic cell cycle spindle checkpoint	2 out of 341 genes, 0.6%	1
positive regulation of reproductive process	2 out of 341 genes, 0.6%	1
protein secretion	2 out of 341 genes, 0.6%	1
cerebral cortex development	2 out of 341 genes, 0.6%	1
spindle checkpoint	2 out of 341 genes, 0.6%	1
hermaphrodite genitalia development	2 out of 341 genes, 0.6%	1
ribosomal small subunit biogenesis	2 out of 341 genes, 0.6%	1
cytosolic calcium ion homeostasis	2 out of 341 genes, 0.6%	1
mitotic spindle elongation	2 out of 341 genes, 0.6%	1
regulation of heart contraction	2 out of 341 genes, 0.6%	1
hormone-mediated signaling pathway	2 out of 341 genes, 0.6%	1
positive regulation of cell development	2 out of 341 genes, 0.6%	1
spindle elongation	2 out of 341 genes, 0.6%	1
regulation of cell division	2 out of 341 genes, 0.6%	1
axon cargo transport	2 out of 341 genes, 0.6%	1
central nervous system neuron differentiation	2 out of 341 genes, 0.6%	1
cellular response to abiotic stimulus	2 out of 341 genes, 0.6%	1
cell-type specific apoptotic process	2 out of 341 genes, 0.6%	1
regulation of response to biotic stimulus	2 out of 341 genes, 0.6%	1
amino sugar metabolic process	2 out of 341 genes, 0.6%	1
ribonucleoside triphosphate biosynthetic process	2 out of 341 genes, 0.6%	1
pallium development	2 out of 341 genes, 0.6%	1
regulation of hemocyte proliferation	2 out of 341 genes, 0.6%	1
regulation of protein import into nucleus	2 out of 341 genes, 0.6%	1
negative regulation of mitosis	2 out of 341 genes, 0.6%	1
eye pigmentation	2 out of 341 genes, 0.6%	1
negative regulation of nuclear division	2 out of 341 genes, 0.6%	1
glucosamine-containing compound metabolic process	2 out of 341 genes, 0.6%	1
sulfur amino acid metabolic process	2 out of 341 genes, 0.6%	1
purine nucleobase metabolic process	2 out of 341 genes, 0.6%	1
apposition of dorsal and ventral imaginal disc-derived wing surfaces	2 out of 341 genes, 0.6%	1
nucleoside triphosphate biosynthetic process	2 out of 341 genes, 0.6%	1
intracellular receptor mediated signaling pathway	2 out of 341 genes, 0.6%	1
positive regulation of intracellular transport	2 out of 341 genes, 0.6%	1
fertilization	2 out of 341 genes, 0.6%	1
telencephalon development	2 out of 341 genes, 0.6%	1
centrosome duplication	2 out of 341 genes, 0.6%	1
regulation of protein localization to nucleus	2 out of 341 genes, 0.6%	1
hindbrain development	2 out of 341 genes, 0.6%	1
positive regulation of cell projection organization	2 out of 341 genes, 0.6%	1
regulation of multi-organism process	2 out of 341 genes, 0.6%	1
vesicle localization	2 out of 341 genes, 0.6%	1
mitotic cell cycle G2/M transition DNA damage checkpoint	2 out of 341 genes, 0.6%	1
regulation of mitotic metaphase/anaphase transition	2 out of 341 genes, 0.6%	1
cellular response to insulin stimulus	2 out of 341 genes, 0.6%	1
embryonic hemopoiesis	2 out of 341 genes, 0.6%	1
positive regulation of protein transport	2 out of 341 genes, 0.6%	1
mitotic cell cycle G2/M transition checkpoint	2 out of 341 genes, 0.6%	1
glycolysis	2 out of 341 genes, 0.6%	1
tube fusion	2 out of 341 genes, 0.6%	1
branch fusion, open tracheal system	2 out of 341 genes, 0.6%	1
regulation of peptidase activity	2 out of 341 genes, 0.6%	1
amino acid transport	2 out of 341 genes, 0.6%	1
regulation of ion transport	2 out of 341 genes, 0.6%	1
monocarboxylic acid catabolic process	2 out of 341 genes, 0.6%	1
pyrimidine-containing compound metabolic process	2 out of 341 genes, 0.6%	1
negative regulation of microtubule depolymerization	2 out of 341 genes, 0.6%	1
developmental pigmentation	2 out of 341 genes, 0.6%	1
cellular response to peptide hormone stimulus	2 out of 341 genes, 0.6%	1
peptide metabolic process	2 out of 341 genes, 0.6%	1
water-soluble vitamin metabolic process	2 out of 341 genes, 0.6%	1
humoral immune response	2 out of 341 genes, 0.6%	1
oocyte fate determination	2 out of 341 genes, 0.6%	1
regulation of microtubule depolymerization	2 out of 341 genes, 0.6%	1
G2/M transition DNA damage checkpoint	2 out of 341 genes, 0.6%	1
G2/M transition checkpoint	2 out of 341 genes, 0.6%	1
negative regulation of hydrolase activity	2 out of 341 genes, 0.6%	1
cellular response to steroid hormone stimulus	2 out of 341 genes, 0.6%	1
regulation of cell migration	2 out of 341 genes, 0.6%	1
dicarboxylic acid metabolic process	2 out of 341 genes, 0.6%	1
nucleic acid phosphodiester bond hydrolysis	2 out of 341 genes, 0.6%	1
molting cycle, chitin-based cuticle	2 out of 341 genes, 0.6%	1
regulation of transmembrane transport	2 out of 341 genes, 0.6%	1
regulation of G2/M transition of mitotic cell cycle	2 out of 341 genes, 0.6%	1
second-messenger-mediated signaling	2 out of 341 genes, 0.6%	1
negative regulation of Notch signaling pathway	2 out of 341 genes, 0.6%	1
tricarboxylic acid cycle	2 out of 341 genes, 0.6%	1
centrosome cycle	2 out of 341 genes, 0.6%	1
response to organic cyclic compound	2 out of 341 genes, 0.6%	1
acetyl-CoA catabolic process	2 out of 341 genes, 0.6%	1
regulation of proteolysis	2 out of 341 genes, 0.6%	1
chromosome condensation	2 out of 341 genes, 0.6%	1
multicellular organismal reproductive behavior	2 out of 341 genes, 0.6%	1
negative regulation of protein complex disassembly	2 out of 341 genes, 0.6%	1
muscle cell homeostasis	2 out of 341 genes, 0.6%	1
MAPK cascade	2 out of 341 genes, 0.6%	1
induction of apoptosis	2 out of 341 genes, 0.6%	1
coenzyme catabolic process	2 out of 341 genes, 0.6%	1
wing disc dorsal/ventral pattern formation	2 out of 341 genes, 0.6%	1
cofactor catabolic process	2 out of 341 genes, 0.6%	1
aminoglycan metabolic process	2 out of 341 genes, 0.6%	1
vitamin metabolic process	2 out of 341 genes, 0.6%	1
regulation of tube length, open tracheal system	2 out of 341 genes, 0.6%	1
sulfur compound biosynthetic process	2 out of 341 genes, 0.6%	1
dorsal/ventral pattern formation, imaginal disc	2 out of 341 genes, 0.6%	1
response to nutrient	2 out of 341 genes, 0.6%	1
mating behavior	2 out of 341 genes, 0.6%	1
negative regulation of cell cycle process	2 out of 341 genes, 0.6%	1
molting cycle, protein-based cuticle	2 out of 341 genes, 0.6%	1
regulation of protein complex disassembly	2 out of 341 genes, 0.6%	1
regulation of cell motility	2 out of 341 genes, 0.6%	1
glucose catabolic process	2 out of 341 genes, 0.6%	1
detection of external stimulus	2 out of 341 genes, 0.6%	1
detection of abiotic stimulus	2 out of 341 genes, 0.6%	1
regulation of cell adhesion	2 out of 341 genes, 0.6%	1
genitalia development	2 out of 341 genes, 0.6%	1
regulation of mitosis	2 out of 341 genes, 0.6%	1
axon midline choice point recognition	2 out of 341 genes, 0.6%	1
reproductive behavior	2 out of 341 genes, 0.6%	1
regulation of nuclear division	2 out of 341 genes, 0.6%	1
pigment biosynthetic process	2 out of 341 genes, 0.6%	1
muscle contraction	2 out of 341 genes, 0.6%	1
axon choice point recognition	2 out of 341 genes, 0.6%	1
molting cycle	2 out of 341 genes, 0.6%	1
glycerolipid biosynthetic process	2 out of 341 genes, 0.6%	1
cell activation	2 out of 341 genes, 0.6%	1
imaginal disc-derived wing margin morphogenesis	2 out of 341 genes, 0.6%	1
hexose catabolic process	2 out of 341 genes, 0.6%	1
monosaccharide catabolic process	2 out of 341 genes, 0.6%	1
embryonic hindgut morphogenesis	2 out of 341 genes, 0.6%	1
branching involved in open tracheal system development	2 out of 341 genes, 0.6%	1
DNA damage checkpoint	2 out of 341 genes, 0.6%	1
cellular biogenic amine metabolic process	2 out of 341 genes, 0.6%	1
mating	2 out of 341 genes, 0.6%	1
cellular amine metabolic process	2 out of 341 genes, 0.6%	1
regulation of organ morphogenesis	2 out of 341 genes, 0.6%	1
in utero embryonic development	2 out of 341 genes, 0.6%	1
hindgut morphogenesis	2 out of 341 genes, 0.6%	1
membrane lipid metabolic process	2 out of 341 genes, 0.6%	1
DNA integrity checkpoint	2 out of 341 genes, 0.6%	1
innate immune response	2 out of 341 genes, 0.6%	1
amine metabolic process	2 out of 341 genes, 0.6%	1
salivary gland cell autophagic cell death	2 out of 341 genes, 0.6%	1
regulation of tube size, open tracheal system	2 out of 341 genes, 0.6%	1
acetyl-CoA metabolic process	2 out of 341 genes, 0.6%	1
gonad development	2 out of 341 genes, 0.6%	1
regulation of defense response	2 out of 341 genes, 0.6%	1
positive regulation of protein kinase activity	2 out of 341 genes, 0.6%	1
viral genome expression	2 out of 341 genes, 0.6%	1
viral transcription	2 out of 341 genes, 0.6%	1
positive regulation of kinase activity	2 out of 341 genes, 0.6%	1
wing disc pattern formation	2 out of 341 genes, 0.6%	1
somatic muscle development	2 out of 341 genes, 0.6%	1
histolysis	2 out of 341 genes, 0.6%	1
tissue death	2 out of 341 genes, 0.6%	1
salivary gland histolysis	2 out of 341 genes, 0.6%	1
regulation of secretion	2 out of 341 genes, 0.6%	1
positive regulation of transferase activity	2 out of 341 genes, 0.6%	1
ameboidal cell migration	2 out of 341 genes, 0.6%	1
muscle system process	2 out of 341 genes, 0.6%	1
translational termination	2 out of 341 genes, 0.6%	1
associative learning	2 out of 341 genes, 0.6%	1
response to temperature stimulus	2 out of 341 genes, 0.6%	1
autophagic cell death	2 out of 341 genes, 0.6%	1
nucleic acid transport	2 out of 341 genes, 0.6%	1
RNA transport	2 out of 341 genes, 0.6%	1
regulation of immune response	2 out of 341 genes, 0.6%	1
intracellular protein kinase cascade	2 out of 341 genes, 0.6%	1
viral infectious cycle	2 out of 341 genes, 0.6%	1
establishment of RNA localization	2 out of 341 genes, 0.6%	1
morphogenesis of a branching epithelium	2 out of 341 genes, 0.6%	1
morphogenesis of a branching structure	2 out of 341 genes, 0.6%	1
cellular amino acid catabolic process	2 out of 341 genes, 0.6%	1
branching morphogenesis of a tube	2 out of 341 genes, 0.6%	1
regulation of DNA metabolic process	2 out of 341 genes, 0.6%	1
establishment of cell polarity	2 out of 341 genes, 0.6%	1
reproductive structure development	2 out of 341 genes, 0.6%	1
regulation of Notch signaling pathway	2 out of 341 genes, 0.6%	1
regulation of tube size	2 out of 341 genes, 0.6%	1
non-sensory hair organization	2 out of 341 genes, 0.6%	1
imaginal disc-derived wing hair organization	2 out of 341 genes, 0.6%	1
Malpighian tubule development	2 out of 341 genes, 0.6%	1
glycerophospholipid metabolic process	2 out of 341 genes, 0.6%	1
imaginal disc pattern formation	2 out of 341 genes, 0.6%	1
hair cell differentiation	2 out of 341 genes, 0.6%	1
organelle assembly	2 out of 341 genes, 0.6%	1
regulation of actin cytoskeleton organization	2 out of 341 genes, 0.6%	1
sarcomere organization	2 out of 341 genes, 0.6%	1
regulation of interphase of mitotic cell cycle	2 out of 341 genes, 0.6%	1
spermatid development	2 out of 341 genes, 0.6%	1
gastrulation	2 out of 341 genes, 0.6%	1
mushroom body development	2 out of 341 genes, 0.6%	1
spermatid differentiation	2 out of 341 genes, 0.6%	1
renal tubule development	2 out of 341 genes, 0.6%	1
epithelial cell differentiation	2 out of 341 genes, 0.6%	1
regulation of actin filament-based process	2 out of 341 genes, 0.6%	1
epidermal cell differentiation	2 out of 341 genes, 0.6%	1
protein complex disassembly	2 out of 341 genes, 0.6%	1
cellular protein complex disassembly	2 out of 341 genes, 0.6%	1
meiosis	2 out of 341 genes, 0.6%	1
M phase of meiotic cell cycle	2 out of 341 genes, 0.6%	1
pigment metabolic process	2 out of 341 genes, 0.6%	1
positive regulation of hydrolase activity	2 out of 341 genes, 0.6%	1
development of primary sexual characteristics	2 out of 341 genes, 0.6%	1
oocyte axis specification	2 out of 341 genes, 0.6%	1
viral reproductive process	2 out of 341 genes, 0.6%	1
wound healing	2 out of 341 genes, 0.6%	1
transcription from RNA polymerase II promoter	2 out of 341 genes, 0.6%	1
olfactory behavior	2 out of 341 genes, 0.6%	1
cuticle development	2 out of 341 genes, 0.6%	1
positive regulation of growth	2 out of 341 genes, 0.6%	1
RNA localization	2 out of 341 genes, 0.6%	1
oocyte construction	2 out of 341 genes, 0.6%	1
transmembrane receptor protein tyrosine kinase signaling pathway	2 out of 341 genes, 0.6%	1
mesoderm development	2 out of 341 genes, 0.6%	1
response to other organism	2 out of 341 genes, 0.6%	1
salivary gland morphogenesis	2 out of 341 genes, 0.6%	1
chemosensory behavior	2 out of 341 genes, 0.6%	1
response to nutrient levels	2 out of 341 genes, 0.6%	1
behavioral interaction between organisms	2 out of 341 genes, 0.6%	1
tRNA metabolic process	2 out of 341 genes, 0.6%	1
mitochondrion organization	2 out of 341 genes, 0.6%	1
peptidyl-lysine modification	2 out of 341 genes, 0.6%	1
positive regulation of cell proliferation	2 out of 341 genes, 0.6%	1
response to extracellular stimulus	2 out of 341 genes, 0.6%	1
meiotic cell cycle	2 out of 341 genes, 0.6%	1
regulation of alternative nuclear mRNA splicing, via spliceosome	2 out of 341 genes, 0.6%	1
epidermis development	2 out of 341 genes, 0.6%	1
myofibril assembly	2 out of 341 genes, 0.6%	1
renal system development	2 out of 341 genes, 0.6%	1
viral reproduction	2 out of 341 genes, 0.6%	1
chromosome segregation	2 out of 341 genes, 0.6%	1
gland morphogenesis	2 out of 341 genes, 0.6%	1
phospholipid metabolic process	2 out of 341 genes, 0.6%	1
urogenital system development	2 out of 341 genes, 0.6%	1
salivary gland development	2 out of 341 genes, 0.6%	1
blastoderm segmentation	2 out of 341 genes, 0.6%	1
exocrine system development	2 out of 341 genes, 0.6%	1
negative regulation of protein metabolic process	2 out of 341 genes, 0.6%	1
anatomical structure homeostasis	2 out of 341 genes, 0.6%	1
regulation of nucleotide metabolic process	2 out of 341 genes, 0.6%	1
regulation of nuclear mRNA splicing, via spliceosome	2 out of 341 genes, 0.6%	1
dorsal closure	2 out of 341 genes, 0.6%	1
response to light stimulus	2 out of 341 genes, 0.6%	1
small GTPase mediated signal transduction	2 out of 341 genes, 0.6%	1
regulation of cell shape	2 out of 341 genes, 0.6%	1
compound eye photoreceptor development	2 out of 341 genes, 0.6%	1
regulation of mRNA processing	2 out of 341 genes, 0.6%	1
actomyosin structure organization	2 out of 341 genes, 0.6%	1
regulation of RNA splicing	2 out of 341 genes, 0.6%	1
heart development	2 out of 341 genes, 0.6%	1
eye photoreceptor cell development	2 out of 341 genes, 0.6%	1
ATP metabolic process	2 out of 341 genes, 0.6%	1
spermatogenesis	2 out of 341 genes, 0.6%	1
sensory perception	2 out of 341 genes, 0.6%	1
lipid biosynthetic process	2 out of 341 genes, 0.6%	1
male gamete generation	2 out of 341 genes, 0.6%	1
photoreceptor cell development	2 out of 341 genes, 0.6%	1
carbohydrate derivative biosynthetic process	2 out of 341 genes, 0.6%	1
locomotory behavior	2 out of 341 genes, 0.6%	1
compound eye photoreceptor cell differentiation	2 out of 341 genes, 0.6%	1
cellular component assembly involved in morphogenesis	2 out of 341 genes, 0.6%	1
eye photoreceptor cell differentiation	2 out of 341 genes, 0.6%	1
cardiovascular system development	2 out of 341 genes, 0.6%	1
circulatory system development	2 out of 341 genes, 0.6%	1
photoreceptor cell differentiation	2 out of 341 genes, 0.6%	1
DNA repair	2 out of 341 genes, 0.6%	1

## Sheet: GO term in 14.5 vs con
Supplementary Table S6. GO classification and enrichment analysis of all DEGs in comparing each Cd-treated group with control.
Terms of biological process for 14.5 mg/L vs con			Terms of molecular function for 14.5 mg/L vs con			Terms of cellular component for 14.5 mg/L vs con
Gene Ontology term	Cluster frequency	Corrected P-value	Terms of molecular function for 14.5 mg/L vs con _F	Cluster frequency	Corrected P-value	Gene Ontology term	Cluster frequency	Corrected P-value
cellular process	264 out of 359 genes, 73.5%	1	catalytic activity	265 out of 432 genes, 61.3%	1	cell part	244 out of 278 genes, 87.8%	1
metabolic process	222 out of 359 genes, 61.8%	1	binding	234 out of 432 genes, 54.2%	1	cell	244 out of 278 genes, 87.8%	1
cellular metabolic process	168 out of 359 genes, 46.8%	1	hydrolas水解酶 activity	105 out of 432 genes, 24.3%	1	intracellular	222 out of 278 genes, 79.9%	1
primary metabolic process	164 out of 359 genes, 45.7%	1	protein binding	78 out of 432 genes, 18.1%	1	intracellular part	214 out of 278 genes, 77.0%	1
biological regulation	134 out of 359 genes, 37.3%	1	transferase activity	60 out of 432 genes, 13.9%	1	intracellular organelle	178 out of 278 genes, 64.0%	1
macromolecule metabolic process	122 out of 359 genes, 34.0%	1	small molecule binding	57 out of 432 genes, 13.2%	1	organelle	178 out of 278 genes, 64.0%	1
regulation of biological process	120 out of 359 genes, 33.4%	1	oxidoreductase activity	56 out of 432 genes, 13.0%	0.44655	cytoplasm	148 out of 278 genes, 53.2%	1
regulation of cellular process	110 out of 359 genes, 30.6%	1	ion binding	51 out of 432 genes, 11.8%	1	intracellular membrane-bounded organelle	124 out of 278 genes, 44.6%	1
multicellular organismal process	108 out of 359 genes, 30.1%	1	nucleic acid binding	51 out of 432 genes, 11.8%	1	membrane-bounded organelle	124 out of 278 genes, 44.6%	1
developmental process	105 out of 359 genes, 29.2%	1	nucleotide binding	51 out of 432 genes, 11.8%	1	cytoplasmic part	118 out of 278 genes, 42.4%	1
cellular macromolecule metabolic process	101 out of 359 genes, 28.1%	1	cation binding	47 out of 432 genes, 10.9%	1	organelle part	110 out of 278 genes, 39.6%	1
anatomical structure development	93 out of 359 genes, 25.9%	1	transporter activity	46 out of 432 genes, 10.6%	0.19347	intracellular organelle part	106 out of 278 genes, 38.1%	1
multicellular organismal development	92 out of 359 genes, 25.6%	1	metal ion binding	46 out of 432 genes, 10.6%	1	macromolecular complex	104 out of 278 genes, 37.4%	1
response to stimulus	85 out of 359 genes, 23.7%	1	transmembrane transporter activity	41 out of 432 genes, 9.5%	0.08721	membrane	99 out of 278 genes, 35.6%	1
system development	80 out of 359 genes, 22.3%	1	substrate-specific transporter activity	36 out of 432 genes, 8.3%	1	non-membrane-bounded organelle	85 out of 278 genes, 30.6%	1
protein metabolic process	79 out of 359 genes, 22.0%	1	substrate-specific transmembrane transporter activity	35 out of 432 genes, 8.1%	0.15913	intracellular non-membrane-bounded organelle	85 out of 278 genes, 30.6%	1
nitrogen compound metabolic process	77 out of 359 genes, 21.4%	1	purine ribonucleoside triphosphate binding	35 out of 432 genes, 8.1%	1	protein complex	70 out of 278 genes, 25.2%	1
cellular nitrogen compound metabolic process	76 out of 359 genes, 21.2%	1	ribonucleotide binding	35 out of 432 genes, 8.1%	1	nucleus	65 out of 278 genes, 23.4%	1
cellular component organization or biogenesis	70 out of 359 genes, 19.5%	1	purine ribonucleotide binding	35 out of 432 genes, 8.1%	1	membrane part	61 out of 278 genes, 21.9%	1
cellular component organization	67 out of 359 genes, 18.7%	1	purine nucleotide binding	35 out of 432 genes, 8.1%	1	intrinsic to membrane	36 out of 278 genes, 12.9%	1
cellular protein metabolic process	62 out of 359 genes, 17.3%	1	peptidase activity	33 out of 432 genes, 7.6%	0.02959	mitochondrion	35 out of 278 genes, 12.6%	1
nucleobase-containing compound metabolic process	62 out of 359 genes, 17.3%	1	ion transmembrane transporter activity	31 out of 432 genes, 7.2%	0.07958	integral to membrane	35 out of 278 genes, 12.6%	1
localization	61 out of 359 genes, 17.0%	1	structural molecule activity	30 out of 432 genes, 6.9%	0.58589	organelle membrane	34 out of 278 genes, 12.2%	1
cellular component organization or biogenesis at cellular level	59 out of 359 genes, 16.4%	1	transferase activity, transferring phosphorus-containing groups	29 out of 432 genes, 6.7%	1	cell periphery	34 out of 278 genes, 12.2%	1
cellular component organization at cellular level	57 out of 359 genes, 15.9%	1	peptidase activity, acting on L-amino acid peptides	28 out of 432 genes, 6.5%	0.04548	cytoskeleton	33 out of 278 genes, 11.9%	1
cell differentiation	54 out of 359 genes, 15.0%	1	DNA binding	27 out of 432 genes, 6.2%	1	intracellular organelle lumen	33 out of 278 genes, 11.9%	1
cellular developmental process	54 out of 359 genes, 15.0%	1	ATP binding	27 out of 432 genes, 6.2%	1	organelle lumen	33 out of 278 genes, 11.9%	1
cellular response to stimulus	53 out of 359 genes, 14.8%	1	adenyl nucleotide binding	27 out of 432 genes, 6.2%	1	membrane-enclosed lumen	33 out of 278 genes, 11.9%	1
organ development	52 out of 359 genes, 14.5%	1	adenyl ribonucleotide binding	27 out of 432 genes, 6.2%	1	ribonucleoprotein complex	32 out of 278 genes, 11.5%	1
biosynthetic process	52 out of 359 genes, 14.5%	1	hydrolase activity, acting on acid anhydrides, in phosphorus-containing anhydrides	26 out of 432 genes, 6.0%	1	nuclear part	31 out of 278 genes, 11.2%	1
cell communication	52 out of 359 genes, 14.5%	1	hydrolase activity, acting on acid anhydrides	26 out of 432 genes, 6.0%	1	plasma membrane	30 out of 278 genes, 10.8%	1
establishment of localization	52 out of 359 genes, 14.5%	1	cation transmembrane transporter activity	25 out of 432 genes, 5.8%	0.12761	mitochondrial part	28 out of 278 genes, 10.1%	1
regulation of metabolic process	52 out of 359 genes, 14.5%	1	nucleoside-triphosphatase activity	25 out of 432 genes, 5.8%	1	cytoskeletal part	28 out of 278 genes, 10.1%	1
cellular biosynthetic process	51 out of 359 genes, 14.2%	1	pyrophosphatase activity	25 out of 432 genes, 5.8%	1	nuclear lumen	25 out of 278 genes, 9.0%	1
transport	50 out of 359 genes, 13.9%	1	inorganic cation transmembrane transporter activity	23 out of 432 genes, 5.3%	0.02561	organelle envelope	23 out of 278 genes, 8.3%	1
signaling	49 out of 359 genes, 13.6%	1	transition metal ion binding	23 out of 432 genes, 5.3%	1	envelope	23 out of 278 genes, 8.3%	1
anatomical structure morphogenesis	43 out of 359 genes, 12.0%	1	kinase activity	20 out of 432 genes, 4.6%	1	microtubule cytoskeleton	22 out of 278 genes, 7.9%	1
organelle organization	42 out of 359 genes, 11.7%	1	cytoskeletal protein binding	19 out of 432 genes, 4.4%	1	cytosol	22 out of 278 genes, 7.9%	1
nervous system development	41 out of 359 genes, 11.4%	1	RNA binding	19 out of 432 genes, 4.4%	1	mitochondrial membrane	21 out of 278 genes, 7.6%	0.16481
regulation of macromolecule metabolic process	41 out of 359 genes, 11.4%	1	monovalent inorganic cation transmembrane transporter activity	18 out of 432 genes, 4.2%	0.01865	mitochondrial envelope	21 out of 278 genes, 7.6%	0.37947
regulation of cellular metabolic process	41 out of 359 genes, 11.4%	1	receptor activity	18 out of 432 genes, 4.2%	1	ribosome	20 out of 278 genes, 7.2%	0.1886
gene expression	39 out of 359 genes, 10.9%	1	structural constituent of ribosome	17 out of 432 genes, 3.9%	1	mitochondrial inner membrane	19 out of 278 genes, 6.8%	0.09183
nucleic acid metabolic process	39 out of 359 genes, 10.9%	1	signal transducer activity	16 out of 432 genes, 3.7%	1	organelle inner membrane	19 out of 278 genes, 6.8%	0.12059
regulation of primary metabolic process	39 out of 359 genes, 10.9%	1	molecular transducer activity	16 out of 432 genes, 3.7%	1	chromosome	18 out of 278 genes, 6.5%	1
negative regulation of biological process	37 out of 359 genes, 10.3%	1	channel activity	15 out of 432 genes, 3.5%	0.429	microtubule associated complex	14 out of 278 genes, 5.0%	1
oxidation-reduction process	36 out of 359 genes, 10.0%	1	passive transmembrane transporter activity	15 out of 432 genes, 3.5%	0.429	nucleolus	14 out of 278 genes, 5.0%	1
small molecule metabolic process	36 out of 359 genes, 10.0%	1	endopeptidase activity	15 out of 432 genes, 3.5%	0.46385	plasma membrane part	14 out of 278 genes, 5.0%	1
catabolic process	35 out of 359 genes, 9.7%	1	signaling receptor activity	15 out of 432 genes, 3.5%	1	respiratory chain	13 out of 278 genes, 4.7%	0.00804
signal transduction	35 out of 359 genes, 9.7%	1	zinc ion binding	15 out of 432 genes, 3.5%	1	chromosomal part	12 out of 278 genes, 4.3%	1
positive regulation of biological process	34 out of 359 genes, 9.5%	1	phosphotransferase activity, alcohol group as acceptor	15 out of 432 genes, 3.5%	1	lipid particle	11 out of 278 genes, 4.0%	1
negative regulation of cellular process	32 out of 359 genes, 8.9%	1	hydrogen ion transmembrane transporter activity	14 out of 432 genes, 3.2%	0.00757	ribosomal subunit	11 out of 278 genes, 4.0%	1
reproduction	31 out of 359 genes, 8.6%	1	protein kinase activity	14 out of 432 genes, 3.2%	1	extracellular region	11 out of 278 genes, 4.0%	1
regulation of gene expression	31 out of 359 genes, 8.6%	1	ion channel activity	13 out of 432 genes, 3.0%	1	endomembrane system	11 out of 278 genes, 4.0%	1
cellular catabolic process	30 out of 359 genes, 8.4%	1	substrate-specific channel activity	13 out of 432 genes, 3.0%	1	cell projection	11 out of 278 genes, 4.0%	1
reproductive process	30 out of 359 genes, 8.4%	1	neurotransmitter receptor activity	3 out of 432 genes, 3.0%	1	nucleoplasm	11 out of 278 genes, 4.0%	1
regulation of biological quality	30 out of 359 genes, 8.4%	1	transmembrane signaling receptor activity	13 out of 432 genes, 3.0%	1	actin cytoskeleton	10 out of 278 genes, 3.6%	1
response to stress	29 out of 359 genes, 8.1%	1	actin binding	13 out of 432 genes, 3.0%	1	endoplasmic reticulum	10 out of 278 genes, 3.6%	1
cellular macromolecule biosynthetic process	29 out of 359 genes, 8.1%	1	cofactor binding	13 out of 432 genes, 3.0%	1	proteasome complex	9 out of 278 genes, 3.2%	0.01246
macromolecule biosynthetic process	29 out of 359 genes, 8.1%	1	hydrolase activity, acting on ester bonds	13 out of 432 genes, 3.0%	1	mitochondrial membrane part	9 out of 278 genes, 3.2%	1
heterocycle metabolic process	28 out of 359 genes, 7.8%	1	nucleic acid binding transcription factor activity	12 out of 432 genes, 2.8%	1	neuron projection	9 out of 278 genes, 3.2%	1
positive regulation of cellular process	28 out of 359 genes, 7.8%	1	sequence-specific DNA binding transcription factor activity	12 out of 432 genes, 2.8%	1	nucleoplasm part	9 out of 278 genes, 3.2%	1
neurogenesis	28 out of 359 genes, 7.8%	1	protein dimerization activity	12 out of 432 genes, 2.8%	1	cytosolic part	8 out of 278 genes, 2.9%	1
regulation of nitrogen compound metabolic process	28 out of 359 genes, 7.8%	1	ATPase activity	12 out of 432 genes, 2.8%	1	microtubule	8 out of 278 genes, 2.9%	1
cell development	27 out of 359 genes, 7.5%	1	active transmembrane transporter activity	11 out of 432 genes, 2.5%	1	apical part of cell	8 out of 278 genes, 2.9%	1
cellular component biogenesis	26 out of 359 genes, 7.2%	1	NADH dehydrogenase activity	10 out of 432 genes, 2.3%	0.05144	mitochondrial matrix	8 out of 278 genes, 2.9%	1
regulation of nucleobase-containing compound metabolic process	26 out of 359 genes, 7.2%	1	oxidoreductase activity, acting on NADH or NADPH	10 out of 432 genes, 2.3%	0.96831	cytosolic ribosome	7 out of 278 genes, 2.5%	1
macromolecule modification	26 out of 359 genes, 7.2%	1	sequence-specific DNA binding	10 out of 432 genes, 2.3%	1	sarcomere	7 out of 278 genes, 2.5%	1
regulation of cellular macromolecule biosynthetic process	25 out of 359 genes, 7.0%	1	calcium ion binding	10 out of 432 genes, 2.3%	1	contractile fiber part	7 out of 278 genes, 2.5%	1
regulation of macromolecule biosynthetic process	25 out of 359 genes, 7.0%	1	ATPase activity, coupled	10 out of 432 genes, 2.3%	1	myofibril	7 out of 278 genes, 2.5%	1
regulation of cellular biosynthetic process	25 out of 359 genes, 7.0%	1	G-protein coupled receptor activity	9 out of 432 genes, 2.1%	0.07823	contractile fiber	7 out of 278 genes, 2.5%	1
response to chemical stimulus	25 out of 359 genes, 7.0%	1	serine-type peptidase activity	9 out of 432 genes, 2.1%	1	extracellular region part	7 out of 278 genes, 2.5%	1
regulation of biosynthetic process	25 out of 359 genes, 7.0%	1	serine hydrolase activity	9 out of 432 genes, 2.1%	1	cell junction	7 out of 278 genes, 2.5%	1
proteolysis	24 out of 359 genes, 6.7%	1	metal ion transmembrane transporter activity	9 out of 432 genes, 2.1%	1	proton-transporting two-sector ATPase complex	6 out of 278 genes, 2.2%	0.9472
cell cycle	24 out of 359 genes, 6.7%	1	lyase activity	9 out of 432 genes, 2.1%	1	mitochondrial respiratory chain	6 out of 278 genes, 2.2%	1
regulation of multicellular organismal process	24 out of 359 genes, 6.7%	1	transferase activity, transferring one-carbon groups	9 out of 432 genes, 2.1%	1	large ribosomal subunit	6 out of 278 genes, 2.2%	1
phosphate-containing compound metabolic process	24 out of 359 genes, 6.7%	1	NADH dehydrogenase (ubiquinone) activity	8 out of 432 genes, 1.9%	0.37892	Z disc	6 out of 278 genes, 2.2%	1
phosphorus metabolic process	24 out of 359 genes, 6.7%	1	NADH dehydrogenase (quinone) activity	8 out of 432 genes, 1.9%	0.37892	I band	6 out of 278 genes, 2.2%	1
cellular protein modification process	24 out of 359 genes, 6.7%	1	oxidoreductase activity, acting on NADH or NADPH, quinone or similar compound as acceptor	8 out of 432 genes, 1.9%	0.5066	vacuole	6 out of 278 genes, 2.2%	1
protein modification process	24 out of 359 genes, 6.7%	1	structural constituent of cytoskeleton	8 out of 432 genes, 1.9%	1	cell cortex	6 out of 278 genes, 2.2%	1
tissue development	23 out of 359 genes, 6.4%	1	gated channel activity	8 out of 432 genes, 1.9%	1	spliceosomal complex	6 out of 278 genes, 2.2%	1
regulation of RNA metabolic process	23 out of 359 genes, 6.4%	1	oxidoreductase activity, acting on CH-OH group of donors	8 out of 432 genes, 1.9%	1	vesicle	6 out of 278 genes, 2.2%	1
cytoskeleton organization	22 out of 359 genes, 6.1%	1	methyltransferase activity	8 out of 432 genes, 1.9%	1	proteasome core complex	5 out of 278 genes, 1.8%	0.01272
phosphorylation	22 out of 359 genes, 6.1%	1	hydrolase activity, acting on glycosyl bonds	8 out of 432 genes, 1.9%	1	small ribosomal subunit	5 out of 278 genes, 1.8%	1
embryo development	22 out of 359 genes, 6.1%	1	coenzyme binding	8 out of 432 genes, 1.9%	1	chromosome, centromeric region	5 out of 278 genes, 1.8%	1
cellular component morphogenesis	22 out of 359 genes, 6.1%	1	GTP binding	8 out of 432 genes, 1.9%	1	apical plasma membrane	5 out of 278 genes, 1.8%	1
regulation of transcription, DNA-dependent	22 out of 359 genes, 6.1%	1	guanyl ribonucleotide binding	8 out of 432 genes, 1.9%	1	myosin complex	5 out of 278 genes, 1.8%	1
regulation of RNA biosynthetic process	22 out of 359 genes, 6.1%	1	guanyl nucleotide binding	8 out of 432 genes, 1.9%	1	polytene chromosome	5 out of 278 genes, 1.8%	1
cellular component assembly	22 out of 359 genes, 6.1%	1	enzyme binding	8 out of 432 genes, 1.9%	1	catalytic step 2 spliceosome	5 out of 278 genes, 1.8%	1
macromolecular complex subunit organization	21 out of 359 genes, 5.8%	1	phosphoric ester hydrolase activity	8 out of 432 genes, 1.9%	1	adherens junction	5 out of 278 genes, 1.8%	1
multicellular organism reproduction	21 out of 359 genes, 5.8%	1	ligase activity	8 out of 432 genes, 1.9%	1	anchoring junction	5 out of 278 genes, 1.8%	1
regulation of response to stimulus	21 out of 359 genes, 5.8%	1	cytochrome-c oxidase activity	7 out of 432 genes, 1.6%	0.1094	axon	5 out of 278 genes, 1.8%	1
generation of precursor metabolites and energy	20 out of 359 genes, 5.6%	0.63157	heme-copper terminal oxidase activity	7 out of 432 genes, 1.6%	0.1094	chromatin	5 out of 278 genes, 1.8%	1
translation	20 out of 359 genes, 5.6%	1	oxidoreductase activity, acting on a heme group of donors	7 out of 432 genes, 1.6%	0.1094	endosome	5 out of 278 genes, 1.8%	1
sexual reproduction	20 out of 359 genes, 5.6%	1	oxidoreductase activity, acting on a heme group of donors, oxygen as acceptor	7 out of 432 genes, 1.6%	0.1094	cytoplasmic membrane-bounded vesicle	5 out of 278 genes, 1.8%	1
multicellular organismal reproductive process	20 out of 359 genes, 5.6%	1	serine-type endopeptidase activity	7 out of 432 genes, 1.6%	1	cell projection part	5 out of 278 genes, 1.8%	1
generation of neurons	20 out of 359 genes, 5.6%	1	cation channel activity	7 out of 432 genes, 1.6%	1	membrane-bounded vesicle	5 out of 278 genes, 1.8%	1
cell surface receptor signaling pathway	19 out of 359 genes, 5.3%	1	isomerase activity	7 out of 432 genes, 1.6%	1	cytoplasmic vesicle	5 out of 278 genes, 1.8%	1
cell cycle process	19 out of 359 genes, 5.3%	1	ligase activity, forming carbon-nitrogen bonds	7 out of 432 genes, 1.6%	1	proton-transporting two-sector ATPase complex, proton-transporting domain	4 out of 278 genes, 1.4%	1
cellular process involved in reproduction	19 out of 359 genes, 5.3%	1	lipid binding	7 out of 432 genes, 1.6%	1	mitochondrial respiratory chain complex I	4 out of 278 genes, 1.4%	1
regulation of developmental process	19 out of 359 genes, 5.3%	1	enzyme regulator activity	7 out of 432 genes, 1.6%	1	NADH dehydrogenase complex	4 out of 278 genes, 1.4%	1
RNA metabolic process	19 out of 359 genes, 5.3%	1	ligand-gated ion channel activity	6 out of 432 genes, 1.4%	1	respiratory chain complex I	4 out of 278 genes, 1.4%	1
cellular localization	19 out of 359 genes, 5.3%	1	ligand-gated channel activity	6 out of 432 genes, 1.4%	1	cytoplasmic microtubule	4 out of 278 genes, 1.4%	1
microtubule-based process	18 out of 359 genes, 5.0%	1	oxidoreductase activity, acting on paired donors, with incorporation or reduction of molecular oxygen	6 out of 432 genes, 1.4%	1	spindle microtubule	4 out of 278 genes, 1.4%	1
gamete generation	18 out of 359 genes, 5.0%	1	primary active transmembrane transporter activity	6 out of 432 genes, 1.4%	1	cytosolic large ribosomal subunit	4 out of 278 genes, 1.4%	1
regulation of cellular component organization	18 out of 359 genes, 5.0%	1	P-P-bond-hydrolysis-driven transmembrane transporter activity	6 out of 432 genes, 1.4%	1	organellar ribosome	4 out of 278 genes, 1.4%	1
cell morphogenesis	18 out of 359 genes, 5.0%	1	hydrolase activity, acting on carbon-nitrogen (but not peptide) bonds	6 out of 432 genes, 1.4%	1	mitochondrial ribosome	4 out of 278 genes, 1.4%	1
macromolecule localization	18 out of 359 genes, 5.0%	1	motor activity	6 out of 432 genes, 1.4%	1	vacuolar membrane	4 out of 278 genes, 1.4%	1
cellular respiration	17 out of 359 genes, 4.7%	0.04974	transcription factor binding	6 out of 432 genes, 1.4%	1	small nuclear ribonucleoprotein complex	4 out of 278 genes, 1.4%	1
energy derivation by oxidation of organic compounds	17 out of 359 genes, 4.7%	0.54415	phosphatase activity	6 out of 432 genes, 1.4%	1	vacuolar part	4 out of 278 genes, 1.4%	1
cell-cell signaling	17 out of 359 genes, 4.7%	1	threonine-type endopeptidase activity	5 out of 432 genes, 1.2%	0.01538	extracellular space	4 out of 278 genes, 1.4%	1
pattern specification process	17 out of 359 genes, 4.7%	1	threonine-type peptidase activity	5 out of 432 genes, 1.2%	0.01538	cell cortex part	4 out of 278 genes, 1.4%	1
DNA metabolic process	17 out of 359 genes, 4.7%	1	calcium channel activity	5 out of 432 genes, 1.2%	1	precatalytic spliceosome	4 out of 278 genes, 1.4%	1
developmental process involved in reproduction	17 out of 359 genes, 4.7%	1	calcium ion transmembrane transporter activity	5 out of 432 genes, 1.2%	1	basolateral plasma membrane	4 out of 278 genes, 1.4%	1
neuron development	17 out of 359 genes, 4.7%	1	divalent inorganic cation transmembrane transporter activity	5 out of 432 genes, 1.2%	1	spindle	4 out of 278 genes, 1.4%	1
cellular component assembly at cellular level	17 out of 359 genes, 4.7%	1	iron ion binding	5 out of 432 genes, 1.2%	1	endoplasmic reticulum membrane	4 out of 278 genes, 1.4%	1
establishment of localization in cell	17 out of 359 genes, 4.7%	1	secondary active transmembrane transporter activity	5 out of 432 genes, 1.2%	1	nuclear outer membrane-endoplasmic reticulum membrane network	4 out of 278 genes, 1.4%	1
neuron differentiation	17 out of 359 genes, 4.7%	1	ATPase activity, coupled to transmembrane movement of substances	5 out of 432 genes, 1.2%	1	endoplasmic reticulum part	4 out of 278 genes, 1.4%	1
electron transport chain	16 out of 359 genes, 4.5%	0.0083	protein heterodimerization activity	5 out of 432 genes, 1.2%	1	intrinsic to plasma membrane	4 out of 278 genes, 1.4%	1
ion transport	16 out of 359 genes, 4.5%	1	hydrolase activity, acting on acid anhydrides, catalyzing transmembrane movement of substances	5 out of 432 genes, 1.2%	1	proteasome core complex, alpha-subunit complex	3 out of 278 genes, 1.1%	0.31808
macromolecule catabolic process	16 out of 359 genes, 4.5%	1	tubulin binding	5 out of 432 genes, 1.2%	1	mitochondrial proton-transporting ATP synthase complex	3 out of 278 genes, 1.1%	1
cellular macromolecular complex subunit organization	16 out of 359 genes, 4.5%	1	ATPase activity, coupled to movement of substances	5 out of 432 genes, 1.2%	1	proton-transporting two-sector ATPase complex, catalytic domain	3 out of 278 genes, 1.1%	1
mitotic cell cycle	16 out of 359 genes, 4.5%	1	acid-amino acid ligase activity	5 out of 432 genes, 1.2%	1	nucleosome	3 out of 278 genes, 1.1%	1
regionalization	16 out of 359 genes, 4.5%	1	GTPase activity	5 out of 432 genes, 1.2%	1	proton-transporting V-type ATPase complex	3 out of 278 genes, 1.1%	1
macromolecular complex assembly	16 out of 359 genes, 4.5%	1	receptor binding	5 out of 432 genes, 1.2%	1	proton-transporting ATP synthase complex	3 out of 278 genes, 1.1%	1
regulation of molecular function	16 out of 359 genes, 4.5%	1	protein homodimerization activity	5 out of 432 genes, 1.2%	1	astral microtubule	3 out of 278 genes, 1.1%	1
nucleobase-containing small molecule metabolic process	16 out of 359 genes, 4.5%	1	identical protein binding	5 out of 432 genes, 1.2%	1	aster	3 out of 278 genes, 1.1%	1
post-embryonic development	16 out of 359 genes, 4.5%	1	protein serine/threonine kinase activity	5 out of 432 genes, 1.2%	1	growth cone	3 out of 278 genes, 1.1%	1
regulation of signal transduction	16 out of 359 genes, 4.5%	1	peptide receptor activity	4 out of 432 genes, 0.9%	0.37887	organellar large ribosomal subunit	3 out of 278 genes, 1.1%	1
organic substance metabolic process	16 out of 359 genes, 4.5%	1	G-protein coupled peptide receptor activity	4 out of 432 genes, 0.9%	0.37887	mitochondrial large ribosomal subunit	3 out of 278 genes, 1.1%	1
cell projection organization	16 out of 359 genes, 4.5%	1	hydrogen-exporting ATPase activity, phosphorylative mechanism	4 out of 432 genes, 0.9%	1	site of polarized growth	3 out of 278 genes, 1.1%	1
system process	16 out of 359 genes, 4.5%	1	intracellular ligand-gated ion channel activity	4 out of 432 genes, 0.9%	1	protein-DNA complex	3 out of 278 genes, 1.1%	1
regulation of signaling	16 out of 359 genes, 4.5%	1	solute:cation symporter activity	4 out of 432 genes, 0.9%	1	actin filament	3 out of 278 genes, 1.1%	1
organ morphogenesis	16 out of 359 genes, 4.5%	1	ATPase activity, coupled to transmembrane movement of ions, phosphorylative mechanism	4 out of 432 genes, 0.9%	1	cytosolic small ribosomal subunit	3 out of 278 genes, 1.1%	1
cation transport	15 out of 359 genes, 4.2%	1	pyridoxal phosphate binding	4 out of 432 genes, 0.9%	1	kinetochore	3 out of 278 genes, 1.1%	1
transmembrane transport	15 out of 359 genes, 4.2%	1	vitamin B6 binding	4 out of 432 genes, 0.9%	1	cytoplasmic vesicle membrane	3 out of 278 genes, 1.1%	1
protein complex subunit organization	15 out of 359 genes, 4.2%	1	cysteine-type peptidase activity	4 out of 432 genes, 0.9%	1	late endosome	3 out of 278 genes, 1.1%	1
imaginal disc development	15 out of 359 genes, 4.2%	1	symporter activity	4 out of 432 genes, 0.9%	1	vesicle membrane	3 out of 278 genes, 1.1%	1
cellular aromatic compound metabolic process	14 out of 359 genes, 3.9%	1	heme binding	4 out of 432 genes, 0.9%	1	fusome	3 out of 278 genes, 1.1%	1
cell fate commitment	14 out of 359 genes, 3.9%	1	ATPase activity, coupled to transmembrane movement of ions	4 out of 432 genes, 0.9%	1	cytoplasmic vesicle part	3 out of 278 genes, 1.1%	1
regulation of cell death	14 out of 359 genes, 3.9%	1	monooxygenase activity	4 out of 432 genes, 0.9%	1	nuclear body	3 out of 278 genes, 1.1%	1
purine-containing compound metabolic process	14 out of 359 genes, 3.9%	1	protein kinase binding	4 out of 432 genes, 0.9%	1	DNA-directed RNA polymerase II, holoenzyme	3 out of 278 genes, 1.1%	1
cell cycle phase	14 out of 359 genes, 3.9%	1	vitamin binding	4 out of 432 genes, 0.9%	1	DNA-directed RNA polymerase complex	3 out of 278 genes, 1.1%	1
regulation of multicellular organismal development	14 out of 359 genes, 3.9%	1	tetrapyrrole binding	4 out of 432 genes, 0.9%	1	RNA polymerase complex	3 out of 278 genes, 1.1%	1
cellular ketone metabolic process	14 out of 359 genes, 3.9%	1	iron-sulfur cluster binding	4 out of 432 genes, 0.9%	1	nuclear DNA-directed RNA polymerase complex	3 out of 278 genes, 1.1%	1
intracellular transport	14 out of 359 genes, 3.9%	1	metal cluster binding	4 out of 432 genes, 0.9%	1	lytic vacuole	3 out of 278 genes, 1.1%	1
cell part morphogenesis	14 out of 359 genes, 3.9%	1	kinase binding	4 out of 432 genes, 0.9%	1	lysosome	3 out of 278 genes, 1.1%	1
locomotion	14 out of 359 genes, 3.9%	1	metallopeptidase activity	4 out of 432 genes, 0.9%	1	extracellular matrix	3 out of 278 genes, 1.1%	1
respiratory electron transport chain	13 out of 359 genes, 3.6%	0.08264	electron carrier activity	4 out of 432 genes, 0.9%	1	centrosome	3 out of 278 genes, 1.1%	1
protein complex biogenesis	13 out of 359 genes, 3.6%	1	oxidoreductase activity, acting on the CH-OH group of donors, NAD or NADP as acceptor	4 out of 432 genes, 0.9%	1	microtubule organizing center	3 out of 278 genes, 1.1%	1
cellular macromolecule catabolic process	13 out of 359 genes, 3.6%	1	microtubule binding	4 out of 432 genes, 0.9%	1	cell-cell junction	3 out of 278 genes, 1.1%	1
regulation of programmed cell death	13 out of 359 genes, 3.6%	1	hydrolase activity, hydrolyzing O-glycosyl compounds	4 out of 432 genes, 0.9%	1	integral to plasma membrane	3 out of 278 genes, 1.1%	1
M phase	13 out of 359 genes, 3.6%	1	oxidoreductase activity, acting on the CH-CH group of donors	4 out of 432 genes, 0.9%	1	Golgi apparatus	3 out of 278 genes, 1.1%	1
purine nucleotide metabolic process	13 out of 359 genes, 3.6%	1	nucleotidyltransferase activity	4 out of 432 genes, 0.9%	1	mitochondrial proton-transporting ATP synthase complex, coupling factor F(o)	2 out of 278 genes, 0.7%	1
central nervous system development	13 out of 359 genes, 3.6%	1	transferase activity, transferring glycosyl groups	4 out of 432 genes, 0.9%	1	mitochondrial proton-transporting ATP synthase complex, catalytic core F(1)	2 out of 278 genes, 0.7%	1
immune system process	13 out of 359 genes, 3.6%	1	structural constituent of cuticle	3 out of 432 genes, 0.7%	0.03066	signal recognition particle	2 out of 278 genes, 0.7%	1
oogenesis	13 out of 359 genes, 3.6%	1	ryanodine-sensitive calcium-release channel activity	3 out of 432 genes, 0.7%	0.28431	condensed nuclear chromosome, centromeric region	2 out of 278 genes, 0.7%	1
female gamete generation	13 out of 359 genes, 3.6%	1	neuropeptide receptor activity	3 out of 432 genes, 0.7%	0.54757	proton-transporting ATP synthase complex, catalytic core F(1)	2 out of 278 genes, 0.7%	1
post-embryonic organ development	13 out of 359 genes, 3.6%	1	intracellular ligand-gated calcium channel activity	3 out of 432 genes, 0.7%	1	proton-transporting ATP synthase complex, coupling factor F(o)	2 out of 278 genes, 0.7%	1
cellular component movement	13 out of 359 genes, 3.6%	1	DNA binding, bending	3 out of 432 genes, 0.7%	1	proton-transporting V-type ATPase, V0 domain	2 out of 278 genes, 0.7%	1
regulation of cell differentiation	13 out of 359 genes, 3.6%	1	choline dehydrogenase activity	3 out of 432 genes, 0.7%	1	chromocenter	2 out of 278 genes, 0.7%	1
nucleotide metabolic process	13 out of 359 genes, 3.6%	1	calcium-release channel activity	3 out of 432 genes, 0.7%	1	plasma membrane proton-transporting V-type ATPase complex	2 out of 278 genes, 0.7%	1
nucleoside phosphate metabolic process	13 out of 359 genes, 3.6%	1	peptidase inhibitor activity	3 out of 432 genes, 0.7%	1	proteasome regulatory particle	2 out of 278 genes, 0.7%	1
carboxylic acid metabolic process	13 out of 359 genes, 3.6%	1	hydrolase activity, acting on carbon-nitrogen (but not peptide) bonds, in cyclic amidines	3 out of 432 genes, 0.7%	1	DNA-directed RNA polymerase II, core complex	2 out of 278 genes, 0.7%	1
oxoacid metabolic process	13 out of 359 genes, 3.6%	1	peptidyl-prolyl cis-trans isomerase activity	3 out of 432 genes, 0.7%	1	vacuolar proton-transporting V-type ATPase complex	2 out of 278 genes, 0.7%	1
organic acid metabolic process	13 out of 359 genes, 3.6%	1	solute:sodium symporter activity	3 out of 432 genes, 0.7%	1	condensed chromosome, centromeric region	2 out of 278 genes, 0.7%	1
positive regulation of macromolecule metabolic process	13 out of 359 genes, 3.6%	1	cis-trans isomerase activity	3 out of 432 genes, 0.7%	1	gap junction	2 out of 278 genes, 0.7%	1
sensory organ development	13 out of 359 genes, 3.6%	1	peptidase regulator activity	3 out of 432 genes, 0.7%	1	sarcoplasm	2 out of 278 genes, 0.7%	1
neuron projection morphogenesis	13 out of 359 genes, 3.6%	1	4 iron, 4 sulfur cluster binding	3 out of 432 genes, 0.7%	1	sarcoplasmic reticulum	2 out of 278 genes, 0.7%	1
cellular response to stress	13 out of 359 genes, 3.6%	1	unfolded protein binding	3 out of 432 genes, 0.7%	1	proteasome accessory complex	2 out of 278 genes, 0.7%	1
neuron projection development	13 out of 359 genes, 3.6%	1	antioxidant activity	3 out of 432 genes, 0.7%	1	lysosomal membrane	2 out of 278 genes, 0.7%	1
positive regulation of metabolic process	13 out of 359 genes, 3.6%	1	carbon-carbon lyase activity	3 out of 432 genes, 0.7%	1	unconventional myosin complex	2 out of 278 genes, 0.7%	1
cell projection morphogenesis	13 out of 359 genes, 3.6%	1	ubiquitin protein ligase binding	3 out of 432 genes, 0.7%	1	midbody	2 out of 278 genes, 0.7%	1
oxidative phosphorylation	12 out of 359 genes, 3.3%	0.02914	small conjugating protein ligase binding	3 out of 432 genes, 0.7%	1	cell division site	2 out of 278 genes, 0.7%	1
ion transmembrane transport	12 out of 359 genes, 3.3%	0.29982	single-stranded DNA binding	3 out of 432 genes, 0.7%	1	cleavage furrow	2 out of 278 genes, 0.7%	1
cellular nitrogen compound biosynthetic process	12 out of 359 genes, 3.3%	1	enzyme inhibitor activity	3 out of 432 genes, 0.7%	1	cell division site part	2 out of 278 genes, 0.7%	1
protein complex assembly	12 out of 359 genes, 3.3%	1	sodium ion transmembrane transporter activity	3 out of 432 genes, 0.7%	1	myosin II complex	2 out of 278 genes, 0.7%	1
cellular macromolecular complex assembly	12 out of 359 genes, 3.3%	1	organic acid transmembrane transporter activity	3 out of 432 genes, 0.7%	1	polytene chromosome puff	2 out of 278 genes, 0.7%	1
microtubule cytoskeleton organization	12 out of 359 genes, 3.3%	1	carboxylic acid transmembrane transporter activity	3 out of 432 genes, 0.7%	1	apical cortex	2 out of 278 genes, 0.7%	1
wing disc development	12 out of 359 genes, 3.3%	1	structure-specific DNA binding	3 out of 432 genes, 0.7%	1	cell surface	2 out of 278 genes, 0.7%	1
muscle structure development	12 out of 359 genes, 3.3%	1	flavin adenine dinucleotide binding	3 out of 432 genes, 0.7%	1	condensed nuclear chromosome	2 out of 278 genes, 0.7%	1
chromosome organization	12 out of 359 genes, 3.3%	1	protein tyrosine kinase activity	3 out of 432 genes, 0.7%	1	cell leading edge	2 out of 278 genes, 0.7%	1
instar larval or pupal development	12 out of 359 genes, 3.3%	1	2-alkenal reductase [NAD(P)] activity	3 out of 432 genes, 0.7%	1	cilium	2 out of 278 genes, 0.7%	1
anatomical structure formation involved in morphogenesis	12 out of 359 genes, 3.3%	1	S-adenosylmethionine-dependent methyltransferase activity	3 out of 432 genes, 0.7%	1	cell-substrate adherens junction	2 out of 278 genes, 0.7%	1
carbohydrate derivative metabolic process	12 out of 359 genes, 3.3%	1	oxidoreductase activity, acting on the CH-CH group of donors, NAD or NADP as acceptor	3 out of 432 genes, 0.7%	1	endosome membrane	2 out of 278 genes, 0.7%	1
protein localization	12 out of 359 genes, 3.3%	1	sequence-specific DNA binding RNA polymerase II transcription factor activity	3 out of 432 genes, 0.7%	1	endosomal part	2 out of 278 genes, 0.7%	1
protein catabolic process	11 out of 359 genes, 3.1%	1	protein domain specific binding	3 out of 432 genes, 0.7%	1	cell-substrate junction	2 out of 278 genes, 0.7%	1
positive regulation of molecular function	11 out of 359 genes, 3.1%	1	translation factor activity, nucleic acid binding	3 out of 432 genes, 0.7%	1	axon part	2 out of 278 genes, 0.7%	1
brain development	11 out of 359 genes, 3.1%	1	ubiquitin-protein ligase activity	3 out of 432 genes, 0.7%	1	condensed chromosome	2 out of 278 genes, 0.7%	1
embryo development ending in birth or egg hatching	11 out of 359 genes, 3.1%	1	small conjugating protein ligase activity	3 out of 432 genes, 0.7%	1	proteinaceous extracellular matrix	2 out of 278 genes, 0.7%	1
regulation of localization	11 out of 359 genes, 3.1%	1	organic cyclic compound binding	3 out of 432 genes, 0.7%	1	cell body	2 out of 278 genes, 0.7%	1
instar larval or pupal morphogenesis	11 out of 359 genes, 3.1%	1	phospholipid binding	3 out of 432 genes, 0.7%	1	transcription factor complex	2 out of 278 genes, 0.7%	1
post-embryonic morphogenesis	11 out of 359 genes, 3.1%	1	cystathionine gamma-lyase activity	2 out of 432 genes, 0.5%	0.61692	coated vesicle	2 out of 278 genes, 0.7%	1
metamorphosis	11 out of 359 genes, 3.1%	1	structural constituent of chitin-based cuticle	2 out of 432 genes, 0.5%	0.61692	nuclear envelope	2 out of 278 genes, 0.7%	1
regulation of cell communication	11 out of 359 genes, 3.1%	1	oxidoreductase activity, oxidizing metal ions, NAD or NADP as acceptor	2 out of 432 genes, 0.5%	0.61692	perinuclear region of cytoplasm	2 out of 278 genes, 0.7%	1
tissue morphogenesis	11 out of 359 genes, 3.1%	1	L-cystine L-cysteine-lyase (deaminating)	2 out of 432 genes, 0.5%	0.61692	nuclear chromosome part	2 out of 278 genes, 0.7%	1
epithelium development	11 out of 359 genes, 3.1%	1	oxidoreductase activity, oxidizing metal ions	2 out of 432 genes, 0.5%	1	synapse part	2 out of 278 genes, 0.7%	1
vesicle-mediated transport	11 out of 359 genes, 3.1%	1	beta-tubulin binding	2 out of 432 genes, 0.5%	1	nuclear chromosome	2 out of 278 genes, 0.7%	1
cell morphogenesis involved in differentiation	11 out of 359 genes, 3.1%	1	carbon-sulfur lyase activity	2 out of 432 genes, 0.5%	1	synapse	2 out of 278 genes, 0.7%	1
ATP synthesis coupled electron transport	10 out of 359 genes, 2.8%	0.18187	nucleotidase activity	2 out of 432 genes, 0.5%	1
protein folding	10 out of 359 genes, 2.8%	1	heat shock protein binding	2 out of 432 genes, 0.5%	1
regulation of cell projection organization	10 out of 359 genes, 2.8%	1	monocarboxylic acid transmembrane transporter activity	2 out of 432 genes, 0.5%	1
organic substance transport	10 out of 359 genes, 2.8%	1	S-methyltransferase activity	2 out of 432 genes, 0.5%	1
axis specification	10 out of 359 genes, 2.8%	1	aldehyde-lyase activity	2 out of 432 genes, 0.5%	1
skeletal muscle organ development	10 out of 359 genes, 2.8%	1	kinesin binding	2 out of 432 genes, 0.5%	1
regulation of anatomical structure size	10 out of 359 genes, 2.8%	1	gap junction channel activity	2 out of 432 genes, 0.5%	1
regulation of apoptotic process	10 out of 359 genes, 2.8%	1	wide pore channel activity	2 out of 432 genes, 0.5%	1
muscle organ development	10 out of 359 genes, 2.8%	1	proton-transporting ATPase activity, rotational mechanism	2 out of 432 genes, 0.5%	1
heterocycle catabolic process	10 out of 359 genes, 2.8%	1	steroid binding	2 out of 432 genes, 0.5%	1
cellular nitrogen compound catabolic process	10 out of 359 genes, 2.8%	1	small protein activating enzyme activity	2 out of 432 genes, 0.5%	1
purine ribonucleotide metabolic process	10 out of 359 genes, 2.8%	1	rhodopsin kinase activity	2 out of 432 genes, 0.5%	1
actin cytoskeleton organization	10 out of 359 genes, 2.8%	1	myosin light chain kinase activity	2 out of 432 genes, 0.5%	1
ribonucleotide metabolic process	10 out of 359 genes, 2.8%	1	extracellular ligand-gated ion channel activity	2 out of 432 genes, 0.5%	1
actin filament-based process	10 out of 359 genes, 2.8%	1	deaminase activity	2 out of 432 genes, 0.5%	1
post-embryonic appendage morphogenesis	10 out of 359 genes, 2.8%	1	protein binding, bridging	2 out of 432 genes, 0.5%	1
imaginal disc-derived appendage morphogenesis	10 out of 359 genes, 2.8%	1	rRNA binding	2 out of 432 genes, 0.5%	1
imaginal disc-derived appendage development	10 out of 359 genes, 2.8%	1	Notch binding	2 out of 432 genes, 0.5%	1
mRNA metabolic process	10 out of 359 genes, 2.8%	1	binding, bridging	2 out of 432 genes, 0.5%	1
appendage morphogenesis	10 out of 359 genes, 2.8%	1	G-protein coupled receptor binding	2 out of 432 genes, 0.5%	1
homeostatic process	10 out of 359 genes, 2.8%	1	drug binding	2 out of 432 genes, 0.5%	1
response to DNA damage stimulus	10 out of 359 genes, 2.8%	1	myosin light chain binding	2 out of 432 genes, 0.5%	1
appendage development	10 out of 359 genes, 2.8%	1	hydro-lyase activity	2 out of 432 genes, 0.5%	1
lipid metabolic process	10 out of 359 genes, 2.8%	1	intramolecular oxidoreductase activity	2 out of 432 genes, 0.5%	1
imaginal disc morphogenesis	10 out of 359 genes, 2.8%	1	carbon-oxygen lyase activity	2 out of 432 genes, 0.5%	1
post-embryonic organ morphogenesis	10 out of 359 genes, 2.8%	1	thiolester hydrolase activity	2 out of 432 genes, 0.5%	1
RNA processing	10 out of 359 genes, 2.8%	1	amine transmembrane transporter activity	2 out of 432 genes, 0.5%	1
establishment of protein localization	10 out of 359 genes, 2.8%	1	DNA-directed RNA polymerase activity	2 out of 432 genes, 0.5%	1
negative regulation of metabolic process	10 out of 359 genes, 2.8%	1	RNA polymerase activity	2 out of 432 genes, 0.5%	1
positive regulation of cellular metabolic process	10 out of 359 genes, 2.8%	1	oxidoreductase activity, acting on the aldehyde or oxo group of donors, NAD or NADP as acceptor	2 out of 432 genes, 0.5%	1
neurological system process	10 out of 359 genes, 2.8%	1	cation-transporting ATPase activity	2 out of 432 genes, 0.5%	1
monovalent inorganic cation transport	9 out of 359 genes, 2.5%	1	structural constituent of muscle	2 out of 432 genes, 0.5%	1
metal ion transport	9 out of 359 genes, 2.5%	1	magnesium ion binding	2 out of 432 genes, 0.5%	1
nucleobase-containing compound biosynthetic process	9 out of 359 genes, 2.5%	1	myosin binding	2 out of 432 genes, 0.5%	1
proteolysis involved in cellular protein catabolic process	9 out of 359 genes, 2.5%	1	calmodulin binding	2 out of 432 genes, 0.5%	1
cellular protein catabolic process	9 out of 359 genes, 2.5%	1	exopeptidase activity	2 out of 432 genes, 0.5%	1
regulation of neurogenesis	9 out of 359 genes, 2.5%	1	translation initiation factor activity	2 out of 432 genes, 0.5%	1
positive regulation of response to stimulus	9 out of 359 genes, 2.5%	1	hydrolase activity, acting on carbon-nitrogen (but not peptide) bonds, in linear amides	2 out of 432 genes, 0.5%	1
regulation of nervous system development	9 out of 359 genes, 2.5%	1	oxidoreductase activity, acting on the aldehyde or oxo group of donors	2 out of 432 genes, 0.5%	1
regulation of organelle organization	9 out of 359 genes, 2.5%	1	phosphoric diester hydrolase activity	2 out of 432 genes, 0.5%	1
nucleobase-containing compound catabolic process	9 out of 359 genes, 2.5%	1	protein transporter activity	2 out of 432 genes, 0.5%	1
regulation of cell development	9 out of 359 genes, 2.5%	1	protein complex binding	2 out of 432 genes, 0.5%	1
carbohydrate derivative catabolic process	9 out of 359 genes, 2.5%	1	mRNA binding	2 out of 432 genes, 0.5%	1
cellular amino acid metabolic process	9 out of 359 genes, 2.5%	1	transcription cofactor activity	2 out of 432 genes, 0.5%	1
embryonic morphogenesis	9 out of 359 genes, 2.5%	1	transcription factor binding transcription factor activity	2 out of 432 genes, 0.5%	1
regulation of catalytic activity	9 out of 359 genes, 2.5%	1	protein binding transcription factor activity	2 out of 432 genes, 0.5%	1
regulation of transcription from RNA polymerase II promoter	9 out of 359 genes, 2.5%	1	transferase activity, transferring acyl groups other than amino-acyl groups	2 out of 432 genes, 0.5%	1
regulation of protein metabolic process	9 out of 359 genes, 2.5%	1	phosphoprotein phosphatase activity	2 out of 432 genes, 0.5%	1
eye development	9 out of 359 genes, 2.5%	1	transferase activity, transferring acyl groups	2 out of 432 genes, 0.5%	1
response to organic substance	9 out of 359 genes, 2.5%	1	TBP-class protein binding	2 out of 432 genes, 0.5%	1
morphogenesis of an epithelium	9 out of 359 genes, 2.5%	1
negative regulation of cellular metabolic process	9 out of 359 genes, 2.5%	1
cell morphogenesis involved in neuron differentiation	9 out of 359 genes, 2.5%	1
mitochondrial ATP synthesis coupled electron transport	8 out of 359 genes, 2.2%	1
cell-cell signaling involved in cell fate commitment	8 out of 359 genes, 2.2%	1
DNA conformation change	8 out of 359 genes, 2.2%	1
regulation of neuron differentiation	8 out of 359 genes, 2.2%	1
ribonucleoside metabolic process	8 out of 359 genes, 2.2%	1
negative regulation of cellular component organization	8 out of 359 genes, 2.2%	1
segmentation	8 out of 359 genes, 2.2%	1
open tracheal system development	8 out of 359 genes, 2.2%	1
nucleoside metabolic process	8 out of 359 genes, 2.2%	1
peptidyl-amino acid modification	8 out of 359 genes, 2.2%	1
respiratory system development	8 out of 359 genes, 2.2%	1
cellular homeostasis	8 out of 359 genes, 2.2%	1
chromatin organization	8 out of 359 genes, 2.2%	1
negative regulation of response to stimulus	8 out of 359 genes, 2.2%	1
response to abiotic stimulus	8 out of 359 genes, 2.2%	1
purine ribonucleoside triphosphate metabolic process	8 out of 359 genes, 2.2%	1
purine nucleoside triphosphate metabolic process	8 out of 359 genes, 2.2%	1
ribonucleoside triphosphate metabolic process	8 out of 359 genes, 2.2%	1
cell motility	8 out of 359 genes, 2.2%	1
localization of cell	8 out of 359 genes, 2.2%	1
nucleoside triphosphate metabolic process	8 out of 359 genes, 2.2%	1
RNA biosynthetic process	8 out of 359 genes, 2.2%	1
regulation of anatomical structure morphogenesis	8 out of 359 genes, 2.2%	1
regulation of cell cycle	8 out of 359 genes, 2.2%	1
protein phosphorylation	8 out of 359 genes, 2.2%	1
behavior	8 out of 359 genes, 2.2%	1
cellular macromolecule localization	8 out of 359 genes, 2.2%	1
protein transport	8 out of 359 genes, 2.2%	1
response to external stimulus	8 out of 359 genes, 2.2%	1
hydrogen transport	7 out of 359 genes, 1.9%	1
DNA packaging	7 out of 359 genes, 1.9%	1
mitotic spindle organization	7 out of 359 genes, 1.9%	1
G-protein coupled receptor signaling pathway	7 out of 359 genes, 1.9%	1
regulation of tube architecture, open tracheal system	7 out of 359 genes, 1.9%	1
regulation of neuron projection development	7 out of 359 genes, 1.9%	1
lateral inhibition	7 out of 359 genes, 1.9%	1
ubiquitin-dependent protein catabolic process	7 out of 359 genes, 1.9%	1
modification-dependent protein catabolic process	7 out of 359 genes, 1.9%	1
modification-dependent macromolecule catabolic process	7 out of 359 genes, 1.9%	1
spindle organization	7 out of 359 genes, 1.9%	1
ribonucleoside catabolic process	7 out of 359 genes, 1.9%	1
cellular protein complex assembly	7 out of 359 genes, 1.9%	1
nucleoside catabolic process	7 out of 359 genes, 1.9%	1
regulation of cellular component size	7 out of 359 genes, 1.9%	1
purine ribonucleoside metabolic process	7 out of 359 genes, 1.9%	1
purine nucleoside metabolic process	7 out of 359 genes, 1.9%	1
positive regulation of protein metabolic process	7 out of 359 genes, 1.9%	1
heterocycle biosynthetic process	7 out of 359 genes, 1.9%	1
regulation of phosphate metabolic process	7 out of 359 genes, 1.9%	1
regulation of phosphorus metabolic process	7 out of 359 genes, 1.9%	1
programmed cell death	7 out of 359 genes, 1.9%	1
germ cell development	7 out of 359 genes, 1.9%	1
cell death	7 out of 359 genes, 1.9%	1
cell division	7 out of 359 genes, 1.9%	1
death	7 out of 359 genes, 1.9%	1
mRNA processing	7 out of 359 genes, 1.9%	1
purine-containing compound catabolic process	7 out of 359 genes, 1.9%	1
cell migration	7 out of 359 genes, 1.9%	1
imaginal disc-derived wing morphogenesis	7 out of 359 genes, 1.9%	1
wing disc morphogenesis	7 out of 359 genes, 1.9%	1
regulation of cellular protein metabolic process	7 out of 359 genes, 1.9%	1
cellular protein localization	7 out of 359 genes, 1.9%	1
intracellular signal transduction	7 out of 359 genes, 1.9%	1
axonogenesis	7 out of 359 genes, 1.9%	1
negative regulation of macromolecule metabolic process	7 out of 359 genes, 1.9%	1
mitochondrial electron transport, NADH to ubiquinone	6 out of 359 genes, 1.7%	1
proton transport	6 out of 359 genes, 1.7%	1
aerobic respiration	6 out of 359 genes, 1.7%	1
cellular amino acid biosynthetic process	6 out of 359 genes, 1.7%	1
microtubule-based movement	6 out of 359 genes, 1.7%	1
nucleotide biosynthetic process	6 out of 359 genes, 1.7%	1
regulation of intracellular protein kinase cascade	6 out of 359 genes, 1.7%	1
negative regulation of organelle organization	6 out of 359 genes, 1.7%	1
protein oligomerization	6 out of 359 genes, 1.7%	1
purine nucleoside catabolic process	6 out of 359 genes, 1.7%	1
purine ribonucleoside catabolic process	6 out of 359 genes, 1.7%	1
guanosine-containing compound metabolic process	6 out of 359 genes, 1.7%	1
regulation of cytoskeleton organization	6 out of 359 genes, 1.7%	1
mitosis	6 out of 359 genes, 1.7%	1
organic acid biosynthetic process	6 out of 359 genes, 1.7%	1
carboxylic acid biosynthetic process	6 out of 359 genes, 1.7%	1
positive regulation of signal transduction	6 out of 359 genes, 1.7%	1
nuclear division	6 out of 359 genes, 1.7%	1
embryonic pattern specification	6 out of 359 genes, 1.7%	1
positive regulation of cellular protein metabolic process	6 out of 359 genes, 1.7%	1
organelle fission	6 out of 359 genes, 1.7%	1
M phase of mitotic cell cycle	6 out of 359 genes, 1.7%	1
RNA splicing, via transesterification reactions with bulged adenosine as nucleophile	6 out of 359 genes, 1.7%	1
nuclear mRNA splicing, via spliceosome	6 out of 359 genes, 1.7%	1
RNA splicing, via transesterification reactions	6 out of 359 genes, 1.7%	1
positive regulation of signaling	6 out of 359 genes, 1.7%	1
positive regulation of cell communication	6 out of 359 genes, 1.7%	1
small molecule biosynthetic process	6 out of 359 genes, 1.7%	1
coenzyme metabolic process	6 out of 359 genes, 1.7%	1
regulation of cellular component biogenesis	6 out of 359 genes, 1.7%	1
RNA splicing	6 out of 359 genes, 1.7%	1
cofactor metabolic process	6 out of 359 genes, 1.7%	1
tube development	6 out of 359 genes, 1.7%	1
striated muscle cell differentiation	6 out of 359 genes, 1.7%	1
transcription, DNA-dependent	6 out of 359 genes, 1.7%	1
regulation of cell proliferation	6 out of 359 genes, 1.7%	1
protein modification by small protein conjugation or removal	6 out of 359 genes, 1.7%	1
regulation of cell morphogenesis	6 out of 359 genes, 1.7%	1
negative regulation of signal transduction	6 out of 359 genes, 1.7%	1
regulation of protein modification process	6 out of 359 genes, 1.7%	1
muscle cell differentiation	6 out of 359 genes, 1.7%	1
ribonucleoside triphosphate catabolic process	6 out of 359 genes, 1.7%	1
purine ribonucleoside triphosphate catabolic process	6 out of 359 genes, 1.7%	1
purine nucleoside triphosphate catabolic process	6 out of 359 genes, 1.7%	1
nucleoside triphosphate catabolic process	6 out of 359 genes, 1.7%	1
purine ribonucleotide catabolic process	6 out of 359 genes, 1.7%	1
ribonucleotide catabolic process	6 out of 359 genes, 1.7%	1
purine nucleotide catabolic process	6 out of 359 genes, 1.7%	1
negative regulation of signaling	6 out of 359 genes, 1.7%	1
negative regulation of cell communication	6 out of 359 genes, 1.7%	1
nucleotide catabolic process	6 out of 359 genes, 1.7%	1
negative regulation of macromolecule biosynthetic process	6 out of 359 genes, 1.7%	1
intracellular protein transport	6 out of 359 genes, 1.7%	1
negative regulation of gene expression	6 out of 359 genes, 1.7%	1
negative regulation of cellular biosynthetic process	6 out of 359 genes, 1.7%	1
negative regulation of biosynthetic process	6 out of 359 genes, 1.7%	1
cellular response to chemical stimulus	6 out of 359 genes, 1.7%	1
negative regulation of nucleobase-containing compound metabolic process	6 out of 359 genes, 1.7%	1
negative regulation of nitrogen compound metabolic process	6 out of 359 genes, 1.7%	1
regulation of growth	6 out of 359 genes, 1.7%	1
cellular lipid metabolic process	6 out of 359 genes, 1.7%	1
synaptic transmission	6 out of 359 genes, 1.7%	1
transmission of nerve impulse	6 out of 359 genes, 1.7%	1
multicellular organismal signaling	6 out of 359 genes, 1.7%	1
carbohydrate metabolic process	6 out of 359 genes, 1.7%	1
calcium ion transmembrane transport	5 out of 359 genes, 1.4%	1
chromatin assembly	5 out of 359 genes, 1.4%	1
chromatin assembly or disassembly	5 out of 359 genes, 1.4%	1
forebrain development	5 out of 359 genes, 1.4%	1
calcium ion transport	5 out of 359 genes, 1.4%	1
purine nucleotide biosynthetic process	5 out of 359 genes, 1.4%	1
Wnt receptor signaling pathway	5 out of 359 genes, 1.4%	1
divalent metal ion transport	5 out of 359 genes, 1.4%	1
purine-containing compound biosynthetic process	5 out of 359 genes, 1.4%	1
divalent inorganic cation transport	5 out of 359 genes, 1.4%	1
muscle attachment	5 out of 359 genes, 1.4%	1
induction of programmed cell death	5 out of 359 genes, 1.4%	1
regulation of cell growth	5 out of 359 genes, 1.4%	1
anterior/posterior axis specification	5 out of 359 genes, 1.4%	1
sulfur compound metabolic process	5 out of 359 genes, 1.4%	1
chordate embryonic development	5 out of 359 genes, 1.4%	1
urogenital system development	5 out of 359 genes, 1.4%	1
larval development	5 out of 359 genes, 1.4%	1
regulation of cell morphogenesis involved in differentiation	5 out of 359 genes, 1.4%	1
dorsal/ventral pattern formation	5 out of 359 genes, 1.4%	1
cytokinesis	5 out of 359 genes, 1.4%	1
positive regulation of programmed cell death	5 out of 359 genes, 1.4%	1
GTP catabolic process	5 out of 359 genes, 1.4%	1
positive regulation of cell death	5 out of 359 genes, 1.4%	1
GTP metabolic process	5 out of 359 genes, 1.4%	1
guanosine-containing compound catabolic process	5 out of 359 genes, 1.4%	1
cellular ion homeostasis	5 out of 359 genes, 1.4%	1
immune response	5 out of 359 genes, 1.4%	1
positive regulation of protein modification process	5 out of 359 genes, 1.4%	1
methylation	5 out of 359 genes, 1.4%	1
monocarboxylic acid metabolic process	5 out of 359 genes, 1.4%	1
cellular chemical homeostasis	5 out of 359 genes, 1.4%	1
regulation of immune system process	5 out of 359 genes, 1.4%	1
immune system development	5 out of 359 genes, 1.4%	1
ion homeostasis	5 out of 359 genes, 1.4%	1
anterior/posterior pattern specification	5 out of 359 genes, 1.4%	1
neuron recognition	5 out of 359 genes, 1.4%	1
gland development	5 out of 359 genes, 1.4%	1
epithelial tube morphogenesis	5 out of 359 genes, 1.4%	1
cell recognition	5 out of 359 genes, 1.4%	1
tube morphogenesis	5 out of 359 genes, 1.4%	1
embryonic development via the syncytial blastoderm	5 out of 359 genes, 1.4%	1
regulation of hydrolase activity	5 out of 359 genes, 1.4%	1
morphogenesis of embryonic epithelium	5 out of 359 genes, 1.4%	1
positive regulation of catalytic activity	5 out of 359 genes, 1.4%	1
protein modification by small protein conjugation	5 out of 359 genes, 1.4%	1
chemical homeostasis	5 out of 359 genes, 1.4%	1
cell proliferation	5 out of 359 genes, 1.4%	1
ovarian follicle cell development	5 out of 359 genes, 1.4%	1
protein localization to organelle	5 out of 359 genes, 1.4%	1
striated muscle cell development	5 out of 359 genes, 1.4%	1
muscle cell development	5 out of 359 genes, 1.4%	1
regulation of cell cycle process	5 out of 359 genes, 1.4%	1
negative regulation of transcription, DNA-dependent	5 out of 359 genes, 1.4%	1
response to endogenous stimulus	5 out of 359 genes, 1.4%	1
regulation of transport	5 out of 359 genes, 1.4%	1
establishment or maintenance of cell polarity	5 out of 359 genes, 1.4%	1
negative regulation of RNA metabolic process	5 out of 359 genes, 1.4%	1
negative regulation of cellular macromolecule biosynthetic process	5 out of 359 genes, 1.4%	1
axon guidance	5 out of 359 genes, 1.4%	1
chemotaxis	5 out of 359 genes, 1.4%	1
positive regulation of gene expression	5 out of 359 genes, 1.4%	1
positive regulation of nitrogen compound metabolic process	5 out of 359 genes, 1.4%	1
taxis	5 out of 359 genes, 1.4%	1
collagen catabolic process	4 out of 359 genes, 1.1%	1
collagen metabolic process	4 out of 359 genes, 1.1%	1
multicellular organismal catabolic process	4 out of 359 genes, 1.1%	1
multicellular organismal macromolecule metabolic process	4 out of 359 genes, 1.1%	1
regulation of DNA binding	4 out of 359 genes, 1.1%	1
multicellular organismal metabolic process	4 out of 359 genes, 1.1%	1
nucleosome assembly	4 out of 359 genes, 1.1%	1
regulation of binding	4 out of 359 genes, 1.1%	1
protein polymerization	4 out of 359 genes, 1.1%	1
serine family amino acid metabolic process	4 out of 359 genes, 1.1%	1
purine ribonucleotide biosynthetic process	4 out of 359 genes, 1.1%	1
nucleosome organization	4 out of 359 genes, 1.1%	1
regulation of sequence-specific DNA binding transcription factor activity	4 out of 359 genes, 1.1%	1
protein-DNA complex assembly	4 out of 359 genes, 1.1%	1
positive regulation of intracellular protein kinase cascade	4 out of 359 genes, 1.1%	1
cellular calcium ion homeostasis	4 out of 359 genes, 1.1%	1
cytoskeleton-dependent intracellular transport	4 out of 359 genes, 1.1%	1
regulation of axon extension	4 out of 359 genes, 1.1%	1
calcium ion homeostasis	4 out of 359 genes, 1.1%	1
regulation of extent of cell growth	4 out of 359 genes, 1.1%	1
protein-DNA complex subunit organization	4 out of 359 genes, 1.1%	1
cellular divalent inorganic cation homeostasis	4 out of 359 genes, 1.1%	1
muscle contraction	4 out of 359 genes, 1.1%	1
nucleoside monophosphate metabolic process	4 out of 359 genes, 1.1%	1
ribonucleotide biosynthetic process	4 out of 359 genes, 1.1%	1
divalent inorganic cation homeostasis	4 out of 359 genes, 1.1%	1
cellular metal ion homeostasis	4 out of 359 genes, 1.1%	1
glutamine family amino acid metabolic process	4 out of 359 genes, 1.1%	1
camera-type eye development	4 out of 359 genes, 1.1%	1
regulation of protein complex assembly	4 out of 359 genes, 1.1%	1
mitotic cell cycle checkpoint	4 out of 359 genes, 1.1%	1
negative regulation of cytoskeleton organization	4 out of 359 genes, 1.1%	1
regulation of reproductive process	4 out of 359 genes, 1.1%	1
muscle system process	4 out of 359 genes, 1.1%	1
metal ion homeostasis	4 out of 359 genes, 1.1%	1
coenzyme biosynthetic process	4 out of 359 genes, 1.1%	1
negative regulation of cell cycle	4 out of 359 genes, 1.1%	1
embryonic organ development	4 out of 359 genes, 1.1%	1
epithelial cell differentiation	4 out of 359 genes, 1.1%	1
digestive tract morphogenesis	4 out of 359 genes, 1.1%	1
regulation of axonogenesis	4 out of 359 genes, 1.1%	1
regulation of cell size	4 out of 359 genes, 1.1%	1
cellular cation homeostasis	4 out of 359 genes, 1.1%	1
regulation of protein localization	4 out of 359 genes, 1.1%	1
embryonic axis specification	4 out of 359 genes, 1.1%	1
cuticle development	4 out of 359 genes, 1.1%	1
alcohol metabolic process	4 out of 359 genes, 1.1%	1
dendrite morphogenesis	4 out of 359 genes, 1.1%	1
cofactor biosynthetic process	4 out of 359 genes, 1.1%	1
cation homeostasis	4 out of 359 genes, 1.1%	1
positive regulation of phosphorus metabolic process	4 out of 359 genes, 1.1%	1
dendrite development	4 out of 359 genes, 1.1%	1
positive regulation of phosphate metabolic process	4 out of 359 genes, 1.1%	1
glycerolipid metabolic process	4 out of 359 genes, 1.1%	1
digestive tract development	4 out of 359 genes, 1.1%	1
renal system development	4 out of 359 genes, 1.1%	1
organic acid catabolic process	4 out of 359 genes, 1.1%	1
carboxylic acid catabolic process	4 out of 359 genes, 1.1%	1
digestive system development	4 out of 359 genes, 1.1%	1
cell cycle checkpoint	4 out of 359 genes, 1.1%	1
cell fate determination	4 out of 359 genes, 1.1%	1
regulation of cell cycle arrest	4 out of 359 genes, 1.1%	1
nuclear-transcribed mRNA catabolic process	4 out of 359 genes, 1.1%	1
cellular component disassembly	4 out of 359 genes, 1.1%	1
cellular component disassembly at cellular level	4 out of 359 genes, 1.1%	1
hemopoiesis	4 out of 359 genes, 1.1%	1
aging	4 out of 359 genes, 1.1%	1
mRNA catabolic process	4 out of 359 genes, 1.1%	1
small molecule catabolic process	4 out of 359 genes, 1.1%	1
translational initiation	4 out of 359 genes, 1.1%	1
sex differentiation	4 out of 359 genes, 1.1%	1
oocyte differentiation	4 out of 359 genes, 1.1%	1
organelle localization	4 out of 359 genes, 1.1%	1
skeletal muscle tissue development	4 out of 359 genes, 1.1%	1
actomyosin structure organization	4 out of 359 genes, 1.1%	1
negative regulation of transcription from RNA polymerase II promoter	4 out of 359 genes, 1.1%	1
RNA catabolic process	4 out of 359 genes, 1.1%	1
regulation of developmental growth	4 out of 359 genes, 1.1%	1
hemopoietic or lymphoid organ development	4 out of 359 genes, 1.1%	1
apoptotic process	4 out of 359 genes, 1.1%	1
negative regulation of cell death	4 out of 359 genes, 1.1%	1
regulation of mitotic cell cycle	4 out of 359 genes, 1.1%	1
developmental maturation	4 out of 359 genes, 1.1%	1
spermatogenesis	4 out of 359 genes, 1.1%	1
striated muscle tissue development	4 out of 359 genes, 1.1%	1
male gamete generation	4 out of 359 genes, 1.1%	1
positive regulation of cellular component organization	4 out of 359 genes, 1.1%	1
muscle tissue development	4 out of 359 genes, 1.1%	1
regulation of protein phosphorylation	4 out of 359 genes, 1.1%	1
protein targeting	4 out of 359 genes, 1.1%	1
response to radiation	4 out of 359 genes, 1.1%	1
posttranscriptional regulation of gene expression	4 out of 359 genes, 1.1%	1
negative regulation of cell differentiation	4 out of 359 genes, 1.1%	1
ribonucleoprotein complex biogenesis	4 out of 359 genes, 1.1%	1
response to hormone stimulus	4 out of 359 genes, 1.1%	1
protein ubiquitination	4 out of 359 genes, 1.1%	1
cellular component biogenesis at cellular level	4 out of 359 genes, 1.1%	1
regulation of phosphorylation	4 out of 359 genes, 1.1%	1
cardiovascular system development	4 out of 359 genes, 1.1%	1
circulatory system development	4 out of 359 genes, 1.1%	1
cellular response to organic substance	4 out of 359 genes, 1.1%	1
negative regulation of developmental process	4 out of 359 genes, 1.1%	1
chromatin modification	4 out of 359 genes, 1.1%	1
multi-organism process	4 out of 359 genes, 1.1%	1
DNA repair	4 out of 359 genes, 1.1%	1
cell adhesion	4 out of 359 genes, 1.1%	1
growth	4 out of 359 genes, 1.1%	1
biological adhesion	4 out of 359 genes, 1.1%	1
endocytosis	4 out of 359 genes, 1.1%	1
cellular membrane organization	4 out of 359 genes, 1.1%	1
membrane organization	4 out of 359 genes, 1.1%	1
positive regulation of macromolecule biosynthetic process	4 out of 359 genes, 1.1%	1
positive regulation of nucleobase-containing compound metabolic process	4 out of 359 genes, 1.1%	1
positive regulation of cellular biosynthetic process	4 out of 359 genes, 1.1%	1
positive regulation of biosynthetic process	4 out of 359 genes, 1.1%	1
positive regulation of DNA binding	3 out of 359 genes, 0.8%	0.89457
positive regulation of binding	3 out of 359 genes, 0.8%	1
determination of muscle attachment site	3 out of 359 genes, 0.8%	1
regulation of lamellipodium assembly	3 out of 359 genes, 0.8%	1
regulation of dephosphorylation	3 out of 359 genes, 0.8%	1
sulfur amino acid biosynthetic process	3 out of 359 genes, 0.8%	1
negative regulation of immune system process	3 out of 359 genes, 0.8%	1
glutamine metabolic process	3 out of 359 genes, 0.8%	1
energy coupled proton transport, against electrochemical gradient	3 out of 359 genes, 0.8%	1
ATP hydrolysis coupled proton transport	3 out of 359 genes, 0.8%	1
canonical Wnt receptor signaling pathway	3 out of 359 genes, 0.8%	1
serine family amino acid biosynthetic process	3 out of 359 genes, 0.8%	1
protein peptidyl-prolyl isomerization	3 out of 359 genes, 0.8%	1
positive regulation of sequence-specific DNA binding transcription factor activity	3 out of 359 genes, 0.8%	1
peptidyl-proline modification	3 out of 359 genes, 0.8%	1
pteridine-containing compound biosynthetic process	3 out of 359 genes, 0.8%	1
sulfur amino acid metabolic process	3 out of 359 genes, 0.8%	1
aromatic compound biosynthetic process	3 out of 359 genes, 0.8%	1
regulation of cytokine production	3 out of 359 genes, 0.8%	1
response to toxin	3 out of 359 genes, 0.8%	1
hindbrain development	3 out of 359 genes, 0.8%	1
positive regulation of cell projection organization	3 out of 359 genes, 0.8%	1
monocarboxylic acid catabolic process	3 out of 359 genes, 0.8%	1
oocyte fate determination	3 out of 359 genes, 0.8%	1
retina development in camera-type eye	3 out of 359 genes, 0.8%	1
regulation of cell projection assembly	3 out of 359 genes, 0.8%	1
tube formation	3 out of 359 genes, 0.8%	1
protein tetramerization	3 out of 359 genes, 0.8%	1
negative regulation of microtubule polymerization or depolymerization	3 out of 359 genes, 0.8%	1
nucleobase metabolic process	3 out of 359 genes, 0.8%	1
nucleoside monophosphate biosynthetic process	3 out of 359 genes, 0.8%	1
negative regulation of protein complex disassembly	3 out of 359 genes, 0.8%	1
induction of apoptosis	3 out of 359 genes, 0.8%	1
regulation of microtubule polymerization or depolymerization	3 out of 359 genes, 0.8%	1
regulation of tube length, open tracheal system	3 out of 359 genes, 0.8%	1
pteridine-containing compound metabolic process	3 out of 359 genes, 0.8%	1
dorsal/ventral axis specification	3 out of 359 genes, 0.8%	1
microtubule-based transport	3 out of 359 genes, 0.8%	1
sulfur compound biosynthetic process	3 out of 359 genes, 0.8%	1
lipid transport	3 out of 359 genes, 0.8%	1
regulation of protein complex disassembly	3 out of 359 genes, 0.8%	1
chromatin remodeling	3 out of 359 genes, 0.8%	1
G2/M transition of mitotic cell cycle	3 out of 359 genes, 0.8%	1
imaginal disc-derived leg morphogenesis	3 out of 359 genes, 0.8%	1
imaginal disc-derived limb morphogenesis	3 out of 359 genes, 0.8%	1
post-embryonic limb morphogenesis	3 out of 359 genes, 0.8%	1
embryonic hindgut morphogenesis	3 out of 359 genes, 0.8%	1
leg disc morphogenesis	3 out of 359 genes, 0.8%	1
organic acid transport	3 out of 359 genes, 0.8%	1
positive regulation of cell differentiation	3 out of 359 genes, 0.8%	1
carboxylic acid transport	3 out of 359 genes, 0.8%	1
in utero embryonic development	3 out of 359 genes, 0.8%	1
hindgut morphogenesis	3 out of 359 genes, 0.8%	1
detection of stimulus	3 out of 359 genes, 0.8%	1
cellular modified amino acid metabolic process	3 out of 359 genes, 0.8%	1
salivary gland cell autophagic cell death	3 out of 359 genes, 0.8%	1
regulation of tube size, open tracheal system	3 out of 359 genes, 0.8%	1
regulation of microtubule cytoskeleton organization	3 out of 359 genes, 0.8%	1
centrosome organization	3 out of 359 genes, 0.8%	1
histolysis	3 out of 359 genes, 0.8%	1
tissue death	3 out of 359 genes, 0.8%	1
regulation of protein stability	3 out of 359 genes, 0.8%	1
salivary gland histolysis	3 out of 359 genes, 0.8%	1
leg disc development	3 out of 359 genes, 0.8%	1
microtubule organizing center organization	3 out of 359 genes, 0.8%	1
autophagic cell death	3 out of 359 genes, 0.8%	1
protein homooligomerization	3 out of 359 genes, 0.8%	1
regulation of establishment of protein localization	3 out of 359 genes, 0.8%	1
negative regulation of cell proliferation	3 out of 359 genes, 0.8%	1
SRP-dependent cotranslational protein targeting to membrane	3 out of 359 genes, 0.8%	1
establishment of cell polarity	3 out of 359 genes, 0.8%	1
limb morphogenesis	3 out of 359 genes, 0.8%	1
protein targeting to ER	3 out of 359 genes, 0.8%	1
reproductive structure development	3 out of 359 genes, 0.8%	1
establishment of protein localization in endoplasmic reticulum	3 out of 359 genes, 0.8%	1
regulation of Notch signaling pathway	3 out of 359 genes, 0.8%	1
lipid localization	3 out of 359 genes, 0.8%	1
regulation of microtubule-based process	3 out of 359 genes, 0.8%	1
regulation of tube size	3 out of 359 genes, 0.8%	1
non-sensory hair organization	3 out of 359 genes, 0.8%	1
imaginal disc-derived wing hair organization	3 out of 359 genes, 0.8%	1
limb development	3 out of 359 genes, 0.8%	1
Malpighian tubule development	3 out of 359 genes, 0.8%	1
hair cell differentiation	3 out of 359 genes, 0.8%	1
protein localization in endoplasmic reticulum	3 out of 359 genes, 0.8%	1
cotranslational protein targeting to membrane	3 out of 359 genes, 0.8%	1
regulation of actin cytoskeleton organization	3 out of 359 genes, 0.8%	1
sarcomere organization	3 out of 359 genes, 0.8%	1
renal tubule development	3 out of 359 genes, 0.8%	1
regulation of actin filament-based process	3 out of 359 genes, 0.8%	1
epidermal cell differentiation	3 out of 359 genes, 0.8%	1
nuclear-transcribed mRNA catabolic process, nonsense-mediated decay	3 out of 359 genes, 0.8%	1
protein targeting to membrane	3 out of 359 genes, 0.8%	1
determination of adult lifespan	3 out of 359 genes, 0.8%	1
glucose metabolic process	3 out of 359 genes, 0.8%	1
macromolecular complex disassembly	3 out of 359 genes, 0.8%	1
cellular macromolecular complex disassembly	3 out of 359 genes, 0.8%	1
positive regulation of apoptotic process	3 out of 359 genes, 0.8%	1
positive regulation of protein phosphorylation	3 out of 359 genes, 0.8%	1
multicellular organismal aging	3 out of 359 genes, 0.8%	1
nucleocytoplasmic transport	3 out of 359 genes, 0.8%	1
nuclear transport	3 out of 359 genes, 0.8%	1
positive regulation of transport	3 out of 359 genes, 0.8%	1
positive regulation of developmental process	3 out of 359 genes, 0.8%	1
fatty acid metabolic process	3 out of 359 genes, 0.8%	1
transmembrane receptor protein tyrosine kinase signaling pathway	3 out of 359 genes, 0.8%	1
positive regulation of phosphorylation	3 out of 359 genes, 0.8%	1
salivary gland morphogenesis	3 out of 359 genes, 0.8%	1
response to oxidative stress	3 out of 359 genes, 0.8%	1
peptidyl-lysine modification	3 out of 359 genes, 0.8%	1
epidermis development	3 out of 359 genes, 0.8%	1
neurotransmitter transport	3 out of 359 genes, 0.8%	1
myofibril assembly	3 out of 359 genes, 0.8%	1
interphase	3 out of 359 genes, 0.8%	1
interphase of mitotic cell cycle	3 out of 359 genes, 0.8%	1
regulation of neurotransmitter levels	3 out of 359 genes, 0.8%	1
translational elongation	3 out of 359 genes, 0.8%	1
gland morphogenesis	3 out of 359 genes, 0.8%	1
ribosome biogenesis	3 out of 359 genes, 0.8%	1
establishment of protein localization to organelle	3 out of 359 genes, 0.8%	1
hexose metabolic process	3 out of 359 genes, 0.8%	1
oocyte development	3 out of 359 genes, 0.8%	1
phagocytosis, engulfment	3 out of 359 genes, 0.8%	1
salivary gland development	3 out of 359 genes, 0.8%	1
membrane invagination	3 out of 359 genes, 0.8%	1
monosaccharide metabolic process	3 out of 359 genes, 0.8%	1
blastoderm segmentation	3 out of 359 genes, 0.8%	1
response to steroid hormone stimulus	3 out of 359 genes, 0.8%	1
ncRNA processing	3 out of 359 genes, 0.8%	1
regulation of protein kinase activity	3 out of 359 genes, 0.8%	1
exocrine system development	3 out of 359 genes, 0.8%	1
cellular response to endogenous stimulus	3 out of 359 genes, 0.8%	1
anatomical structure homeostasis	3 out of 359 genes, 0.8%	1
regulation of cellular response to stress	3 out of 359 genes, 0.8%	1
regulation of kinase activity	3 out of 359 genes, 0.8%	1
negative regulation of molecular function	3 out of 359 genes, 0.8%	1
defense response	3 out of 359 genes, 0.8%	1
actin filament organization	3 out of 359 genes, 0.8%	1
dorsal closure	3 out of 359 genes, 0.8%	1
negative regulation of apoptotic process	3 out of 359 genes, 0.8%	1
regulation of transferase activity	3 out of 359 genes, 0.8%	1
negative regulation of programmed cell death	3 out of 359 genes, 0.8%	1
cell maturation	3 out of 359 genes, 0.8%	1
phagocytosis	3 out of 359 genes, 0.8%	1
heart development	3 out of 359 genes, 0.8%	1
enzyme linked receptor protein signaling pathway	3 out of 359 genes, 0.8%	1
ATP metabolic process	3 out of 359 genes, 0.8%	1
regulation of cellular localization	3 out of 359 genes, 0.8%	1
lipid biosynthetic process	3 out of 359 genes, 0.8%	1
secretion by cell	3 out of 359 genes, 0.8%	1
positive regulation of transcription from RNA polymerase II promoter	3 out of 359 genes, 0.8%	1
regulation of cellular catabolic process	3 out of 359 genes, 0.8%	1
secretion	3 out of 359 genes, 0.8%	1
developmental growth	3 out of 359 genes, 0.8%	1
cellular component assembly involved in morphogenesis	3 out of 359 genes, 0.8%	1
ncRNA metabolic process	3 out of 359 genes, 0.8%	1
regulation of response to stress	3 out of 359 genes, 0.8%	1
regulation of catabolic process	3 out of 359 genes, 0.8%	1
compound eye morphogenesis	3 out of 359 genes, 0.8%	1
positive regulation of transcription, DNA-dependent	3 out of 359 genes, 0.8%	1
positive regulation of RNA metabolic process	3 out of 359 genes, 0.8%	1
compound eye development	3 out of 359 genes, 0.8%	1
eye morphogenesis	3 out of 359 genes, 0.8%	1
proximal/distal axis specification	2 out of 359 genes, 0.6%	1
polarity specification of anterior/posterior axis	2 out of 359 genes, 0.6%	1
polarity specification of proximal/distal axis	2 out of 359 genes, 0.6%	1
negative regulation of RNA polymerase II transcriptional preinitiation complex assembly	2 out of 359 genes, 0.6%	1
protein-pyridoxal-5-phosphate linkage via peptidyl-N6-pyridoxal phosphate-L-lysine	2 out of 359 genes, 0.6%	1
protein-pyridoxal-5-phosphate linkage	2 out of 359 genes, 0.6%	1
protein sulfhydration	2 out of 359 genes, 0.6%	1
establishment of anatomical structure orientation	2 out of 359 genes, 0.6%	1
hydrogen sulfide metabolic process	2 out of 359 genes, 0.6%	1
hydrogen sulfide biosynthetic process	2 out of 359 genes, 0.6%	1
negative regulation of response to biotic stimulus	2 out of 359 genes, 0.6%	1
negative regulation of humoral immune response	2 out of 359 genes, 0.6%	1
negative regulation of antimicrobial humoral response	2 out of 359 genes, 0.6%	1
regulation of RNA polymerase II transcriptional preinitiation complex assembly	2 out of 359 genes, 0.6%	1
specification of axis polarity	2 out of 359 genes, 0.6%	1
protein sumoylation	2 out of 359 genes, 0.6%	1
cysteine biosynthetic process	2 out of 359 genes, 0.6%	1
vesicle transport along microtubule	2 out of 359 genes, 0.6%	1
primitive hemopoiesis	2 out of 359 genes, 0.6%	1
aerobic electron transport chain	2 out of 359 genes, 0.6%	1
tetrahydrofolate biosynthetic process	2 out of 359 genes, 0.6%	1
negative regulation of immune response	2 out of 359 genes, 0.6%	1
regulation of transcription initiation from RNA polymerase II promoter	2 out of 359 genes, 0.6%	1
regulation of DNA-dependent transcription, initiation	2 out of 359 genes, 0.6%	1
cysteine metabolic process	2 out of 359 genes, 0.6%	1
positive regulation of neuron projection development	2 out of 359 genes, 0.6%	1
protein-cofactor linkage	2 out of 359 genes, 0.6%	1
negative regulation of multi-organism process	2 out of 359 genes, 0.6%	1
regulation of nurse cell apoptotic process	2 out of 359 genes, 0.6%	1
de novo' posttranslational protein folding	2 out of 359 genes, 0.6%	1
de novo' protein folding	2 out of 359 genes, 0.6%	1
endoderm development	2 out of 359 genes, 0.6%	1
regulation of fat cell differentiation	2 out of 359 genes, 0.6%	1
cGMP metabolic process	2 out of 359 genes, 0.6%	1
pyrimidine-containing compound catabolic process	2 out of 359 genes, 0.6%	1
positive regulation of NF-kappaB transcription factor activity	2 out of 359 genes, 0.6%	1
regulation of post-embryonic development	2 out of 359 genes, 0.6%	1
regulation of muscle contraction	2 out of 359 genes, 0.6%	1
folic acid-containing compound biosynthetic process	2 out of 359 genes, 0.6%	1
intercellular transport	2 out of 359 genes, 0.6%	1
energy coupled proton transport, down electrochemical gradient	2 out of 359 genes, 0.6%	1
ATP synthesis coupled proton transport	2 out of 359 genes, 0.6%	1
potassium ion transport	2 out of 359 genes, 0.6%	1
regulation of phosphatase activity	2 out of 359 genes, 0.6%	1
diencephalon development	2 out of 359 genes, 0.6%	1
regulation of muscle system process	2 out of 359 genes, 0.6%	1
proximal/distal pattern formation	2 out of 359 genes, 0.6%	1
regulation of lipid storage	2 out of 359 genes, 0.6%	1
lumen formation, open tracheal system	2 out of 359 genes, 0.6%	1
foregut morphogenesis	2 out of 359 genes, 0.6%	1
tetrahydrofolate metabolic process	2 out of 359 genes, 0.6%	1
organelle transport along microtubule	2 out of 359 genes, 0.6%	1
chitin metabolic process	2 out of 359 genes, 0.6%	1
cell cycle arrest	2 out of 359 genes, 0.6%	1
ATP biosynthetic process	2 out of 359 genes, 0.6%	1
larval chitin-based cuticle development	2 out of 359 genes, 0.6%	1
aspartate family amino acid biosynthetic process	2 out of 359 genes, 0.6%	1
purine nucleoside monophosphate biosynthetic process	2 out of 359 genes, 0.6%	1
purine ribonucleoside monophosphate biosynthetic process	2 out of 359 genes, 0.6%	1
peptidyl-serine phosphorylation	2 out of 359 genes, 0.6%	1
cellular response to radiation	2 out of 359 genes, 0.6%	1
glutamate metabolic process	2 out of 359 genes, 0.6%	1
mitotic cell cycle spindle assembly checkpoint	2 out of 359 genes, 0.6%	1
purine nucleoside triphosphate biosynthetic process	2 out of 359 genes, 0.6%	1
cyclic nucleotide metabolic process	2 out of 359 genes, 0.6%	1
purine ribonucleoside triphosphate biosynthetic process	2 out of 359 genes, 0.6%	1
regulation of metal ion transport	2 out of 359 genes, 0.6%	1
positive regulation of I-kappaB kinase/NF-kappaB cascade	2 out of 359 genes, 0.6%	1
positive regulation of neurogenesis	2 out of 359 genes, 0.6%	1
spindle assembly checkpoint	2 out of 359 genes, 0.6%	1
regulation of antimicrobial humoral response	2 out of 359 genes, 0.6%	1
regulation of humoral immune response	2 out of 359 genes, 0.6%	1
peptidyl-serine modification	2 out of 359 genes, 0.6%	1
negative regulation of mitotic metaphase/anaphase transition	2 out of 359 genes, 0.6%	1
male mating behavior	2 out of 359 genes, 0.6%	1
segment specification	2 out of 359 genes, 0.6%	1
purine nucleoside monophosphate metabolic process	2 out of 359 genes, 0.6%	1
purine ribonucleoside monophosphate metabolic process	2 out of 359 genes, 0.6%	1
cellular response to oxidative stress	2 out of 359 genes, 0.6%	1
regulation of I-kappaB kinase/NF-kappaB cascade	2 out of 359 genes, 0.6%	1
protein homotetramerization	2 out of 359 genes, 0.6%	1
mitotic cell cycle spindle checkpoint	2 out of 359 genes, 0.6%	1
positive regulation of reproductive process	2 out of 359 genes, 0.6%	1
cerebral cortex development	2 out of 359 genes, 0.6%	1
myosin II filament assembly	2 out of 359 genes, 0.6%	1
myosin II filament organization	2 out of 359 genes, 0.6%	1
spindle checkpoint	2 out of 359 genes, 0.6%	1
hermaphrodite genitalia development	2 out of 359 genes, 0.6%	1
cuticle development involved in protein-based cuticle molting cycle	2 out of 359 genes, 0.6%	1
cuticle development involved in chitin-based cuticle molting cycle	2 out of 359 genes, 0.6%	1
cytosolic calcium ion homeostasis	2 out of 359 genes, 0.6%	1
mitotic spindle elongation	2 out of 359 genes, 0.6%	1
folic acid-containing compound metabolic process	2 out of 359 genes, 0.6%	1
anterior midgut development	2 out of 359 genes, 0.6%	1
positive regulation of cell development	2 out of 359 genes, 0.6%	1
leading edge cell differentiation	2 out of 359 genes, 0.6%	1
dorsal closure, leading edge cell differentiation	2 out of 359 genes, 0.6%	1
spindle elongation	2 out of 359 genes, 0.6%	1
regulation of cell division	2 out of 359 genes, 0.6%	1
left/right axis specification	2 out of 359 genes, 0.6%	1
axon cargo transport	2 out of 359 genes, 0.6%	1
cellular response to abiotic stimulus	2 out of 359 genes, 0.6%	1
regulation of response to biotic stimulus	2 out of 359 genes, 0.6%	1
amino sugar metabolic process	2 out of 359 genes, 0.6%	1
dorsal closure, spreading of leading edge cells	2 out of 359 genes, 0.6%	1
ribonucleoside triphosphate biosynthetic process	2 out of 359 genes, 0.6%	1
pallium development	2 out of 359 genes, 0.6%	1
regulation of hemocyte proliferation	2 out of 359 genes, 0.6%	1
establishment of neuroblast polarity	2 out of 359 genes, 0.6%	1
negative regulation of mitosis	2 out of 359 genes, 0.6%	1
synaptic growth at neuromuscular junction	2 out of 359 genes, 0.6%	1
negative regulation of nuclear division	2 out of 359 genes, 0.6%	1
left/right pattern formation	2 out of 359 genes, 0.6%	1
glucosamine-containing compound metabolic process	2 out of 359 genes, 0.6%	1
purine nucleobase metabolic process	2 out of 359 genes, 0.6%	1
apposition of dorsal and ventral imaginal disc-derived wing surfaces	2 out of 359 genes, 0.6%	1
protein-based cuticle development	2 out of 359 genes, 0.6%	1
nucleoside triphosphate biosynthetic process	2 out of 359 genes, 0.6%	1
intracellular receptor mediated signaling pathway	2 out of 359 genes, 0.6%	1
fertilization	2 out of 359 genes, 0.6%	1
telencephalon development	2 out of 359 genes, 0.6%	1
ecdysone-mediated induction of salivary gland cell autophagic cell death	2 out of 359 genes, 0.6%	1
induction of programmed cell death by ecdysone	2 out of 359 genes, 0.6%	1
induction of programmed cell death by hormones	2 out of 359 genes, 0.6%	1
centrosome duplication	2 out of 359 genes, 0.6%	1
ribonucleoside monophosphate biosynthetic process	2 out of 359 genes, 0.6%	1
regulation of multi-organism process	2 out of 359 genes, 0.6%	1
regulation of filopodium assembly	2 out of 359 genes, 0.6%	1
vesicle localization	2 out of 359 genes, 0.6%	1
flight	2 out of 359 genes, 0.6%	1
mitotic cell cycle G2/M transition DNA damage checkpoint	2 out of 359 genes, 0.6%	1
axonal fasciculation	2 out of 359 genes, 0.6%	1
regulation of mitotic metaphase/anaphase transition	2 out of 359 genes, 0.6%	1
embryonic hemopoiesis	2 out of 359 genes, 0.6%	1
dorsal closure, amnioserosa morphology change	2 out of 359 genes, 0.6%	1
mitotic cell cycle G2/M transition checkpoint	2 out of 359 genes, 0.6%	1
initiation of dorsal closure	2 out of 359 genes, 0.6%	1
aspartate family amino acid metabolic process	2 out of 359 genes, 0.6%	1
molting cycle process	2 out of 359 genes, 0.6%	1
tube fusion	2 out of 359 genes, 0.6%	1
branch fusion, open tracheal system	2 out of 359 genes, 0.6%	1
ribonucleoside monophosphate metabolic process	2 out of 359 genes, 0.6%	1
regulation of ion transport	2 out of 359 genes, 0.6%	1
pyrimidine-containing compound metabolic process	2 out of 359 genes, 0.6%	1
negative regulation of microtubule depolymerization	2 out of 359 genes, 0.6%	1
response to ionizing radiation	2 out of 359 genes, 0.6%	1
negative regulation of cell projection organization	2 out of 359 genes, 0.6%	1
peptide metabolic process	2 out of 359 genes, 0.6%	1
protein import into nucleus	2 out of 359 genes, 0.6%	1
water-soluble vitamin metabolic process	2 out of 359 genes, 0.6%	1
humoral immune response	2 out of 359 genes, 0.6%	1
regulation of microtubule depolymerization	2 out of 359 genes, 0.6%	1
G2/M transition DNA damage checkpoint	2 out of 359 genes, 0.6%	1
G2/M transition checkpoint	2 out of 359 genes, 0.6%	1
establishment or maintenance of neuroblast polarity	2 out of 359 genes, 0.6%	1
negative regulation of hydrolase activity	2 out of 359 genes, 0.6%	1
steroid metabolic process	2 out of 359 genes, 0.6%	1
head involution	2 out of 359 genes, 0.6%	1
dicarboxylic acid metabolic process	2 out of 359 genes, 0.6%	1
midgut development	2 out of 359 genes, 0.6%	1
molting cycle, chitin-based cuticle	2 out of 359 genes, 0.6%	1
regulation of nucleocytoplasmic transport	2 out of 359 genes, 0.6%	1
nuclear import	2 out of 359 genes, 0.6%	1
regulation of G2/M transition of mitotic cell cycle	2 out of 359 genes, 0.6%	1
negative regulation of Notch signaling pathway	2 out of 359 genes, 0.6%	1
tricarboxylic acid cycle	2 out of 359 genes, 0.6%	1
cytoplasm organization	2 out of 359 genes, 0.6%	1
centrosome cycle	2 out of 359 genes, 0.6%	1
response to organic cyclic compound	2 out of 359 genes, 0.6%	1
myosin filament organization	2 out of 359 genes, 0.6%	1
myosin filament assembly	2 out of 359 genes, 0.6%	1
acetyl-CoA catabolic process	2 out of 359 genes, 0.6%	1
regulation of proteolysis	2 out of 359 genes, 0.6%	1
chromosome condensation	2 out of 359 genes, 0.6%	1
regulation of actin filament polymerization	2 out of 359 genes, 0.6%	1
protein localization to nucleus	2 out of 359 genes, 0.6%	1
multicellular organismal reproductive behavior	2 out of 359 genes, 0.6%	1
cuticle pattern formation	2 out of 359 genes, 0.6%	1
response to ecdysone	2 out of 359 genes, 0.6%	1
muscle cell homeostasis	2 out of 359 genes, 0.6%	1
MAPK cascade	2 out of 359 genes, 0.6%	1
coenzyme catabolic process	2 out of 359 genes, 0.6%	1
wing disc dorsal/ventral pattern formation	2 out of 359 genes, 0.6%	1
cofactor catabolic process	2 out of 359 genes, 0.6%	1
negative regulation of multicellular organismal process	2 out of 359 genes, 0.6%	1
aminoglycan metabolic process	2 out of 359 genes, 0.6%	1
vitamin metabolic process	2 out of 359 genes, 0.6%	1
regulation of intracellular protein transport	2 out of 359 genes, 0.6%	1
instar larval development	2 out of 359 genes, 0.6%	1
regulation of protein polymerization	2 out of 359 genes, 0.6%	1
proteasomal ubiquitin-dependent protein catabolic process	2 out of 359 genes, 0.6%	1
synapse assembly	2 out of 359 genes, 0.6%	1
dorsal/ventral pattern formation, imaginal disc	2 out of 359 genes, 0.6%	1
mating behavior	2 out of 359 genes, 0.6%	1
regulation of actin polymerization or depolymerization	2 out of 359 genes, 0.6%	1
proteasomal protein catabolic process	2 out of 359 genes, 0.6%	1
negative regulation of cell cycle process	2 out of 359 genes, 0.6%	1
molting cycle, protein-based cuticle	2 out of 359 genes, 0.6%	1
regulation of actin filament length	2 out of 359 genes, 0.6%	1
detection of external stimulus	2 out of 359 genes, 0.6%	1
detection of abiotic stimulus	2 out of 359 genes, 0.6%	1
chitin-based cuticle development	2 out of 359 genes, 0.6%	1
pigmentation	2 out of 359 genes, 0.6%	1
response to ethanol	2 out of 359 genes, 0.6%	1
genitalia development	2 out of 359 genes, 0.6%	1
regulation of mitosis	2 out of 359 genes, 0.6%	1
axon midline choice point recognition	2 out of 359 genes, 0.6%	1
reproductive behavior	2 out of 359 genes, 0.6%	1
regulation of nuclear division	2 out of 359 genes, 0.6%	1
Malpighian tubule morphogenesis	2 out of 359 genes, 0.6%	1
skeletal system development	2 out of 359 genes, 0.6%	1
axon choice point recognition	2 out of 359 genes, 0.6%	1
molting cycle	2 out of 359 genes, 0.6%	1
glycerolipid biosynthetic process	2 out of 359 genes, 0.6%	1
renal tubule morphogenesis	2 out of 359 genes, 0.6%	1
response to alcohol	2 out of 359 genes, 0.6%	1
cell activation	2 out of 359 genes, 0.6%	1
imaginal disc-derived wing margin morphogenesis	2 out of 359 genes, 0.6%	1
branching involved in open tracheal system development	2 out of 359 genes, 0.6%	1
DNA damage checkpoint	2 out of 359 genes, 0.6%	1
mating	2 out of 359 genes, 0.6%	1
regulation of organ morphogenesis	2 out of 359 genes, 0.6%	1
membrane lipid metabolic process	2 out of 359 genes, 0.6%	1
DNA integrity checkpoint	2 out of 359 genes, 0.6%	1
innate immune response	2 out of 359 genes, 0.6%	1
rRNA processing	2 out of 359 genes, 0.6%	1
acetyl-CoA metabolic process	2 out of 359 genes, 0.6%	1
gonad development	2 out of 359 genes, 0.6%	1
rRNA metabolic process	2 out of 359 genes, 0.6%	1
positive regulation of protein kinase activity	2 out of 359 genes, 0.6%	1
viral genome expression	2 out of 359 genes, 0.6%	1
viral transcription	2 out of 359 genes, 0.6%	1
positive regulation of kinase activity	2 out of 359 genes, 0.6%	1
wing disc pattern formation	2 out of 359 genes, 0.6%	1
somatic muscle development	2 out of 359 genes, 0.6%	1
regulation of protein transport	2 out of 359 genes, 0.6%	1
positive regulation of transferase activity	2 out of 359 genes, 0.6%	1
ameboidal cell migration	2 out of 359 genes, 0.6%	1
translational termination	2 out of 359 genes, 0.6%	1
response to temperature stimulus	2 out of 359 genes, 0.6%	1
regulation of immune response	2 out of 359 genes, 0.6%	1
intracellular protein kinase cascade	2 out of 359 genes, 0.6%	1
protein import	2 out of 359 genes, 0.6%	1
viral infectious cycle	2 out of 359 genes, 0.6%	1
morphogenesis of a branching epithelium	2 out of 359 genes, 0.6%	1
morphogenesis of a branching structure	2 out of 359 genes, 0.6%	1
cellular amino acid catabolic process	2 out of 359 genes, 0.6%	1
branching morphogenesis of a tube	2 out of 359 genes, 0.6%	1
neuromuscular junction development	2 out of 359 genes, 0.6%	1
nucleobase-containing compound transport	2 out of 359 genes, 0.6%	1
Golgi vesicle transport	2 out of 359 genes, 0.6%	1
glycerophospholipid metabolic process	2 out of 359 genes, 0.6%	1
imaginal disc pattern formation	2 out of 359 genes, 0.6%	1
chaeta development	2 out of 359 genes, 0.6%	1
regulation of response to external stimulus	2 out of 359 genes, 0.6%	1
regulation of intracellular transport	2 out of 359 genes, 0.6%	1
regulation of interphase of mitotic cell cycle	2 out of 359 genes, 0.6%	1
spermatid development	2 out of 359 genes, 0.6%	1
germarium-derived egg chamber formation	2 out of 359 genes, 0.6%	1
gastrulation	2 out of 359 genes, 0.6%	1
mushroom body development	2 out of 359 genes, 0.6%	1
spermatid differentiation	2 out of 359 genes, 0.6%	1
carbohydrate catabolic process	2 out of 359 genes, 0.6%	1
response to drug	2 out of 359 genes, 0.6%	1
tripartite regional subdivision	2 out of 359 genes, 0.6%	1
anterior/posterior axis specification, embryo	2 out of 359 genes, 0.6%	1
protein complex disassembly	2 out of 359 genes, 0.6%	1
cellular protein complex disassembly	2 out of 359 genes, 0.6%	1
skeletal muscle fiber development	2 out of 359 genes, 0.6%	1
meiosis	2 out of 359 genes, 0.6%	1
regulation of cellular component movement	2 out of 359 genes, 0.6%	1
M phase of meiotic cell cycle	2 out of 359 genes, 0.6%	1
development of primary sexual characteristics	2 out of 359 genes, 0.6%	1
ribonucleoprotein complex subunit organization	2 out of 359 genes, 0.6%	1
neurotransmitter secretion	2 out of 359 genes, 0.6%	1
oocyte axis specification	2 out of 359 genes, 0.6%	1
viral reproductive process	2 out of 359 genes, 0.6%	1
border follicle cell migration	2 out of 359 genes, 0.6%	1
cellular response to hormone stimulus	2 out of 359 genes, 0.6%	1
synaptic vesicle transport	2 out of 359 genes, 0.6%	1
response to inorganic substance	2 out of 359 genes, 0.6%	1
muscle fiber development	2 out of 359 genes, 0.6%	1
transcription from RNA polymerase II promoter	2 out of 359 genes, 0.6%	1
positive regulation of growth	2 out of 359 genes, 0.6%	1
generation of a signal involved in cell-cell signaling	2 out of 359 genes, 0.6%	1
RNA localization	2 out of 359 genes, 0.6%	1
oocyte construction	2 out of 359 genes, 0.6%	1
signal release	2 out of 359 genes, 0.6%	1
regulation of locomotion	2 out of 359 genes, 0.6%	1
establishment of organelle localization	2 out of 359 genes, 0.6%	1
mesoderm development	2 out of 359 genes, 0.6%	1
regulation of system process	2 out of 359 genes, 0.6%	1
response to other organism	2 out of 359 genes, 0.6%	1
response to biotic stimulus	2 out of 359 genes, 0.6%	1
ovarian follicle cell migration	2 out of 359 genes, 0.6%	1
behavioral interaction between organisms	2 out of 359 genes, 0.6%	1
mitochondrion organization	2 out of 359 genes, 0.6%	1
negative regulation of catalytic activity	2 out of 359 genes, 0.6%	1
positive regulation of cell proliferation	2 out of 359 genes, 0.6%	1
meiotic cell cycle	2 out of 359 genes, 0.6%	1
viral reproduction	2 out of 359 genes, 0.6%	1
chromosome segregation	2 out of 359 genes, 0.6%	1
phospholipid metabolic process	2 out of 359 genes, 0.6%	1
synapse organization	2 out of 359 genes, 0.6%	1
DNA replication	2 out of 359 genes, 0.6%	1
regulation of nucleotide metabolic process	2 out of 359 genes, 0.6%	1
response to wounding	2 out of 359 genes, 0.6%	1
response to light stimulus	2 out of 359 genes, 0.6%	1
small GTPase mediated signal transduction	2 out of 359 genes, 0.6%	1
regulation of cell shape	2 out of 359 genes, 0.6%	1
compound eye photoreceptor development	2 out of 359 genes, 0.6%	1
establishment of planar polarity	2 out of 359 genes, 0.6%	1
establishment of tissue polarity	2 out of 359 genes, 0.6%	1
eye photoreceptor cell development	2 out of 359 genes, 0.6%	1
morphogenesis of a polarized epithelium	2 out of 359 genes, 0.6%	1
sensory perception	2 out of 359 genes, 0.6%	1
organophosphate metabolic process	2 out of 359 genes, 0.6%	1
photoreceptor cell development	2 out of 359 genes, 0.6%	1
compound eye photoreceptor cell differentiation	2 out of 359 genes, 0.6%	1
dephosphorylation	2 out of 359 genes, 0.6%	1
eye photoreceptor cell differentiation	2 out of 359 genes, 0.6%	1
photoreceptor cell differentiation	2 out of 359 genes, 0.6%	1

## Sheet: GO term in 29 vs con
Supplementary Table S6. GO classification and enrichment analysis of all DEGs in comparing each Cd-treated group with control.
Terms of biological process for 29 mg/L vs con			Terms of molecular function for 29 mg/L vs con			Terms of cellular component for 29 mg/L vs con
Gene Ontology term	Cluster frequency	Corrected P-value	Gene Ontology term	Cluster frequency	Corrected P-value	Gene Ontology term	Cluster frequency	Corrected P-value
cellular process	277 out of 367 genes, 75.5%	1	catalytic activity	246 out of 418 genes, 58.9%	1	cell part	248 out of 281 genes, 88.3%	1
metabolic process	222 out of 367 genes, 60.5%	1	binding	231 out of 418 genes, 55.3%	1	cell	248 out of 281 genes, 88.3%	1
cellular metabolic process	172 out of 367 genes, 46.9%	1	hydrolase activity	96 out of 418 genes, 23.0%	1	intracellular	222 out of 281 genes, 79.0%	1
primary metabolic process	165 out of 367 genes, 45.0%	1	protein binding	82 out of 418 genes, 19.6%	1	intracellular part	214 out of 281 genes, 76.2%	1
biological regulation	139 out of 367 genes, 37.9%	1	small molecule binding	63 out of 418 genes, 15.1%	1	intracellular organelle	174 out of 281 genes, 61.9%	1
regulation of biological process	126 out of 367 genes, 34.3%	1	transferase activity	60 out of 418 genes, 14.4%	1	organelle	174 out of 281 genes, 61.9%	1
macromolecule metabolic process	121 out of 367 genes, 33.0%	1	nucleic acid binding	56 out of 418 genes, 13.4%	1	cytoplasm	151 out of 281 genes, 53.7%	1
regulation of cellular process	116 out of 367 genes, 31.6%	1	nucleotide binding	55 out of 418 genes, 13.2%	1	cytoplasmic part	128 out of 281 genes, 45.6%	1
multicellular organismal process	109 out of 367 genes, 29.7%	1	oxidoreductase activity	52 out of 418 genes, 12.4%	1	intracellular membrane-bounded organelle	125 out of 281 genes, 44.5%	1
developmental process	104 out of 367 genes, 28.3%	1	ion binding	48 out of 418 genes, 11.5%	1	membrane-bounded organelle	125 out of 281 genes, 44.5%	1
cellular macromolecule metabolic process	104 out of 367 genes, 28.3%	1	transporter activity	47 out of 418 genes, 11.2%	0.05157	organelle part	113 out of 281 genes, 40.2%	1
response to stimulus	96 out of 367 genes, 26.2%	1	cation binding	45 out of 418 genes, 10.8%	1	intracellular organelle part	108 out of 281 genes, 38.4%	1
multicellular organismal development	90 out of 367 genes, 24.5%	1	metal ion binding	44 out of 418 genes, 10.5%	1	membrane	107 out of 281 genes, 38.1%	1
anatomical structure development	90 out of 367 genes, 24.5%	1	transmembrane transporter activity	42 out of 418 genes, 10.0%	0.02194	macromolecular complex	99 out of 281 genes, 35.2%	1
protein metabolic process	79 out of 367 genes, 21.5%	1	purine ribonucleoside triphosphate binding	41 out of 418 genes, 9.8%	1	non-membrane-bounded organelle	76 out of 281 genes, 27.0%	1
cellular nitrogen compound metabolic process	78 out of 367 genes, 21.3%	1	ribonucleotide binding	41 out of 418 genes, 9.8%	1	intracellular non-membrane-bounded organelle	76 out of 281 genes, 27.0%	1
nitrogen compound metabolic process	78 out of 367 genes, 21.3%	1	purine ribonucleotide binding	41 out of 418 genes, 9.8%	1	nucleus	62 out of 281 genes, 22.1%	1
system development	76 out of 367 genes, 20.7%	1	purine nucleotide binding	41 out of 418 genes, 9.8%	1	membrane part	61 out of 281 genes, 21.7%	1
cellular component organization or biogenesis	76 out of 367 genes, 20.7%	1	substrate-specific transporter activity	38 out of 418 genes, 9.1%	0.16969	mitochondrion	42 out of 281 genes, 14.9%	1
cellular component organization	72 out of 367 genes, 19.6%	1	substrate-specific transmembrane transporter activity	37 out of 418 genes, 8.9%	0.01963	intrinsic to membrane	40 out of 281 genes, 14.2%	1
localization	68 out of 367 genes, 18.5%	1	ion transmembrane transporter activity	34 out of 418 genes, 8.1%	0.00336	integral to membrane	39 out of 281 genes, 13.9%	1
nucleobase-containing compound metabolic process	67 out of 367 genes, 18.3%	1	ATP binding	33 out of 418 genes, 7.9%	1	organelle membrane	38 out of 281 genes, 13.5%	1
cellular protein metabolic process	65 out of 367 genes, 17.7%	1	adenyl nucleotide binding	33 out of 418 genes, 7.9%	1	ribosome	18 out of 281 genes, 6.4%	1
biosynthetic process	61 out of 367 genes, 16.6%	1	adenyl ribonucleotide binding	33 out of 418 genes, 7.9%	1	membrane-enclosed lumen	35 out of 281 genes, 12.5%	1
cellular component organization or biogenesis at cellular level	61 out of 367 genes, 16.6%	1	peptidase activity	30 out of 418 genes, 7.2%	0.18168	cell periphery	34 out of 281 genes, 12.1%	1
cellular response to stimulus	60 out of 367 genes, 16.3%	1	transferase activity, transferring phosphorus-containing groups	29 out of 418 genes, 6.9%	1	intracellular organelle lumen	33 out of 281 genes, 11.7%	1
cellular biosynthetic process	59 out of 367 genes, 16.1%	1	structural molecule activity	28 out of 418 genes, 6.7%	1	organelle lumen	33 out of 281 genes, 11.7%	1
establishment of localization	59 out of 367 genes, 16.1%	1	cation transmembrane transporter activity	27 out of 418 genes, 6.5%	0.0127	cytosol	32 out of 281 genes, 11.4%	1
cellular component organization at cellular level	59 out of 367 genes, 16.1%	1	peptidase activity, acting on L-amino acid peptides	26 out of 418 genes, 6.2%	0.15266	cytoskeleton	30 out of 281 genes, 10.7%	1
transport	58 out of 367 genes, 15.8%	1	DNA binding	26 out of 418 genes, 6.2%	1	plasma membrane	30 out of 281 genes, 10.7%	1
regulation of metabolic process	57 out of 367 genes, 15.5%	1	nucleoside-triphosphatase activity	25 out of 418 genes, 6.0%	1	nuclear part	30 out of 281 genes, 10.7%	1
cell communication	55 out of 367 genes, 15.0%	1	pyrophosphatase activity	25 out of 418 genes, 6.0%	1	mitochondrial part	29 out of 281 genes, 10.3%	0.75802
signaling	51 out of 367 genes, 13.9%	1	hydrolase activity, acting on acid anhydrides, in phosphorus-containing anhydrides	25 out of 418 genes, 6.0%	1	ribonucleoprotein complex	29 out of 281 genes, 10.3%	1
cellular developmental process	51 out of 367 genes, 13.9%	1	hydrolase activity, acting on acid anhydrides	25 out of 418 genes, 6.0%	1	cytoskeletal part	25 out of 281 genes, 8.9%	1
cell differentiation	50 out of 367 genes, 13.6%	1	inorganic cation transmembrane transporter activity	22 out of 418 genes, 5.3%	0.04503	nuclear lumen	25 out of 281 genes, 8.9%	1
organ development	49 out of 367 genes, 13.4%	1	RNA binding	22 out of 418 genes, 5.3%	1	organelle envelope	24 out of 281 genes, 8.5%	1
regulation of macromolecule metabolic process	48 out of 367 genes, 13.1%	1	kinase activity	21 out of 418 genes, 5.0%	1	envelope	24 out of 281 genes, 8.5%	1
regulation of cellular metabolic process	45 out of 367 genes, 12.3%	1	transition metal ion binding	20 out of 418 genes, 4.8%	1	mitochondrial membrane	23 out of 281 genes, 8.2%	0.02933
negative regulation of biological process	44 out of 367 genes, 12.0%	1	channel activity	18 out of 418 genes, 4.3%	0.01029	mitochondrial envelope	23 out of 281 genes, 8.2%	0.07742
organelle organization	44 out of 367 genes, 12.0%	1	passive transmembrane transporter activity	18 out of 418 genes, 4.3%	0.01029	mitochondrial inner membrane	19 out of 281 genes, 6.8%	0.10708
regulation of primary metabolic process	44 out of 367 genes, 12.0%	1	cofactor binding	18 out of 418 genes, 4.3%	1	organelle inner membrane	19 out of 281 genes, 6.8%	0.14035
catabolic process	43 out of 367 genes, 11.7%	1	receptor activity	18 out of 418 genes, 4.3%	1	microtubule cytoskeleton	19 out of 281 genes, 6.8%	1
gene expression	43 out of 367 genes, 11.7%	1	monovalent inorganic cation transmembrane transporter activity	17 out of 418 genes, 4.1%	0.04206	chromosome	18 out of 281 genes, 6.4%	1
nucleic acid metabolic process	43 out of 367 genes, 11.7%	1	ion channel activity	16 out of 418 genes, 3.8%	0.03469	nucleoplasm	15 out of 281 genes, 5.3%	1
small molecule metabolic process	42 out of 367 genes, 11.4%	1	substrate-specific channel activity	16 out of 418 genes, 3.8%	0.03469	plasma membrane part	13 out of 281 genes, 4.6%	1
anatomical structure morphogenesis	41 out of 367 genes, 11.2%	1	structural constituent of ribosome	16 out of 418 genes, 3.8%	1	respiratory chain	12 out of 281 genes, 4.3%	0.03983
oxidation-reduction process	39 out of 367 genes, 10.6%	1	signal transducer activity	16 out of 418 genes, 3.8%	1	extracellular region	12 out of 281 genes, 4.3%	1
nervous system development	39 out of 367 genes, 10.6%	1	molecular transducer activity	16 out of 418 genes, 3.8%	1	protein complex	67 out of 281 genes, 23.8%	1
response to stress	38 out of 367 genes, 10.4%	1	phosphotransferase activity, alcohol group as acceptor	16 out of 418 genes, 3.8%	1	chromosomal part	12 out of 281 genes, 4.3%	1
negative regulation of cellular process	38 out of 367 genes, 10.4%	1	signaling receptor activity	15 out of 418 genes, 3.6%	1	cell projection	12 out of 281 genes, 4.3%	1
signal transduction	38 out of 367 genes, 10.4%	1	protein dimerization activity	15 out of 418 genes, 3.6%	1	ribosomal subunit	11 out of 281 genes, 3.9%	1
cellular catabolic process	36 out of 367 genes, 9.8%	1	cytoskeletal protein binding	15 out of 418 genes, 3.6%	1	microtubule associated complex	11 out of 281 genes, 3.9%	1
positive regulation of biological process	36 out of 367 genes, 9.8%	1	protein kinase activity	15 out of 418 genes, 3.6%	1	endoplasmic reticulum	11 out of 281 genes, 3.9%	1
regulation of gene expression	36 out of 367 genes, 9.8%	1	endopeptidase activity	14 out of 418 genes, 3.3%	0.95345	lipid particle	10 out of 281 genes, 3.6%	1
cellular macromolecule biosynthetic process	35 out of 367 genes, 9.5%	1	ATPase activity	14 out of 418 genes, 3.3%	1	nucleolus	10 out of 281 genes, 3.6%	1
macromolecule biosynthetic process	35 out of 367 genes, 9.5%	1	hydrogen ion transmembrane transporter activity	13 out of 418 genes, 3.1%	0.02401	endomembrane system	10 out of 281 genes, 3.6%	1
response to chemical stimulus	34 out of 367 genes, 9.3%	1	transmembrane signaling receptor activity	13 out of 418 genes, 3.1%	1	nucleoplasm part	10 out of 281 genes, 3.6%	1
reproduction	31 out of 367 genes, 8.4%	1	coenzyme binding	12 out of 418 genes, 2.9%	1	cytosolic part	9 out of 281 genes, 3.2%	1
regulation of macromolecule biosynthetic process	31 out of 367 genes, 8.4%	1	nucleic acid binding transcription factor activity	12 out of 418 genes, 2.9%	1	actin cytoskeleton	9 out of 281 genes, 3.2%	1
cellular component biogenesis	31 out of 367 genes, 8.4%	1	sequence-specific DNA binding transcription factor activity	12 out of 418 genes, 2.9%	1	neuron projection	9 out of 281 genes, 3.2%	1
positive regulation of cellular process	31 out of 367 genes, 8.4%	1	enzyme binding	12 out of 418 genes, 2.9%	1	extracellular region part	8 out of 281 genes, 2.8%	1
regulation of biosynthetic process	31 out of 367 genes, 8.4%	1	ATPase activity, coupled	12 out of 418 genes, 2.9%	1	cytosolic ribosome	7 out of 281 genes, 2.5%	1
regulation of biological quality	31 out of 367 genes, 8.4%	1	zinc ion binding	12 out of 418 genes, 2.9%	1	vacuole	7 out of 281 genes, 2.5%	1
regulation of nitrogen compound metabolic process	31 out of 367 genes, 8.4%	1	hydrolase activity, acting on ester bonds	12 out of 418 genes, 2.9%	1	apical part of cell	7 out of 281 genes, 2.5%	1
reproductive process	30 out of 367 genes, 8.2%	1	lyase activity	11 out of 418 genes, 2.6%	1	mitochondrial matrix	7 out of 281 genes, 2.5%	1
regulation of cellular macromolecule biosynthetic process	30 out of 367 genes, 8.2%	1	gated channel activity	10 out of 418 genes, 2.4%	0.72268	proteasome complex	6 out of 281 genes, 2.1%	1
regulation of cellular biosynthetic process	30 out of 367 genes, 8.2%	1	sequence-specific DNA binding	10 out of 418 genes, 2.4%	1	large ribosomal subunit	6 out of 281 genes, 2.1%	1
macromolecule modification	30 out of 367 genes, 8.2%	1	calcium ion binding	10 out of 418 genes, 2.4%	1	mitochondrial membrane part	6 out of 281 genes, 2.1%	1
regulation of nucleobase-containing compound metabolic process	29 out of 367 genes, 7.9%	1	actin binding	10 out of 418 genes, 2.4%	1	endosome	6 out of 281 genes, 2.1%	1
heterocycle metabolic process	28 out of 367 genes, 7.6%	1	guanyl ribonucleotide binding	10 out of 418 genes, 2.4%	1	cell projection part	6 out of 281 genes, 2.1%	1
phosphorus metabolic process	28 out of 367 genes, 7.6%	1	guanyl nucleotide binding	10 out of 418 genes, 2.4%	1	cell junction	6 out of 281 genes, 2.1%	1
cellular protein modification process	28 out of 367 genes, 7.6%	1	active transmembrane transporter activity	10 out of 418 genes, 2.4%	1	vesicle	6 out of 281 genes, 2.1%	1
protein modification process	28 out of 367 genes, 7.6%	1	G-protein coupled receptor activity	9 out of 418 genes, 2.2%	0.06392	Golgi apparatus	6 out of 281 genes, 2.1%	1
regulation of multicellular organismal process	27 out of 367 genes, 7.4%	1	cation channel activity	9 out of 418 genes, 2.2%	1	proton-transporting two-sector ATPase complex	5 out of 281 genes, 1.8%	1
phosphate-containing compound metabolic process	27 out of 367 genes, 7.4%	1	serine-type peptidase activity	9 out of 418 genes, 2.2%	1	mitochondrial respiratory chain	5 out of 281 genes, 1.8%	1
neurogenesis	27 out of 367 genes, 7.4%	1	serine hydrolase activity	9 out of 418 genes, 2.2%	1	vacuolar membrane	5 out of 281 genes, 1.8%	1
regulation of transcription, DNA-dependent	26 out of 367 genes, 7.1%	1	translation factor activity, nucleic acid binding	9 out of 418 genes, 2.2%	1	small ribosomal subunit	5 out of 281 genes, 1.8%	1
regulation of RNA biosynthetic process	26 out of 367 genes, 7.1%	1	oxidoreductase activity, acting on CH-OH group of donors	9 out of 418 genes, 2.2%	1	apical plasma membrane	5 out of 281 genes, 1.8%	1
regulation of response to stimulus	26 out of 367 genes, 7.1%	1	metal ion transmembrane transporter activity	9 out of 418 genes, 2.2%	1	vacuolar part	5 out of 281 genes, 1.8%	1
cellular component assembly	26 out of 367 genes, 7.1%	1	GTP binding	9 out of 418 genes, 2.2%	1	extracellular space	5 out of 281 genes, 1.8%	1
regulation of RNA metabolic process	26 out of 367 genes, 7.1%	1	lipid binding	9 out of 418 genes, 2.2%	1	sarcomere	5 out of 281 genes, 1.8%	1
cell development	26 out of 367 genes, 7.1%	1	enzyme regulator activity	9 out of 418 genes, 2.2%	1	contractile fiber part	5 out of 281 genes, 1.8%	1
translation	25 out of 367 genes, 6.8%	1	structural constituent of cytoskeleton	8 out of 418 genes, 1.9%	1	myofibril	5 out of 281 genes, 1.8%	1
cell cycle	25 out of 367 genes, 6.8%	1	oxidoreductase activity, acting on NADH or NADPH	8 out of 418 genes, 1.9%	1	contractile fiber	5 out of 281 genes, 1.8%	1
tissue development	25 out of 367 genes, 6.8%	1	transcription factor binding	8 out of 418 genes, 1.9%	1	axon	5 out of 281 genes, 1.8%	1
macromolecular complex subunit organization	24 out of 367 genes, 6.5%	1	hydrolase activity, acting on glycosyl bonds	8 out of 418 genes, 1.9%	1	chromatin	5 out of 281 genes, 1.8%	1
phosphorylation	23 out of 367 genes, 6.3%	1	identical protein binding	8 out of 418 genes, 1.9%	1	spliceosomal complex	5 out of 281 genes, 1.8%	1
macromolecule localization	23 out of 367 genes, 6.3%	1	phosphoric ester hydrolase activity	8 out of 418 genes, 1.9%	1	cytoplasmic membrane-bounded vesicle	5 out of 281 genes, 1.8%	1
generation of precursor metabolites and energy	22 out of 367 genes, 6.0%	0.12536	ligase activity	8 out of 418 genes, 1.9%	1	membrane-bounded vesicle	5 out of 281 genes, 1.8%	1
proteolysis	22 out of 367 genes, 6.0%	1	cytochrome-c oxidase activity	7 out of 418 genes, 1.7%	0.09352	cytoplasmic vesicle	5 out of 281 genes, 1.8%	1
regulation of developmental process	22 out of 367 genes, 6.0%	1	heme-copper terminal oxidase activity	7 out of 418 genes, 1.7%	0.09352	proteasome core complex	4 out of 281 genes, 1.4%	0.21276
RNA metabolic process	22 out of 367 genes, 6.0%	1	oxidoreductase activity, acting on a heme group of donors	7 out of 418 genes, 1.7%	0.09352	proton-transporting V-type ATPase complex	4 out of 281 genes, 1.4%	0.9807
DNA metabolic process	21 out of 367 genes, 5.7%	1	oxidoreductase activity, acting on a heme group of donors, oxygen as acceptor	7 out of 418 genes, 1.7%	0.09352	cytoplasmic microtubule	4 out of 281 genes, 1.4%	1
cellular component morphogenesis	21 out of 367 genes, 5.7%	1	serine-type endopeptidase activity	7 out of 418 genes, 1.7%	1	spindle microtubule	4 out of 281 genes, 1.4%	1
cellular localization	21 out of 367 genes, 5.7%	1	NADH dehydrogenase activity	7 out of 418 genes, 1.7%	1	cytosolic large ribosomal subunit	4 out of 281 genes, 1.4%	1
cell surface receptor signaling pathway	20 out of 367 genes, 5.4%	1	ligand-gated ion channel activity	7 out of 418 genes, 1.7%	1	organellar ribosome	4 out of 281 genes, 1.4%	1
regulation of molecular function	20 out of 367 genes, 5.4%	1	ligand-gated channel activity	7 out of 418 genes, 1.7%	1	mitochondrial ribosome	4 out of 281 genes, 1.4%	1
cell cycle process	20 out of 367 genes, 5.4%	1	translation initiation factor activity	7 out of 418 genes, 1.7%	1	small nuclear ribonucleoprotein complex	4 out of 281 genes, 1.4%	1
cytoskeleton organization	20 out of 367 genes, 5.4%	1	isomerase activity	7 out of 418 genes, 1.7%	1	chromosome, centromeric region	4 out of 281 genes, 1.4%	1
organic substance metabolic process	20 out of 367 genes, 5.4%	1	ligase activity, forming carbon-nitrogen bonds	7 out of 418 genes, 1.7%	1	myosin complex	4 out of 281 genes, 1.4%	1
generation of neurons	20 out of 367 genes, 5.4%	1	protein homodimerization activity	7 out of 418 genes, 1.7%	1	transcription factor complex	4 out of 281 genes, 1.4%	1
macromolecule catabolic process	19 out of 367 genes, 5.2%	1	flavin adenine dinucleotide binding	6 out of 418 genes, 1.4%	1	Z disc	4 out of 281 genes, 1.4%	1
macromolecular complex assembly	19 out of 367 genes, 5.2%	1	vitamin binding	6 out of 418 genes, 1.4%	1	I band	4 out of 281 genes, 1.4%	1
pattern specification process	19 out of 367 genes, 5.2%	1	secondary active transmembrane transporter activity	6 out of 418 genes, 1.4%	1	polytene chromosome	4 out of 281 genes, 1.4%	1
nucleobase-containing small molecule metabolic process	19 out of 367 genes, 5.2%	1	protein heterodimerization activity	6 out of 418 genes, 1.4%	1	precatalytic spliceosome	4 out of 281 genes, 1.4%	1
cellular response to stress	19 out of 367 genes, 5.2%	1	oxidoreductase activity, acting on the CH-CH group of donors	6 out of 418 genes, 1.4%	1	spindle	4 out of 281 genes, 1.4%	1
embryo development	19 out of 367 genes, 5.2%	1	transferase activity, transferring one-carbon groups	6 out of 418 genes, 1.4%	1	catalytic step 2 spliceosome	4 out of 281 genes, 1.4%	1
establishment of localization in cell	19 out of 367 genes, 5.2%	1	receptor binding	6 out of 418 genes, 1.4%	1	endoplasmic reticulum membrane	4 out of 281 genes, 1.4%	1
cellular respiration	18 out of 367 genes, 4.9%	0.0194	phosphatase activity	6 out of 418 genes, 1.4%	1	adherens junction	4 out of 281 genes, 1.4%	1
energy derivation by oxidation of organic compounds	18 out of 367 genes, 4.9%	0.25711	protein serine/threonine kinase activity	6 out of 418 genes, 1.4%	1	anchoring junction	4 out of 281 genes, 1.4%	1
transmembrane transport	18 out of 367 genes, 4.9%	1	intracellular ligand-gated ion channel activity	5 out of 418 genes, 1.2%	1	nuclear chromosome part	4 out of 281 genes, 1.4%	1
cellular ketone metabolic process	18 out of 367 genes, 4.9%	1	calcium channel activity	5 out of 418 genes, 1.2%	1	nuclear outer membrane-endoplasmic reticulum membrane network	4 out of 281 genes, 1.4%	1
sexual reproduction	18 out of 367 genes, 4.9%	1	solute:cation symporter activity	5 out of 418 genes, 1.2%	1	endoplasmic reticulum part	4 out of 281 genes, 1.4%	1
cellular process involved in reproduction	18 out of 367 genes, 4.9%	1	NADH dehydrogenase (ubiquinone) activity	5 out of 418 genes, 1.2%	1	nuclear chromosome	4 out of 281 genes, 1.4%	1
multicellular organismal reproductive process	18 out of 367 genes, 4.9%	1	NADH dehydrogenase (quinone) activity	5 out of 418 genes, 1.2%	1	plasma membrane proton-transporting V-type ATPase complex	3 out of 281 genes, 1.1%	1
regulation of signal transduction	18 out of 367 genes, 4.9%	1	oxidoreductase activity, acting on NADH or NADPH, quinone or similar compound as acceptor	5 out of 418 genes, 1.2%	1	vacuolar proton-transporting V-type ATPase complex	3 out of 281 genes, 1.1%	1
multicellular organism reproduction	18 out of 367 genes, 4.9%	1	calcium ion transmembrane transporter activity	5 out of 418 genes, 1.2%	1	proton-transporting two-sector ATPase complex, catalytic domain	3 out of 281 genes, 1.1%	1
regulation of cellular component organization	18 out of 367 genes, 4.9%	1	symporter activity	5 out of 418 genes, 1.2%	1	nucleosome	3 out of 281 genes, 1.1%	1
regulation of signaling	18 out of 367 genes, 4.9%	1	divalent inorganic cation transmembrane transporter activity	5 out of 418 genes, 1.2%	1	astral microtubule	3 out of 281 genes, 1.1%	1
cellular component assembly at cellular level	18 out of 367 genes, 4.9%	1	protein kinase binding	5 out of 418 genes, 1.2%	1	aster	3 out of 281 genes, 1.1%	1
electron transport chain	17 out of 367 genes, 4.6%	0.00262	kinase binding	5 out of 418 genes, 1.2%	1	growth cone	3 out of 281 genes, 1.1%	1
purine-containing compound metabolic process	17 out of 367 genes, 4.6%	1	oxidoreductase activity, acting on the CH-OH group of donors, NAD or NADP as acceptor	5 out of 418 genes, 1.2%	1	organellar large ribosomal subunit	3 out of 281 genes, 1.1%	1
mitotic cell cycle	17 out of 367 genes, 4.6%	1	iron ion binding	5 out of 418 genes, 1.2%	1	mitochondrial large ribosomal subunit	3 out of 281 genes, 1.1%	1
regionalization	17 out of 367 genes, 4.6%	1	hydrolase activity, acting on carbon-nitrogen (but not peptide) bonds	5 out of 418 genes, 1.2%	1	site of polarized growth	3 out of 281 genes, 1.1%	1
nucleotide metabolic process	17 out of 367 genes, 4.6%	1	ubiquitin-protein ligase activity	5 out of 418 genes, 1.2%	1	protein-DNA complex	3 out of 281 genes, 1.1%	1
nucleoside phosphate metabolic process	17 out of 367 genes, 4.6%	1	motor activity	5 out of 418 genes, 1.2%	1	actin filament	3 out of 281 genes, 1.1%	1
carboxylic acid metabolic process	17 out of 367 genes, 4.6%	1	small conjugating protein ligase activity	5 out of 418 genes, 1.2%	1	cytosolic small ribosomal subunit	3 out of 281 genes, 1.1%	1
oxoacid metabolic process	17 out of 367 genes, 4.6%	1	acid-amino acid ligase activity	5 out of 418 genes, 1.2%	1	cytoplasmic vesicle membrane	3 out of 281 genes, 1.1%	1
organic acid metabolic process	17 out of 367 genes, 4.6%	1	GTPase activity	5 out of 418 genes, 1.2%	1	late endosome	3 out of 281 genes, 1.1%	1
developmental process involved in reproduction	17 out of 367 genes, 4.6%	1	phospholipid binding	5 out of 418 genes, 1.2%	1	vesicle membrane	3 out of 281 genes, 1.1%	1
system process	17 out of 367 genes, 4.6%	1	threonine-type endopeptidase activity	4 out of 418 genes, 1.0%	0.23145	cytoplasmic vesicle part	3 out of 281 genes, 1.1%	1
neuron differentiation	17 out of 367 genes, 4.6%	1	threonine-type peptidase activity	4 out of 418 genes, 1.0%	0.23145	axon part	3 out of 281 genes, 1.1%	1
ion transport	16 out of 367 genes, 4.4%	1	peptide receptor activity	4 out of 418 genes, 1.0%	0.34991	condensed chromosome	3 out of 281 genes, 1.1%	1
cellular macromolecule catabolic process	16 out of 367 genes, 4.4%	1	G-protein coupled peptide receptor activity	4 out of 418 genes, 1.0%	0.34991	lytic vacuole	3 out of 281 genes, 1.1%	1
regulation of cell death	16 out of 367 genes, 4.4%	1	peptidase inhibitor activity	4 out of 418 genes, 1.0%	1	lysosome	3 out of 281 genes, 1.1%	1
purine nucleotide metabolic process	16 out of 367 genes, 4.4%	1	hydrolase activity, acting on carbon-nitrogen (but not peptide) bonds, in cyclic amidines	4 out of 418 genes, 1.0%	1	cell cortex part	3 out of 281 genes, 1.1%	1
protein complex subunit organization	16 out of 367 genes, 4.4%	1	peptidase regulator activity	4 out of 418 genes, 1.0%	1	cell cortex	5 out of 281 genes, 1.1%	1
cellular macromolecular complex subunit organization	16 out of 367 genes, 4.4%	1	ubiquitin protein ligase binding	4 out of 418 genes, 1.0%	1	basolateral plasma membrane	3 out of 281 genes, 1.1%	1
microtubule-based process	16 out of 367 genes, 4.4%	1	small conjugating protein ligase binding	4 out of 418 genes, 1.0%	1	synapse part	3 out of 281 genes, 1.1%	1
cell-cell signaling	16 out of 367 genes, 4.4%	1	enzyme inhibitor activity	4 out of 418 genes, 1.0%	1	intrinsic to plasma membrane	3 out of 281 genes, 1.1%	1
regulation of multicellular organismal development	16 out of 367 genes, 4.4%	1	pyridoxal phosphate binding	4 out of 418 genes, 1.0%	1	synapse	3 out of 281 genes, 1.1%	1
gamete generation	16 out of 367 genes, 4.4%	1	vitamin B6 binding	4 out of 418 genes, 1.0%	1	vacuolar proton-transporting V-type ATPase, V1 domain	2 out of 281 genes, 0.7%	1
carbohydrate derivative metabolic process	16 out of 367 genes, 4.4%	1	magnesium ion binding	4 out of 418 genes, 1.0%	1	condensed nuclear chromosome, centromeric region	2 out of 281 genes, 0.7%	1
post-embryonic development	16 out of 367 genes, 4.4%	1	cysteine-type peptidase activity	4 out of 418 genes, 1.0%	1	proteasome core complex, alpha-subunit complex	2 out of 281 genes, 0.7%	1
cell morphogenesis	16 out of 367 genes, 4.4%	1	heme binding	4 out of 418 genes, 1.0%	1	proton-transporting V-type ATPase, V1 domain	2 out of 281 genes, 0.7%	1
organ morphogenesis	16 out of 367 genes, 4.4%	1	tetrapyrrole binding	4 out of 418 genes, 1.0%	1	proton-transporting V-type ATPase, V0 domain	2 out of 281 genes, 0.7%	1
protein complex biogenesis	15 out of 367 genes, 4.1%	1	oxidoreductase activity, acting on the CH-CH group of donors, NAD or NADP as acceptor	4 out of 418 genes, 1.0%	1	Arp2/3 protein complex	2 out of 281 genes, 0.7%	1
regulation of programmed cell death	15 out of 367 genes, 4.1%	1	metallopeptidase activity	4 out of 418 genes, 1.0%	1	chromocenter	2 out of 281 genes, 0.7%	1
cell cycle phase	15 out of 367 genes, 4.1%	1	electron carrier activity	4 out of 418 genes, 1.0%	1	condensed chromosome, centromeric region	2 out of 281 genes, 0.7%	1
regulation of cell differentiation	15 out of 367 genes, 4.1%	1	oxidoreductase activity, acting on paired donors, with incorporation or reduction of molecular oxygen	4 out of 418 genes, 1.0%	1	rough endoplasmic reticulum	2 out of 281 genes, 0.7%	1
intracellular transport	15 out of 367 genes, 4.1%	1	sequence-specific DNA binding RNA polymerase II transcription factor activity	4 out of 418 genes, 1.0%	1	gap junction	2 out of 281 genes, 0.7%	1
protein localization	15 out of 367 genes, 4.1%	1	hydrolase activity, hydrolyzing O-glycosyl compounds	4 out of 418 genes, 1.0%	1	sarcoplasm	2 out of 281 genes, 0.7%	1
respiratory electron transport chain	14 out of 367 genes, 3.8%	0.02541	ATPase activity, coupled to transmembrane movement of substances	4 out of 418 genes, 1.0%	1	sarcoplasmic reticulum	2 out of 281 genes, 0.7%	1
cation transport	14 out of 367 genes, 3.8%	1	hydrolase activity, acting on acid anhydrides, catalyzing transmembrane movement of substances	4 out of 418 genes, 1.0%	1	intracellular cyclic nucleotide activated cation channel complex	2 out of 281 genes, 0.7%	1
cell fate commitment	14 out of 367 genes, 3.8%	1	tubulin binding	4 out of 418 genes, 1.0%	1	proton-transporting two-sector ATPase complex, proton-transporting domain	2 out of 281 genes, 0.7%	1
regulation of cell communication	14 out of 367 genes, 3.8%	1	ATPase activity, coupled to movement of substances	4 out of 418 genes, 1.0%	1	mitochondrial intermembrane space	2 out of 281 genes, 0.7%	1
imaginal disc development	14 out of 367 genes, 3.8%	1	primary active transmembrane transporter activity	4 out of 418 genes, 1.0%	1	lamellipodium	2 out of 281 genes, 0.7%	1
negative regulation of metabolic process	14 out of 367 genes, 3.8%	1	P-P-bond-hydrolysis-driven transmembrane transporter activity	4 out of 418 genes, 1.0%	1	organelle envelope lumen	2 out of 281 genes, 0.7%	1
positive regulation of metabolic process	14 out of 367 genes, 3.8%	1	methyltransferase activity	4 out of 418 genes, 1.0%	1	cation channel complex	2 out of 281 genes, 0.7%	1
cell projection organization	14 out of 367 genes, 3.8%	1	phosphoprotein phosphatase activity	4 out of 418 genes, 1.0%	1	microtubule	7 out of 281 genes, 2.5%	1
neuron development	14 out of 367 genes, 3.8%	1	transferase activity, transferring glycosyl groups	4 out of 418 genes, 1.0%	1	ion channel complex	2 out of 281 genes, 0.7%	1
cellular nitrogen compound biosynthetic process	13 out of 367 genes, 3.5%	1	ryanodine-sensitive calcium-release channel activity	3 out of 418 genes, 0.7%	0.26959	lysosomal membrane	2 out of 281 genes, 0.7%	1
regulation of apoptotic process	13 out of 367 genes, 3.5%	1	neuropeptide receptor activity	3 out of 418 genes, 0.7%	0.51987	mitochondrial respiratory chain complex I	2 out of 281 genes, 0.7%	1
protein complex assembly	13 out of 367 genes, 3.5%	1	carbon-sulfur lyase activity	3 out of 418 genes, 0.7%	0.51987	NADH dehydrogenase complex	2 out of 281 genes, 0.7%	1
M phase	13 out of 367 genes, 3.5%	1	neurotransmitter receptor activity	3 out of 418 genes, 0.7%	1	respiratory chain complex I	2 out of 281 genes, 0.7%	1
regulation of transcription from RNA polymerase II promoter	13 out of 367 genes, 3.5%	1	TBP-class protein binding	3 out of 418 genes, 0.7%	1	A band	2 out of 281 genes, 0.7%	1
lipid metabolic process	13 out of 367 genes, 3.5%	1	intracellular ligand-gated calcium channel activity	3 out of 418 genes, 0.7%	1	kinetochore	2 out of 281 genes, 0.7%	1
establishment of protein localization	13 out of 367 genes, 3.5%	1	DNA binding, bending	3 out of 418 genes, 0.7%	1	cell surface	2 out of 281 genes, 0.7%	1
positive regulation of macromolecule metabolic process	13 out of 367 genes, 3.5%	1	choline dehydrogenase activity	3 out of 418 genes, 0.7%	1	condensed nuclear chromosome	2 out of 281 genes, 0.7%	1
vesicle-mediated transport	13 out of 367 genes, 3.5%	1	proton-transporting ATPase activity, rotational mechanism	3 out of 418 genes, 0.7%	1	cell leading edge	2 out of 281 genes, 0.7%	1
sensory organ development	13 out of 367 genes, 3.5%	1	hydrogen-exporting ATPase activity, phosphorylative mechanism	3 out of 418 genes, 0.7%	1	cilium	2 out of 281 genes, 0.7%	1
neurological system process	13 out of 367 genes, 3.5%	1	calcium-release channel activity	3 out of 418 genes, 0.7%	1	membrane coat	2 out of 281 genes, 0.7%	1
oxidative phosphorylation	12 out of 367 genes, 3.3%	0.03866	peptidyl-prolyl cis-trans isomerase activity	3 out of 418 genes, 0.7%	1	coated membrane	2 out of 281 genes, 0.7%	1
ion transmembrane transport	12 out of 367 genes, 3.3%	0.39145	solute:sodium symporter activity	3 out of 418 genes, 0.7%	1	early endosome	2 out of 281 genes, 0.7%	1
cellular aromatic compound metabolic process	12 out of 367 genes, 3.3%	1	cis-trans isomerase activity	3 out of 418 genes, 0.7%	1	terminal button	2 out of 281 genes, 0.7%	1
positive regulation of molecular function	12 out of 367 genes, 3.3%	1	hydro-lyase activity	3 out of 418 genes, 0.7%	1	cell-substrate adherens junction	2 out of 281 genes, 0.7%	1
cellular macromolecular complex assembly	12 out of 367 genes, 3.3%	1	unfolded protein binding	3 out of 418 genes, 0.7%	1	ubiquitin ligase complex	2 out of 281 genes, 0.7%	1
negative regulation of response to stimulus	12 out of 367 genes, 3.3%	1	carbon-oxygen lyase activity	3 out of 418 genes, 0.7%	1	endosome membrane	2 out of 281 genes, 0.7%	1
cellular response to chemical stimulus	12 out of 367 genes, 3.3%	1	carbon-carbon lyase activity	3 out of 418 genes, 0.7%	1	endosomal part	2 out of 281 genes, 0.7%	1
carbohydrate derivative catabolic process	12 out of 367 genes, 3.3%	1	ATPase activity, coupled to transmembrane movement of ions, phosphorylative mechanism	3 out of 418 genes, 0.7%	1	fusome	2 out of 281 genes, 0.7%	1
heterocycle catabolic process	12 out of 367 genes, 3.3%	1	sodium ion transmembrane transporter activity	3 out of 418 genes, 0.7%	1	cell-substrate junction	2 out of 281 genes, 0.7%	1
purine ribonucleotide metabolic process	12 out of 367 genes, 3.3%	1	cation-transporting ATPase activity	3 out of 418 genes, 0.7%	1	axon terminus	2 out of 281 genes, 0.7%	1
ribonucleotide metabolic process	12 out of 367 genes, 3.3%	1	organic acid transmembrane transporter activity	3 out of 418 genes, 0.7%	1	neuron projection terminus	2 out of 281 genes, 0.7%	1
regulation of localization	12 out of 367 genes, 3.3%	1	carboxylic acid transmembrane transporter activity	3 out of 418 genes, 0.7%	1	peroxisome	2 out of 281 genes, 0.7%	1
central nervous system development	12 out of 367 genes, 3.3%	1	ATPase activity, coupled to transmembrane movement of ions	3 out of 418 genes, 0.7%	1	microbody	2 out of 281 genes, 0.7%	1
regulation of catalytic activity	12 out of 367 genes, 3.3%	1	protein tyrosine kinase activity	3 out of 418 genes, 0.7%	1	nuclear body	2 out of 281 genes, 0.7%	1
homeostatic process	12 out of 367 genes, 3.3%	1	iron-sulfur cluster binding	3 out of 418 genes, 0.7%	1	DNA-directed RNA polymerase II, holoenzyme	2 out of 281 genes, 0.7%	1
regulation of protein metabolic process	12 out of 367 genes, 3.3%	1	metal cluster binding	3 out of 418 genes, 0.7%	1	proteinaceous extracellular matrix	2 out of 281 genes, 0.7%	1
oogenesis	12 out of 367 genes, 3.3%	1	2-alkenal reductase [NAD(P)] activity	3 out of 418 genes, 0.7%	1	DNA-directed RNA polymerase complex	2 out of 281 genes, 0.7%	1
muscle structure development	12 out of 367 genes, 3.3%	1	microtubule binding	3 out of 418 genes, 0.7%	1	RNA polymerase complex	2 out of 281 genes, 0.7%	1
female gamete generation	12 out of 367 genes, 3.3%	1	ATP-dependent helicase activity	3 out of 418 genes, 0.7%	1	nuclear DNA-directed RNA polymerase complex	2 out of 281 genes, 0.7%	1
chromosome organization	12 out of 367 genes, 3.3%	1	purine NTP-dependent helicase activity	3 out of 418 genes, 0.7%	1	chromatin remodeling complex	2 out of 281 genes, 0.7%	1
behavior	12 out of 367 genes, 3.3%	1	chromatin binding	3 out of 418 genes, 0.7%	1	Golgi membrane	2 out of 281 genes, 0.7%	1
protein transport	12 out of 367 genes, 3.3%	1	nucleotidyltransferase activity	3 out of 418 genes, 0.7%	1	extracellular matrix	2 out of 281 genes, 0.7%	1
post-embryonic organ development	12 out of 367 genes, 3.3%	1	organic cyclic compound binding	3 out of 418 genes, 0.7%	1	apicolateral plasma membrane	2 out of 281 genes, 0.7%	1
negative regulation of cellular metabolic process	12 out of 367 genes, 3.3%	1	helicase activity	3 out of 418 genes, 0.7%	1	coated vesicle	2 out of 281 genes, 0.7%	1
tissue morphogenesis	12 out of 367 genes, 3.3%	1	cystathionine gamma-lyase activity	2 out of 418 genes, 0.5%	0.60315	centrosome	2 out of 281 genes, 0.7%	1
epithelium development	12 out of 367 genes, 3.3%	1	oxidoreductase activity, oxidizing metal ions, NAD or NADP as acceptor	2 out of 418 genes, 0.5%	0.60315	perinuclear region of cytoplasm	2 out of 281 genes, 0.7%	1
instar larval or pupal development	12 out of 367 genes, 3.3%	1	L-cystine L-cysteine-lyase (deaminating)	2 out of 418 genes, 0.5%	0.60315	Golgi apparatus part	2 out of 281 genes, 0.7%	1
anatomical structure formation involved in morphogenesis	12 out of 367 genes, 3.3%	1	succinate dehydrogenase activity	2 out of 418 genes, 0.5%	1	microtubule organizing center	2 out of 281 genes, 0.7%	1
cell part morphogenesis	12 out of 367 genes, 3.3%	1	succinate dehydrogenase (ubiquinone) activity	2 out of 418 genes, 0.5%	1	cell-cell junction	2 out of 281 genes, 0.7%	1
organic substance transport	11 out of 367 genes, 3.0%	1	oxidoreductase activity, oxidizing metal ions	2 out of 418 genes, 0.5%	1	integral to plasma membrane	2 out of 281 genes, 0.7%	1
cellular homeostasis	11 out of 367 genes, 3.0%	1	structural constituent of cuticle	2 out of 418 genes, 0.5%	1
brain development	11 out of 367 genes, 3.0%	1	hydroxymethyl-, formyl- and related transferase activity	2 out of 418 genes, 0.5%	1
microtubule cytoskeleton organization	11 out of 367 genes, 3.0%	1	oxidoreductase activity, acting on the CH-CH group of donors, quinone or related compound as acceptor	2 out of 418 genes, 0.5%	1
nucleobase-containing compound catabolic process	11 out of 367 genes, 3.0%	1	heat shock protein binding	2 out of 418 genes, 0.5%	1
cellular nitrogen compound catabolic process	11 out of 367 genes, 3.0%	1	endopeptidase inhibitor activity	2 out of 418 genes, 0.5%	1
regulation of cell cycle	11 out of 367 genes, 3.0%	1	monocarboxylic acid transmembrane transporter activity	2 out of 418 genes, 0.5%	1
response to DNA damage stimulus	11 out of 367 genes, 3.0%	1	cyclohydrolase activity	2 out of 418 genes, 0.5%	1
intracellular signal transduction	11 out of 367 genes, 3.0%	1	endopeptidase regulator activity	2 out of 418 genes, 0.5%	1
instar larval or pupal morphogenesis	11 out of 367 genes, 3.0%	1	aldehyde-lyase activity	2 out of 418 genes, 0.5%	1
post-embryonic morphogenesis	11 out of 367 genes, 3.0%	1	kinesin binding	2 out of 418 genes, 0.5%	1
metamorphosis	11 out of 367 genes, 3.0%	1	intracellular cAMP activated cation channel activity	2 out of 418 genes, 0.5%	1
negative regulation of macromolecule metabolic process	11 out of 367 genes, 3.0%	1	intracellular cGMP activated cation channel activity	2 out of 418 genes, 0.5%	1
neuron projection morphogenesis	11 out of 367 genes, 3.0%	1	gap junction channel activity	2 out of 418 genes, 0.5%	1
positive regulation of cellular metabolic process	11 out of 367 genes, 3.0%	1	wide pore channel activity	2 out of 418 genes, 0.5%	1
neuron projection development	11 out of 367 genes, 3.0%	1	sugar transmembrane transporter activity	2 out of 418 genes, 0.5%	1
cell projection morphogenesis	11 out of 367 genes, 3.0%	1	carbohydrate transmembrane transporter activity	2 out of 418 genes, 0.5%	1
locomotion	11 out of 367 genes, 3.0%	1	steroid binding	2 out of 418 genes, 0.5%	1
ATP synthesis coupled electron transport	10 out of 367 genes, 2.7%	0.23231	rhodopsin kinase activity	2 out of 418 genes, 0.5%	1
protein folding	10 out of 367 genes, 2.7%	1	myosin light chain kinase activity	2 out of 418 genes, 0.5%	1
nucleobase-containing compound biosynthetic process	10 out of 367 genes, 2.7%	1	extracellular ligand-gated ion channel activity	2 out of 418 genes, 0.5%	1
protein catabolic process	10 out of 367 genes, 2.7%	1	deaminase activity	2 out of 418 genes, 0.5%	1
regulation of anatomical structure size	10 out of 367 genes, 2.7%	1	intracellular cyclic nucleotide activated cation channel activity	2 out of 418 genes, 0.5%	1
purine-containing compound catabolic process	10 out of 367 genes, 2.7%	1	oxidoreductase activity, acting on the CH-NH2 group of donors	2 out of 418 genes, 0.5%	1
RNA biosynthetic process	10 out of 367 genes, 2.7%	1	rRNA binding	2 out of 418 genes, 0.5%	1
cellular amino acid metabolic process	10 out of 367 genes, 2.7%	1	cyclic nucleotide-gated ion channel activity	2 out of 418 genes, 0.5%	1
embryonic morphogenesis	10 out of 367 genes, 2.7%	1	Notch binding	2 out of 418 genes, 0.5%	1
regulation of cellular protein metabolic process	10 out of 367 genes, 2.7%	1	voltage-gated ion channel activity	2 out of 418 genes, 0.5%	1
embryo development ending in birth or egg hatching	10 out of 367 genes, 2.7%	1	voltage-gated channel activity	2 out of 418 genes, 0.5%	1
mRNA metabolic process	10 out of 367 genes, 2.7%	1	amino acid binding	2 out of 418 genes, 0.5%	1
wing disc development	10 out of 367 genes, 2.7%	1	G-protein coupled receptor binding	2 out of 418 genes, 0.5%	1
imaginal disc morphogenesis	10 out of 367 genes, 2.7%	1	peroxidase activity	2 out of 418 genes, 0.5%	1
post-embryonic organ morphogenesis	10 out of 367 genes, 2.7%	1	oxidoreductase activity, acting on peroxide as acceptor	2 out of 418 genes, 0.5%	1
cellular macromolecule localization	10 out of 367 genes, 2.7%	1	metalloendopeptidase activity	2 out of 418 genes, 0.5%	1
morphogenesis of an epithelium	10 out of 367 genes, 2.7%	1	translation elongation factor activity	2 out of 418 genes, 0.5%	1
cellular component movement	10 out of 367 genes, 2.7%	1	carboxylic acid binding	2 out of 418 genes, 0.5%	1
RNA processing	10 out of 367 genes, 2.7%	1	4 iron, 4 sulfur cluster binding	2 out of 418 genes, 0.5%	1
mitochondrial ATP synthesis coupled electron transport	9 out of 367 genes, 2.5%	0.3862	transferase activity, transferring pentosyl groups	2 out of 418 genes, 0.5%	1
metal ion transport	9 out of 367 genes, 2.5%	1	oxidoreductase activity, acting on a sulfur group of donors	2 out of 418 genes, 0.5%	1
regulation of neuron differentiation	9 out of 367 genes, 2.5%	1	antioxidant activity	2 out of 418 genes, 0.5%	1
axis specification	9 out of 367 genes, 2.5%	1	thiolester hydrolase activity	2 out of 418 genes, 0.5%	1
regulation of neurogenesis	9 out of 367 genes, 2.5%	1	single-stranded DNA binding	2 out of 418 genes, 0.5%	1
ribonucleoside metabolic process	9 out of 367 genes, 2.5%	1	amine transmembrane transporter activity	2 out of 418 genes, 0.5%	1
nucleoside metabolic process	9 out of 367 genes, 2.5%	1	structural constituent of muscle	2 out of 418 genes, 0.5%	1
skeletal muscle organ development	9 out of 367 genes, 2.5%	1	anion transmembrane transporter activity	2 out of 418 genes, 0.5%	1
positive regulation of response to stimulus	9 out of 367 genes, 2.5%	1	DNA-dependent ATPase activity	2 out of 418 genes, 0.5%	1
programmed cell death	9 out of 367 genes, 2.5%	1	monooxygenase activity	2 out of 418 genes, 0.5%	1
regulation of nervous system development	9 out of 367 genes, 2.5%	1	structure-specific DNA binding	2 out of 418 genes, 0.5%	1
cell death	9 out of 367 genes, 2.5%	1	phosphoric diester hydrolase activity	2 out of 418 genes, 0.5%	1
death	9 out of 367 genes, 2.5%	1	mRNA binding	2 out of 418 genes, 0.5%	1
purine ribonucleotide catabolic process	9 out of 367 genes, 2.5%	1	protein domain specific binding	2 out of 418 genes, 0.5%	1
ribonucleotide catabolic process	9 out of 367 genes, 2.5%	1	transferase activity, transferring hexosyl groups	2 out of 418 genes, 0.5%	1
purine nucleotide catabolic process	9 out of 367 genes, 2.5%	1	transcription cofactor activity	2 out of 418 genes, 0.5%	1
regulation of organelle organization	9 out of 367 genes, 2.5%	1	transcription factor binding transcription factor activity	2 out of 418 genes, 0.5%	1
nucleotide catabolic process	9 out of 367 genes, 2.5%	1	protein binding transcription factor activity	2 out of 418 genes, 0.5%	1
muscle organ development	9 out of 367 genes, 2.5%	1	transferase activity, transferring acyl groups	2 out of 418 genes, 0.5%	1
purine ribonucleoside triphosphate metabolic process	9 out of 367 genes, 2.5%	1	GTPase regulator activity	2 out of 418 genes, 0.5%	1
purine nucleoside triphosphate metabolic process	9 out of 367 genes, 2.5%	1	nucleoside-triphosphatase regulator activity	2 out of 418 genes, 0.5%	1
ribonucleoside triphosphate metabolic process	9 out of 367 genes, 2.5%	1
regulation of cell development	9 out of 367 genes, 2.5%	1
nucleoside triphosphate metabolic process	9 out of 367 genes, 2.5%	1
cellular lipid metabolic process	9 out of 367 genes, 2.5%	1
regulation of anatomical structure morphogenesis	9 out of 367 genes, 2.5%	1
actin cytoskeleton organization	9 out of 367 genes, 2.5%	1
actin filament-based process	9 out of 367 genes, 2.5%	1
post-embryonic appendage morphogenesis	9 out of 367 genes, 2.5%	1
imaginal disc-derived appendage morphogenesis	9 out of 367 genes, 2.5%	1
imaginal disc-derived appendage development	9 out of 367 genes, 2.5%	1
appendage morphogenesis	9 out of 367 genes, 2.5%	1
immune system process	9 out of 367 genes, 2.5%	1
appendage development	9 out of 367 genes, 2.5%	1
protein phosphorylation	9 out of 367 genes, 2.5%	1
cellular protein localization	9 out of 367 genes, 2.5%	1
eye development	9 out of 367 genes, 2.5%	1
monovalent inorganic cation transport	8 out of 367 genes, 2.2%	1
regulation of intracellular protein kinase cascade	8 out of 367 genes, 2.2%	1
translational initiation	8 out of 367 genes, 2.2%	1
DNA conformation change	8 out of 367 genes, 2.2%	1
cellular ion homeostasis	8 out of 367 genes, 2.2%	1
ribonucleoside catabolic process	8 out of 367 genes, 2.2%	1
proteolysis involved in cellular protein catabolic process	8 out of 367 genes, 2.2%	1
cellular protein catabolic process	8 out of 367 genes, 2.2%	1
nucleoside catabolic process	8 out of 367 genes, 2.2%	1
cellular chemical homeostasis	8 out of 367 genes, 2.2%	1
regulation of cellular component size	8 out of 367 genes, 2.2%	1
regulation of cell projection organization	8 out of 367 genes, 2.2%	1
ion homeostasis	8 out of 367 genes, 2.2%	1
organic acid biosynthetic process	8 out of 367 genes, 2.2%	1
carboxylic acid biosynthetic process	8 out of 367 genes, 2.2%	1
purine ribonucleoside metabolic process	8 out of 367 genes, 2.2%	1
purine nucleoside metabolic process	8 out of 367 genes, 2.2%	1
small molecule biosynthetic process	8 out of 367 genes, 2.2%	1
heterocycle biosynthetic process	8 out of 367 genes, 2.2%	1
segmentation	8 out of 367 genes, 2.2%	1
chemical homeostasis	8 out of 367 genes, 2.2%	1
cell proliferation	8 out of 367 genes, 2.2%	1
cellular response to organic substance	8 out of 367 genes, 2.2%	1
regulation of phosphate metabolic process	8 out of 367 genes, 2.2%	1
regulation of phosphorus metabolic process	8 out of 367 genes, 2.2%	1
peptidyl-amino acid modification	8 out of 367 genes, 2.2%	1
transcription, DNA-dependent	8 out of 367 genes, 2.2%	1
protein modification by small protein conjugation or removal	8 out of 367 genes, 2.2%	1
germ cell development	8 out of 367 genes, 2.2%	1
negative regulation of signal transduction	8 out of 367 genes, 2.2%	1
regulation of protein modification process	8 out of 367 genes, 2.2%	1
ribonucleoside triphosphate catabolic process	8 out of 367 genes, 2.2%	1
purine ribonucleoside triphosphate catabolic process	8 out of 367 genes, 2.2%	1
cell division	8 out of 367 genes, 2.2%	1
purine nucleoside triphosphate catabolic process	8 out of 367 genes, 2.2%	1
nucleoside triphosphate catabolic process	8 out of 367 genes, 2.2%	1
negative regulation of signaling	8 out of 367 genes, 2.2%	1
chromatin organization	8 out of 367 genes, 2.2%	1
negative regulation of cell communication	8 out of 367 genes, 2.2%	1
negative regulation of macromolecule biosynthetic process	8 out of 367 genes, 2.2%	1
intracellular protein transport	8 out of 367 genes, 2.2%	1
negative regulation of biosynthetic process	8 out of 367 genes, 2.2%	1
regulation of growth	8 out of 367 genes, 2.2%	1
carbohydrate metabolic process	8 out of 367 genes, 2.2%	1
cell morphogenesis involved in differentiation	8 out of 367 genes, 2.2%	1
aerobic respiration	7 out of 367 genes, 1.9%	1
DNA packaging	7 out of 367 genes, 1.9%	1
mitotic spindle organization	7 out of 367 genes, 1.9%	1
G-protein coupled receptor signaling pathway	7 out of 367 genes, 1.9%	1
nucleotide biosynthetic process	7 out of 367 genes, 1.9%	1
dorsal/ventral pattern formation	7 out of 367 genes, 1.9%	1
spindle organization	7 out of 367 genes, 1.9%	1
purine nucleoside catabolic process	7 out of 367 genes, 1.9%	1
purine ribonucleoside catabolic process	7 out of 367 genes, 1.9%	1
guanosine-containing compound metabolic process	7 out of 367 genes, 1.9%	1
monocarboxylic acid metabolic process	7 out of 367 genes, 1.9%	1
apoptotic process	7 out of 367 genes, 1.9%	1
positive regulation of signal transduction	7 out of 367 genes, 1.9%	1
positive regulation of signaling	7 out of 367 genes, 1.9%	1
positive regulation of cell communication	7 out of 367 genes, 1.9%	1
coenzyme metabolic process	7 out of 367 genes, 1.9%	1
negative regulation of cellular component organization	7 out of 367 genes, 1.9%	1
regulation of phosphorylation	7 out of 367 genes, 1.9%	1
protein modification by small protein conjugation	7 out of 367 genes, 1.9%	1
cofactor metabolic process	7 out of 367 genes, 1.9%	1
regulation of cell proliferation	7 out of 367 genes, 1.9%	1
multi-organism process	7 out of 367 genes, 1.9%	1
muscle cell differentiation	7 out of 367 genes, 1.9%	1
negative regulation of gene expression	7 out of 367 genes, 1.9%	1
negative regulation of cellular biosynthetic process	7 out of 367 genes, 1.9%	1
negative regulation of nucleobase-containing compound metabolic process	7 out of 367 genes, 1.9%	1
negative regulation of nitrogen compound metabolic process	7 out of 367 genes, 1.9%	1
synaptic transmission	7 out of 367 genes, 1.9%	1
transmission of nerve impulse	7 out of 367 genes, 1.9%	1
multicellular organismal signaling	7 out of 367 genes, 1.9%	1
positive regulation of nitrogen compound metabolic process	7 out of 367 genes, 1.9%	1
response to external stimulus	7 out of 367 genes, 1.9%	1
mitochondrial electron transport, NADH to ubiquinone	6 out of 367 genes, 1.6%	1
hydrogen transport	6 out of 367 genes, 1.6%	1
regulation of sequence-specific DNA binding transcription factor activity	6 out of 367 genes, 1.6%	1
purine nucleotide biosynthetic process	6 out of 367 genes, 1.6%	1
purine-containing compound biosynthetic process	6 out of 367 genes, 1.6%	1
cellular cation homeostasis	6 out of 367 genes, 1.6%	1
cellular amino acid biosynthetic process	6 out of 367 genes, 1.6%	1
regulation of tube architecture, open tracheal system	6 out of 367 genes, 1.6%	1
cation homeostasis	6 out of 367 genes, 1.6%	1
nuclear-transcribed mRNA catabolic process	6 out of 367 genes, 1.6%	1
regulation of neuron projection development	6 out of 367 genes, 1.6%	1
mRNA catabolic process	6 out of 367 genes, 1.6%	1
cell-cell signaling involved in cell fate commitment	6 out of 367 genes, 1.6%	1
positive regulation of programmed cell death	6 out of 367 genes, 1.6%	1
regulation of kinase activity	6 out of 367 genes, 1.6%	1
ubiquitin-dependent protein catabolic process	6 out of 367 genes, 1.6%	1
modification-dependent protein catabolic process	6 out of 367 genes, 1.6%	1
protein oligomerization	6 out of 367 genes, 1.6%	1
regulation of transferase activity	6 out of 367 genes, 1.6%	1
positive regulation of cell death	6 out of 367 genes, 1.6%	1
guanosine-containing compound catabolic process	6 out of 367 genes, 1.6%	1
modification-dependent macromolecule catabolic process	6 out of 367 genes, 1.6%	1
RNA catabolic process	6 out of 367 genes, 1.6%	1
cellular protein complex assembly	6 out of 367 genes, 1.6%	1
regulation of immune system process	6 out of 367 genes, 1.6%	1
regulation of cytoskeleton organization	6 out of 367 genes, 1.6%	1
regulation of mitotic cell cycle	6 out of 367 genes, 1.6%	1
embryonic pattern specification	6 out of 367 genes, 1.6%	1
regulation of protein phosphorylation	6 out of 367 genes, 1.6%	1
positive regulation of protein metabolic process	6 out of 367 genes, 1.6%	1
posttranscriptional regulation of gene expression	6 out of 367 genes, 1.6%	1
regulation of hydrolase activity	6 out of 367 genes, 1.6%	1
morphogenesis of embryonic epithelium	6 out of 367 genes, 1.6%	1
open tracheal system development	6 out of 367 genes, 1.6%	1
regulation of cellular component biogenesis	6 out of 367 genes, 1.6%	1
protein localization to organelle	6 out of 367 genes, 1.6%	1
RNA splicing	6 out of 367 genes, 1.6%	1
regulation of cell cycle process	6 out of 367 genes, 1.6%	1
negative regulation of transcription, DNA-dependent	6 out of 367 genes, 1.6%	1
response to endogenous stimulus	6 out of 367 genes, 1.6%	1
respiratory system development	6 out of 367 genes, 1.6%	1
tube development	6 out of 367 genes, 1.6%	1
regulation of transport	6 out of 367 genes, 1.6%	1
striated muscle cell differentiation	6 out of 367 genes, 1.6%	1
DNA repair	6 out of 367 genes, 1.6%	1
mRNA processing	6 out of 367 genes, 1.6%	1
negative regulation of RNA metabolic process	6 out of 367 genes, 1.6%	1
negative regulation of cellular macromolecule biosynthetic process	6 out of 367 genes, 1.6%	1
response to abiotic stimulus	6 out of 367 genes, 1.6%	1
imaginal disc-derived wing morphogenesis	6 out of 367 genes, 1.6%	1
wing disc morphogenesis	6 out of 367 genes, 1.6%	1
cell morphogenesis involved in neuron differentiation	6 out of 367 genes, 1.6%	1
calcium ion transmembrane transport	5 out of 367 genes, 1.4%	1
positive regulation of sequence-specific DNA binding transcription factor activity	5 out of 367 genes, 1.4%	1
proton transport	5 out of 367 genes, 1.4%	1
chromatin assembly	5 out of 367 genes, 1.4%	1
protein tetramerization	5 out of 367 genes, 1.4%	1
chromatin assembly or disassembly	5 out of 367 genes, 1.4%	1
cellular calcium ion homeostasis	5 out of 367 genes, 1.4%	1
calcium ion transport	5 out of 367 genes, 1.4%	1
calcium ion homeostasis	5 out of 367 genes, 1.4%	1
cellular divalent inorganic cation homeostasis	5 out of 367 genes, 1.4%	1
nucleoside monophosphate metabolic process	5 out of 367 genes, 1.4%	1
divalent inorganic cation homeostasis	5 out of 367 genes, 1.4%	1
cellular metal ion homeostasis	5 out of 367 genes, 1.4%	1
glutamine family amino acid metabolic process	5 out of 367 genes, 1.4%	1
divalent metal ion transport	5 out of 367 genes, 1.4%	1
metal ion homeostasis	5 out of 367 genes, 1.4%	1
divalent inorganic cation transport	5 out of 367 genes, 1.4%	1
negative regulation of cell cycle	5 out of 367 genes, 1.4%	1
regulation of cell size	5 out of 367 genes, 1.4%	1
regulation of cell growth	5 out of 367 genes, 1.4%	1
positive regulation of apoptotic process	5 out of 367 genes, 1.4%	1
anterior/posterior axis specification	5 out of 367 genes, 1.4%	1
fatty acid metabolic process	5 out of 367 genes, 1.4%	1
response to oxidative stress	5 out of 367 genes, 1.4%	1
digestive tract development	5 out of 367 genes, 1.4%	1
cell fate determination	5 out of 367 genes, 1.4%	1
cellular component disassembly	5 out of 367 genes, 1.4%	1
cellular component disassembly at cellular level	5 out of 367 genes, 1.4%	1
negative regulation of organelle organization	5 out of 367 genes, 1.4%	1
regulation of protein kinase activity	5 out of 367 genes, 1.4%	1
cytokinesis	5 out of 367 genes, 1.4%	1
aging	5 out of 367 genes, 1.4%	1
lateral inhibition	5 out of 367 genes, 1.4%	1
negative regulation of molecular function	5 out of 367 genes, 1.4%	1
GTP catabolic process	5 out of 367 genes, 1.4%	1
GTP metabolic process	5 out of 367 genes, 1.4%	1
negative regulation of transcription from RNA polymerase II promoter	5 out of 367 genes, 1.4%	1
immune response	5 out of 367 genes, 1.4%	1
negative regulation of cell death	5 out of 367 genes, 1.4%	1
mitosis	5 out of 367 genes, 1.4%	1
anterior/posterior pattern specification	5 out of 367 genes, 1.4%	1
nuclear division	5 out of 367 genes, 1.4%	1
positive regulation of cellular protein metabolic process	5 out of 367 genes, 1.4%	1
organelle fission	5 out of 367 genes, 1.4%	1
M phase of mitotic cell cycle	5 out of 367 genes, 1.4%	1
RNA splicing, via transesterification reactions with bulged adenosine as nucleophile	5 out of 367 genes, 1.4%	1
nuclear mRNA splicing, via spliceosome	5 out of 367 genes, 1.4%	1
protein targeting	5 out of 367 genes, 1.4%	1
RNA splicing, via transesterification reactions	5 out of 367 genes, 1.4%	1
negative regulation of cell differentiation	5 out of 367 genes, 1.4%	1
ribonucleoprotein complex biogenesis	5 out of 367 genes, 1.4%	1
protein ubiquitination	5 out of 367 genes, 1.4%	1
embryonic development via the syncytial blastoderm	5 out of 367 genes, 1.4%	1
cellular component biogenesis at cellular level	5 out of 367 genes, 1.4%	1
positive regulation of catalytic activity	5 out of 367 genes, 1.4%	1
ovarian follicle cell development	5 out of 367 genes, 1.4%	1
striated muscle cell development	5 out of 367 genes, 1.4%	1
muscle cell development	5 out of 367 genes, 1.4%	1
negative regulation of developmental process	5 out of 367 genes, 1.4%	1
chromatin modification	5 out of 367 genes, 1.4%	1
growth	5 out of 367 genes, 1.4%	1
regulation of cell morphogenesis	5 out of 367 genes, 1.4%	1
establishment or maintenance of cell polarity	5 out of 367 genes, 1.4%	1
endocytosis	5 out of 367 genes, 1.4%	1
cell motility	5 out of 367 genes, 1.4%	1
localization of cell	5 out of 367 genes, 1.4%	1
positive regulation of gene expression	5 out of 367 genes, 1.4%	1
positive regulation of nucleobase-containing compound metabolic process	5 out of 367 genes, 1.4%	1
positive regulation of cellular biosynthetic process	5 out of 367 genes, 1.4%	1
positive regulation of biosynthetic process	5 out of 367 genes, 1.4%	1
axonogenesis	5 out of 367 genes, 1.4%	1
collagen catabolic process	4 out of 367 genes, 1.1%	1
collagen metabolic process	4 out of 367 genes, 1.1%	1
multicellular organismal catabolic process	4 out of 367 genes, 1.1%	1
multicellular organismal macromolecule metabolic process	4 out of 367 genes, 1.1%	1
regulation of DNA binding	4 out of 367 genes, 1.1%	1
multicellular organismal metabolic process	4 out of 367 genes, 1.1%	1
negative regulation of immune system process	4 out of 367 genes, 1.1%	1
energy coupled proton transport, against electrochemical gradient	4 out of 367 genes, 1.1%	1
ATP hydrolysis coupled proton transport	4 out of 367 genes, 1.1%	1
response to toxin	4 out of 367 genes, 1.1%	1
nucleosome assembly	4 out of 367 genes, 1.1%	1
regulation of binding	4 out of 367 genes, 1.1%	1
regulation of peptidase activity	4 out of 367 genes, 1.1%	1
serine family amino acid metabolic process	4 out of 367 genes, 1.1%	1
purine ribonucleotide biosynthetic process	4 out of 367 genes, 1.1%	1
nucleosome organization	4 out of 367 genes, 1.1%	1
nucleoside monophosphate biosynthetic process	4 out of 367 genes, 1.1%	1
protein-DNA complex assembly	4 out of 367 genes, 1.1%	1
positive regulation of intracellular protein kinase cascade	4 out of 367 genes, 1.1%	1
forebrain development	4 out of 367 genes, 1.1%	1
chromatin remodeling	4 out of 367 genes, 1.1%	1
G2/M transition of mitotic cell cycle	4 out of 367 genes, 1.1%	1
protein-DNA complex subunit organization	4 out of 367 genes, 1.1%	1
ribonucleotide biosynthetic process	4 out of 367 genes, 1.1%	1
camera-type eye development	4 out of 367 genes, 1.1%	1
Wnt receptor signaling pathway	4 out of 367 genes, 1.1%	1
regulation of protein complex assembly	4 out of 367 genes, 1.1%	1
mitotic cell cycle checkpoint	4 out of 367 genes, 1.1%	1
regulation of reproductive process	4 out of 367 genes, 1.1%	1
regulation of protein stability	4 out of 367 genes, 1.1%	1
coenzyme biosynthetic process	4 out of 367 genes, 1.1%	1
muscle attachment	4 out of 367 genes, 1.1%	1
induction of programmed cell death	4 out of 367 genes, 1.1%	1
digestive tract morphogenesis	4 out of 367 genes, 1.1%	1
nuclear-transcribed mRNA catabolic process, nonsense-mediated decay	4 out of 367 genes, 1.1%	1
determination of adult lifespan	4 out of 367 genes, 1.1%	1
viral reproductive process	4 out of 367 genes, 1.1%	1
glucose metabolic process	4 out of 367 genes, 1.1%	1
regulation of protein localization	4 out of 367 genes, 1.1%	1
multicellular organismal aging	4 out of 367 genes, 1.1%	1
embryonic axis specification	4 out of 367 genes, 1.1%	1
nucleocytoplasmic transport	4 out of 367 genes, 1.1%	1
nuclear transport	4 out of 367 genes, 1.1%	1
alcohol metabolic process	4 out of 367 genes, 1.1%	1
cofactor biosynthetic process	4 out of 367 genes, 1.1%	1
microtubule-based movement	4 out of 367 genes, 1.1%	1
response to biotic stimulus	4 out of 367 genes, 1.1%	1
mitochondrion organization	4 out of 367 genes, 1.1%	1
negative regulation of catalytic activity	4 out of 367 genes, 1.1%	1
sulfur compound metabolic process	4 out of 367 genes, 1.1%	1
neurotransmitter transport	4 out of 367 genes, 1.1%	1
regulation of neurotransmitter levels	4 out of 367 genes, 1.1%	1
viral reproduction	4 out of 367 genes, 1.1%	1
organic acid catabolic process	4 out of 367 genes, 1.1%	1
carboxylic acid catabolic process	4 out of 367 genes, 1.1%	1
translational elongation	4 out of 367 genes, 1.1%	1
chordate embryonic development	4 out of 367 genes, 1.1%	1
ribosome biogenesis	4 out of 367 genes, 1.1%	1
hexose metabolic process	4 out of 367 genes, 1.1%	1
cell cycle checkpoint	4 out of 367 genes, 1.1%	1
regulation of cell cycle arrest	4 out of 367 genes, 1.1%	1
larval development	4 out of 367 genes, 1.1%	1
phagocytosis, engulfment	4 out of 367 genes, 1.1%	1
membrane invagination	4 out of 367 genes, 1.1%	1
regulation of cell morphogenesis involved in differentiation	4 out of 367 genes, 1.1%	1
monosaccharide metabolic process	4 out of 367 genes, 1.1%	1
cellular response to endogenous stimulus	4 out of 367 genes, 1.1%	1
small molecule catabolic process	4 out of 367 genes, 1.1%	1
sex differentiation	4 out of 367 genes, 1.1%	1
response to wounding	4 out of 367 genes, 1.1%	1
defense response	4 out of 367 genes, 1.1%	1
negative regulation of apoptotic process	4 out of 367 genes, 1.1%	1
skeletal muscle tissue development	4 out of 367 genes, 1.1%	1
negative regulation of programmed cell death	4 out of 367 genes, 1.1%	1
phagocytosis	4 out of 367 genes, 1.1%	1
regulation of developmental growth	4 out of 367 genes, 1.1%	1
positive regulation of protein modification process	4 out of 367 genes, 1.1%	1
ATP metabolic process	4 out of 367 genes, 1.1%	1
developmental maturation	4 out of 367 genes, 1.1%	1
lipid biosynthetic process	4 out of 367 genes, 1.1%	1
striated muscle tissue development	4 out of 367 genes, 1.1%	1
neuron recognition	4 out of 367 genes, 1.1%	1
positive regulation of cellular component organization	4 out of 367 genes, 1.1%	1
gland development	4 out of 367 genes, 1.1%	1
muscle tissue development	4 out of 367 genes, 1.1%	1
epithelial tube morphogenesis	4 out of 367 genes, 1.1%	1
cell recognition	4 out of 367 genes, 1.1%	1
secretion by cell	4 out of 367 genes, 1.1%	1
response to hormone stimulus	4 out of 367 genes, 1.1%	1
tube morphogenesis	4 out of 367 genes, 1.1%	1
secretion	4 out of 367 genes, 1.1%	1
dephosphorylation	4 out of 367 genes, 1.1%	1
ncRNA metabolic process	4 out of 367 genes, 1.1%	1
cell adhesion	4 out of 367 genes, 1.1%	1
biological adhesion	4 out of 367 genes, 1.1%	1
cellular membrane organization	4 out of 367 genes, 1.1%	1
membrane organization	4 out of 367 genes, 1.1%	1
cell migration	4 out of 367 genes, 1.1%	1
axon guidance	4 out of 367 genes, 1.1%	1
positive regulation of RNA metabolic process	4 out of 367 genes, 1.1%	1
positive regulation of macromolecule biosynthetic process	4 out of 367 genes, 1.1%	1
chemotaxis	4 out of 367 genes, 1.1%	1
taxis	4 out of 367 genes, 1.1%	1
negative regulation of response to biotic stimulus	3 out of 367 genes, 0.8%	0.1092
negative regulation of humoral immune response	3 out of 367 genes, 0.8%	0.1092
negative regulation of antimicrobial humoral response	3 out of 367 genes, 0.8%	0.1092
negative regulation of immune response	3 out of 367 genes, 0.8%	1
negative regulation of multi-organism process	3 out of 367 genes, 0.8%	1
positive regulation of NF-kappaB transcription factor activity	3 out of 367 genes, 0.8%	1
determination of muscle attachment site	3 out of 367 genes, 0.8%	1
foregut morphogenesis	3 out of 367 genes, 0.8%	1
purine nucleoside monophosphate biosynthetic process	3 out of 367 genes, 0.8%	1
purine ribonucleoside monophosphate biosynthetic process	3 out of 367 genes, 0.8%	1
glutamine metabolic process	3 out of 367 genes, 0.8%	1
glutamate metabolic process	3 out of 367 genes, 0.8%	1
regulation of cysteine-type endopeptidase activity involved in apoptotic process	3 out of 367 genes, 0.8%	1
regulation of antimicrobial humoral response	3 out of 367 genes, 0.8%	1
regulation of humoral immune response	3 out of 367 genes, 0.8%	1
purine nucleoside monophosphate metabolic process	3 out of 367 genes, 0.8%	1
purine ribonucleoside monophosphate metabolic process	3 out of 367 genes, 0.8%	1
cellular response to oxidative stress	3 out of 367 genes, 0.8%	1
protein homotetramerization	3 out of 367 genes, 0.8%	1
regulation of cysteine-type endopeptidase activity	3 out of 367 genes, 0.8%	1
serine family amino acid biosynthetic process	3 out of 367 genes, 0.8%	1
cytosolic calcium ion homeostasis	3 out of 367 genes, 0.8%	1
protein peptidyl-prolyl isomerization	3 out of 367 genes, 0.8%	1
cell-type specific apoptotic process	3 out of 367 genes, 0.8%	1
regulation of response to biotic stimulus	3 out of 367 genes, 0.8%	1
peptidyl-proline modification	3 out of 367 genes, 0.8%	1
pteridine-containing compound biosynthetic process	3 out of 367 genes, 0.8%	1
synaptic growth at neuromuscular junction	3 out of 367 genes, 0.8%	1
regulation of endopeptidase activity	3 out of 367 genes, 0.8%	1
purine nucleobase metabolic process	3 out of 367 genes, 0.8%	1
aromatic compound biosynthetic process	3 out of 367 genes, 0.8%	1
regulation of cytokine production	3 out of 367 genes, 0.8%	1
ribonucleoside monophosphate biosynthetic process	3 out of 367 genes, 0.8%	1
regulation of multi-organism process	3 out of 367 genes, 0.8%	1
ribonucleoside monophosphate metabolic process	3 out of 367 genes, 0.8%	1
regulation of ion transport	3 out of 367 genes, 0.8%	1
monocarboxylic acid catabolic process	3 out of 367 genes, 0.8%	1
negative regulation of kinase activity	3 out of 367 genes, 0.8%	1
protein polymerization	3 out of 367 genes, 0.8%	1
protein import into nucleus	3 out of 367 genes, 0.8%	1
retina development in camera-type eye	3 out of 367 genes, 0.8%	1
dicarboxylic acid metabolic process	3 out of 367 genes, 0.8%	1
negative regulation of transferase activity	3 out of 367 genes, 0.8%	1
nucleic acid phosphodiester bond hydrolysis	3 out of 367 genes, 0.8%	1
tube formation	3 out of 367 genes, 0.8%	1
nuclear import	3 out of 367 genes, 0.8%	1
tricarboxylic acid cycle	3 out of 367 genes, 0.8%	1
response to organic cyclic compound	3 out of 367 genes, 0.8%	1
negative regulation of microtubule polymerization or depolymerization	3 out of 367 genes, 0.8%	1
acetyl-CoA catabolic process	3 out of 367 genes, 0.8%	1
nucleobase metabolic process	3 out of 367 genes, 0.8%	1
regulation of proteolysis	3 out of 367 genes, 0.8%	1
protein localization to nucleus	3 out of 367 genes, 0.8%	1
MAPK cascade	3 out of 367 genes, 0.8%	1
induction of apoptosis	3 out of 367 genes, 0.8%	1
coenzyme catabolic process	3 out of 367 genes, 0.8%	1
regulation of microtubule polymerization or depolymerization	3 out of 367 genes, 0.8%	1
cofactor catabolic process	3 out of 367 genes, 0.8%	1
pteridine-containing compound metabolic process	3 out of 367 genes, 0.8%	1
dorsal/ventral axis specification	3 out of 367 genes, 0.8%	1
lipid transport	3 out of 367 genes, 0.8%	1
synapse assembly	3 out of 367 genes, 0.8%	1
cytoskeleton-dependent intracellular transport	3 out of 367 genes, 0.8%	1
regulation of axon extension	3 out of 367 genes, 0.8%	1
regulation of extent of cell growth	3 out of 367 genes, 0.8%	1
pigmentation	3 out of 367 genes, 0.8%	1
response to ethanol	3 out of 367 genes, 0.8%	1
sphingolipid metabolic process	3 out of 367 genes, 0.8%	1
pigment biosynthetic process	3 out of 367 genes, 0.8%	1
skeletal system development	3 out of 367 genes, 0.8%	1
muscle contraction	3 out of 367 genes, 0.8%	1
response to alcohol	3 out of 367 genes, 0.8%	1
imaginal disc-derived leg morphogenesis	3 out of 367 genes, 0.8%	1
imaginal disc-derived limb morphogenesis	3 out of 367 genes, 0.8%	1
post-embryonic limb morphogenesis	3 out of 367 genes, 0.8%	1
leg disc morphogenesis	3 out of 367 genes, 0.8%	1
organic acid transport	3 out of 367 genes, 0.8%	1
carboxylic acid transport	3 out of 367 genes, 0.8%	1
cellular modified amino acid metabolic process	3 out of 367 genes, 0.8%	1
membrane lipid metabolic process	3 out of 367 genes, 0.8%	1
regulation of microtubule cytoskeleton organization	3 out of 367 genes, 0.8%	1
acetyl-CoA metabolic process	3 out of 367 genes, 0.8%	1
centrosome organization	3 out of 367 genes, 0.8%	1
Golgi organization	3 out of 367 genes, 0.8%	1
negative regulation of cytoskeleton organization	3 out of 367 genes, 0.8%	1
leg disc development	3 out of 367 genes, 0.8%	1
muscle system process	3 out of 367 genes, 0.8%	1
microtubule organizing center organization	3 out of 367 genes, 0.8%	1
regulation of immune response	3 out of 367 genes, 0.8%	1
intracellular protein kinase cascade	3 out of 367 genes, 0.8%	1
protein import	3 out of 367 genes, 0.8%	1
protein homooligomerization	3 out of 367 genes, 0.8%	1
regulation of establishment of protein localization	3 out of 367 genes, 0.8%	1
regulation of DNA metabolic process	3 out of 367 genes, 0.8%	1
negative regulation of cell proliferation	3 out of 367 genes, 0.8%	1
SRP-dependent cotranslational protein targeting to membrane	3 out of 367 genes, 0.8%	1
limb morphogenesis	3 out of 367 genes, 0.8%	1
protein targeting to ER	3 out of 367 genes, 0.8%	1
reproductive structure development	3 out of 367 genes, 0.8%	1
establishment of protein localization in endoplasmic reticulum	3 out of 367 genes, 0.8%	1
neuromuscular junction development	3 out of 367 genes, 0.8%	1
regulation of Notch signaling pathway	3 out of 367 genes, 0.8%	1
lipid localization	3 out of 367 genes, 0.8%	1
nucleobase-containing compound transport	3 out of 367 genes, 0.8%	1
regulation of microtubule-based process	3 out of 367 genes, 0.8%	1
limb development	3 out of 367 genes, 0.8%	1
regulation of response to external stimulus	3 out of 367 genes, 0.8%	1
regulation of MAPK cascade	3 out of 367 genes, 0.8%	1
protein localization in endoplasmic reticulum	3 out of 367 genes, 0.8%	1
cotranslational protein targeting to membrane	3 out of 367 genes, 0.8%	1
regulation of actin cytoskeleton organization	3 out of 367 genes, 0.8%	1
carbohydrate catabolic process	3 out of 367 genes, 0.8%	1
regulation of actin filament-based process	3 out of 367 genes, 0.8%	1
regulation of axonogenesis	3 out of 367 genes, 0.8%	1
skeletal muscle fiber development	3 out of 367 genes, 0.8%	1
pigment metabolic process	3 out of 367 genes, 0.8%	1
protein targeting to membrane	3 out of 367 genes, 0.8%	1
ribonucleoprotein complex subunit organization	3 out of 367 genes, 0.8%	1
neurotransmitter secretion	3 out of 367 genes, 0.8%	1
wound healing	3 out of 367 genes, 0.8%	1
macromolecular complex disassembly	3 out of 367 genes, 0.8%	1
cellular macromolecular complex disassembly	3 out of 367 genes, 0.8%	1
positive regulation of protein phosphorylation	3 out of 367 genes, 0.8%	1
response to inorganic substance	3 out of 367 genes, 0.8%	1
muscle fiber development	3 out of 367 genes, 0.8%	1
transcription from RNA polymerase II promoter	3 out of 367 genes, 0.8%	1
generation of a signal involved in cell-cell signaling	3 out of 367 genes, 0.8%	1
RNA localization	3 out of 367 genes, 0.8%	1
signal release	3 out of 367 genes, 0.8%	1
positive regulation of transport	3 out of 367 genes, 0.8%	1
dendrite morphogenesis	3 out of 367 genes, 0.8%	1
transmembrane receptor protein tyrosine kinase signaling pathway	3 out of 367 genes, 0.8%	1
positive regulation of phosphorylation	3 out of 367 genes, 0.8%	1
regulation of system process	3 out of 367 genes, 0.8%	1
response to other organism	3 out of 367 genes, 0.8%	1
positive regulation of phosphorus metabolic process	3 out of 367 genes, 0.8%	1
dendrite development	3 out of 367 genes, 0.8%	1
peptidyl-lysine modification	3 out of 367 genes, 0.8%	1
positive regulation of phosphate metabolic process	3 out of 367 genes, 0.8%	1
positive regulation of cell proliferation	3 out of 367 genes, 0.8%	1
glycerolipid metabolic process	3 out of 367 genes, 0.8%	1
chromosome segregation	3 out of 367 genes, 0.8%	1
establishment of protein localization to organelle	3 out of 367 genes, 0.8%	1
oocyte development	3 out of 367 genes, 0.8%	1
urogenital system development	3 out of 367 genes, 0.8%	1
synapse organization	3 out of 367 genes, 0.8%	1
blastoderm segmentation	3 out of 367 genes, 0.8%	1
response to steroid hormone stimulus	3 out of 367 genes, 0.8%	1
ncRNA processing	3 out of 367 genes, 0.8%	1
ATP catabolic process	3 out of 367 genes, 0.8%	1
negative regulation of protein metabolic process	3 out of 367 genes, 0.8%	1
anatomical structure homeostasis	3 out of 367 genes, 0.8%	1
oocyte differentiation	3 out of 367 genes, 0.8%	1
actin filament organization	3 out of 367 genes, 0.8%	1
dorsal closure	3 out of 367 genes, 0.8%	1
protein dephosphorylation	3 out of 367 genes, 0.8%	1
cell maturation	3 out of 367 genes, 0.8%	1
heart development	3 out of 367 genes, 0.8%	1
enzyme linked receptor protein signaling pathway	3 out of 367 genes, 0.8%	1
regulation of cellular localization	3 out of 367 genes, 0.8%	1
spermatogenesis	3 out of 367 genes, 0.8%	1
sensory perception	3 out of 367 genes, 0.8%	1
organophosphate metabolic process	3 out of 367 genes, 0.8%	1
male gamete generation	3 out of 367 genes, 0.8%	1
carbohydrate derivative biosynthetic process	3 out of 367 genes, 0.8%	1
positive regulation of transcription from RNA polymerase II promoter	3 out of 367 genes, 0.8%	1
compound eye photoreceptor cell differentiation	3 out of 367 genes, 0.8%	1
developmental growth	3 out of 367 genes, 0.8%	1
cellular component assembly involved in morphogenesis	3 out of 367 genes, 0.8%	1
eye photoreceptor cell differentiation	3 out of 367 genes, 0.8%	1
cardiovascular system development	3 out of 367 genes, 0.8%	1
circulatory system development	3 out of 367 genes, 0.8%	1
regulation of response to stress	3 out of 367 genes, 0.8%	1
photoreceptor cell differentiation	3 out of 367 genes, 0.8%	1
compound eye morphogenesis	3 out of 367 genes, 0.8%	1
positive regulation of transcription, DNA-dependent	3 out of 367 genes, 0.8%	1
compound eye development	3 out of 367 genes, 0.8%	1
eye morphogenesis	3 out of 367 genes, 0.8%	1
proximal/distal axis specification	2 out of 367 genes, 0.5%	1
polarity specification of anterior/posterior axis	2 out of 367 genes, 0.5%	1
polarity specification of proximal/distal axis	2 out of 367 genes, 0.5%	1
negative regulation of RNA polymerase II transcriptional preinitiation complex assembly	2 out of 367 genes, 0.5%	1
protein-pyridoxal-5-phosphate linkage via peptidyl-N6-pyridoxal phosphate-L-lysine	2 out of 367 genes, 0.5%	1
protein-pyridoxal-5-phosphate linkage	2 out of 367 genes, 0.5%	1
protein sulfhydration	2 out of 367 genes, 0.5%	1
establishment of anatomical structure orientation	2 out of 367 genes, 0.5%	1
hydrogen sulfide metabolic process	2 out of 367 genes, 0.5%	1
hydrogen sulfide biosynthetic process	2 out of 367 genes, 0.5%	1
regulation of RNA polymerase II transcriptional preinitiation complex assembly	2 out of 367 genes, 0.5%	1
specification of axis polarity	2 out of 367 genes, 0.5%	1
GMP biosynthetic process	2 out of 367 genes, 0.5%	1
post-chaperonin tubulin folding pathway	2 out of 367 genes, 0.5%	1
cysteine biosynthetic process	2 out of 367 genes, 0.5%	1
aerobic electron transport chain	2 out of 367 genes, 0.5%	1
spinal cord patterning	2 out of 367 genes, 0.5%	1
positive regulation of DNA binding	2 out of 367 genes, 0.5%	1
tetrahydrofolate biosynthetic process	2 out of 367 genes, 0.5%	1
regulation of transcription initiation from RNA polymerase II promoter	2 out of 367 genes, 0.5%	1
regulation of DNA-dependent transcription, initiation	2 out of 367 genes, 0.5%	1
DNA catabolic process, endonucleolytic	2 out of 367 genes, 0.5%	1
succinate metabolic process	2 out of 367 genes, 0.5%	1
apoptotic DNA fragmentation	2 out of 367 genes, 0.5%	1
cysteine metabolic process	2 out of 367 genes, 0.5%	1
protein-cofactor linkage	2 out of 367 genes, 0.5%	1
regulation of nurse cell apoptotic process	2 out of 367 genes, 0.5%	1
GMP metabolic process	2 out of 367 genes, 0.5%	1
de novo' posttranslational protein folding	2 out of 367 genes, 0.5%	1
tubulin complex biogenesis	2 out of 367 genes, 0.5%	1
guanosine-containing compound biosynthetic process	2 out of 367 genes, 0.5%	1
inactivation of MAPK activity	2 out of 367 genes, 0.5%	1
regulation of fibroblast growth factor receptor signaling pathway	2 out of 367 genes, 0.5%	1
de novo' protein folding	2 out of 367 genes, 0.5%	1
endoderm development	2 out of 367 genes, 0.5%	1
apoptotic nuclear change	2 out of 367 genes, 0.5%	1
regulation of fat cell differentiation	2 out of 367 genes, 0.5%	1
cGMP metabolic process	2 out of 367 genes, 0.5%	1
hydrogen peroxide metabolic process	2 out of 367 genes, 0.5%	1
regulation of JAK-STAT cascade	2 out of 367 genes, 0.5%	1
regulation of post-embryonic development	2 out of 367 genes, 0.5%	1
regulation of muscle contraction	2 out of 367 genes, 0.5%	1
folic acid-containing compound biosynthetic process	2 out of 367 genes, 0.5%	1
intercellular transport	2 out of 367 genes, 0.5%	1
Arp2/3 complex-mediated actin nucleation	2 out of 367 genes, 0.5%	1
positive regulation of binding	2 out of 367 genes, 0.5%	1
potassium ion transport	2 out of 367 genes, 0.5%	1
activation of cysteine-type endopeptidase activity involved in apoptotic process	2 out of 367 genes, 0.5%	1
cellular component disassembly involved in apoptotic process	2 out of 367 genes, 0.5%	1
diencephalon development	2 out of 367 genes, 0.5%	1
negative regulation of MAP kinase activity	2 out of 367 genes, 0.5%	1
regulation of muscle system process	2 out of 367 genes, 0.5%	1
activation of cysteine-type endopeptidase activity	2 out of 367 genes, 0.5%	1
proximal/distal pattern formation	2 out of 367 genes, 0.5%	1
negative regulation of peptidase activity	2 out of 367 genes, 0.5%	1
regulation of lipid storage	2 out of 367 genes, 0.5%	1
positive regulation of endopeptidase activity	2 out of 367 genes, 0.5%	1
positive regulation of peptidase activity	2 out of 367 genes, 0.5%	1
lumen formation, open tracheal system	2 out of 367 genes, 0.5%	1
purine nucleoside biosynthetic process	2 out of 367 genes, 0.5%	1
positive regulation of cysteine-type endopeptidase activity involved in apoptotic process	2 out of 367 genes, 0.5%	1
actin nucleation	2 out of 367 genes, 0.5%	1
purine ribonucleoside biosynthetic process	2 out of 367 genes, 0.5%	1
positive regulation of cysteine-type endopeptidase activity	2 out of 367 genes, 0.5%	1
germarium-derived female germ-line cyst formation	2 out of 367 genes, 0.5%	1
tetrahydrofolate metabolic process	2 out of 367 genes, 0.5%	1
chitin metabolic process	2 out of 367 genes, 0.5%	1
cell cycle arrest	2 out of 367 genes, 0.5%	1
feeding behavior	2 out of 367 genes, 0.5%	1
regulation of lamellipodium assembly	2 out of 367 genes, 0.5%	1
ribonucleoside biosynthetic process	2 out of 367 genes, 0.5%	1
protein heterotetramerization	2 out of 367 genes, 0.5%	1
reactive oxygen species metabolic process	2 out of 367 genes, 0.5%	1
DNA catabolic process	2 out of 367 genes, 0.5%	1
spinal cord development	2 out of 367 genes, 0.5%	1
sulfur amino acid biosynthetic process	2 out of 367 genes, 0.5%	1
nucleoside biosynthetic process	2 out of 367 genes, 0.5%	1
peptidyl-serine phosphorylation	2 out of 367 genes, 0.5%	1
cytokine-mediated signaling pathway	2 out of 367 genes, 0.5%	1
negative regulation of cell growth	2 out of 367 genes, 0.5%	1
cellular response to radiation	2 out of 367 genes, 0.5%	1
negative regulation of protein serine/threonine kinase activity	2 out of 367 genes, 0.5%	1
mitotic cell cycle spindle assembly checkpoint	2 out of 367 genes, 0.5%	1
cyclic nucleotide metabolic process	2 out of 367 genes, 0.5%	1
regulation of metal ion transport	2 out of 367 genes, 0.5%	1
virus-host interaction	2 out of 367 genes, 0.5%	1
positive regulation of I-kappaB kinase/NF-kappaB cascade	2 out of 367 genes, 0.5%	1
spindle assembly checkpoint	2 out of 367 genes, 0.5%	1
glutamine family amino acid biosynthetic process	2 out of 367 genes, 0.5%	1
peptidyl-serine modification	2 out of 367 genes, 0.5%	1
positive regulation of actin filament polymerization	2 out of 367 genes, 0.5%	1
response to alkaloid	2 out of 367 genes, 0.5%	1
negative regulation of mitotic metaphase/anaphase transition	2 out of 367 genes, 0.5%	1
female germ-line cyst formation	2 out of 367 genes, 0.5%	1
canonical Wnt receptor signaling pathway	2 out of 367 genes, 0.5%	1
male mating behavior	2 out of 367 genes, 0.5%	1
segment specification	2 out of 367 genes, 0.5%	1
carbohydrate transport	2 out of 367 genes, 0.5%	1
positive regulation of protein polymerization	2 out of 367 genes, 0.5%	1
regulation of I-kappaB kinase/NF-kappaB cascade	2 out of 367 genes, 0.5%	1
mitotic cell cycle spindle checkpoint	2 out of 367 genes, 0.5%	1
positive regulation of reproductive process	2 out of 367 genes, 0.5%	1
JNK cascade	2 out of 367 genes, 0.5%	1
protein secretion	2 out of 367 genes, 0.5%	1
spindle checkpoint	2 out of 367 genes, 0.5%	1
hermaphrodite genitalia development	2 out of 367 genes, 0.5%	1
ribosomal small subunit biogenesis	2 out of 367 genes, 0.5%	1
interaction with host	2 out of 367 genes, 0.5%	1
nitrogen compound transport	2 out of 367 genes, 0.5%	1
mitotic spindle elongation	2 out of 367 genes, 0.5%	1
folic acid-containing compound metabolic process	2 out of 367 genes, 0.5%	1
regulation of heart contraction	2 out of 367 genes, 0.5%	1
spindle elongation	2 out of 367 genes, 0.5%	1
regulation of cell division	2 out of 367 genes, 0.5%	1
cellular response to growth factor stimulus	2 out of 367 genes, 0.5%	1
stress-activated protein kinase signaling cascade	2 out of 367 genes, 0.5%	1
stress-activated MAPK cascade	2 out of 367 genes, 0.5%	1
positive regulation of cytoskeleton organization	2 out of 367 genes, 0.5%	1
cellular response to abiotic stimulus	2 out of 367 genes, 0.5%	1
amino sugar metabolic process	2 out of 367 genes, 0.5%	1
positive regulation of protein complex assembly	2 out of 367 genes, 0.5%	1
regulation of hemocyte proliferation	2 out of 367 genes, 0.5%	1
regulation of cell fate specification	2 out of 367 genes, 0.5%	1
negative regulation of mitosis	2 out of 367 genes, 0.5%	1
eye pigmentation	2 out of 367 genes, 0.5%	1
protein heterooligomerization	2 out of 367 genes, 0.5%	1
regulation of ligase activity	2 out of 367 genes, 0.5%	1
regulation of ubiquitin-protein ligase activity	2 out of 367 genes, 0.5%	1
negative regulation of nuclear division	2 out of 367 genes, 0.5%	1
glucosamine-containing compound metabolic process	2 out of 367 genes, 0.5%	1
sulfur amino acid metabolic process	2 out of 367 genes, 0.5%	1
nuclear-transcribed mRNA catabolic process, deadenylation-dependent decay	2 out of 367 genes, 0.5%	1
apposition of dorsal and ventral imaginal disc-derived wing surfaces	2 out of 367 genes, 0.5%	1
intracellular receptor mediated signaling pathway	2 out of 367 genes, 0.5%	1
response to endoplasmic reticulum stress	2 out of 367 genes, 0.5%	1
negative regulation of MAPK cascade	2 out of 367 genes, 0.5%	1
symbiosis, encompassing mutualism through parasitism	2 out of 367 genes, 0.5%	1
interspecies interaction between organisms	2 out of 367 genes, 0.5%	1
fertilization	2 out of 367 genes, 0.5%	1
regulation of cell fate commitment	2 out of 367 genes, 0.5%	1
centrosome duplication	2 out of 367 genes, 0.5%	1
response to growth factor stimulus	2 out of 367 genes, 0.5%	1
ceramide metabolic process	2 out of 367 genes, 0.5%	1
hindbrain development	2 out of 367 genes, 0.5%	1
positive regulation of cell projection organization	2 out of 367 genes, 0.5%	1
connective tissue development	2 out of 367 genes, 0.5%	1
mitotic cell cycle G2/M transition DNA damage checkpoint	2 out of 367 genes, 0.5%	1
regulation of mitotic metaphase/anaphase transition	2 out of 367 genes, 0.5%	1
regulation of MAP kinase activity	2 out of 367 genes, 0.5%	1
sphingoid metabolic process	2 out of 367 genes, 0.5%	1
mitotic cell cycle G2/M transition checkpoint	2 out of 367 genes, 0.5%	1
glycolysis	2 out of 367 genes, 0.5%	1
negative regulation of intracellular protein kinase cascade	2 out of 367 genes, 0.5%	1
negative regulation of protein kinase activity	2 out of 367 genes, 0.5%	1
tube fusion	2 out of 367 genes, 0.5%	1
branch fusion, open tracheal system	2 out of 367 genes, 0.5%	1
sensory perception of smell	2 out of 367 genes, 0.5%	1
response to insulin stimulus	2 out of 367 genes, 0.5%	1
fatty acid biosynthetic process	2 out of 367 genes, 0.5%	1
negative regulation of microtubule depolymerization	2 out of 367 genes, 0.5%	1
developmental pigmentation	2 out of 367 genes, 0.5%	1
peptide metabolic process	2 out of 367 genes, 0.5%	1
water-soluble vitamin metabolic process	2 out of 367 genes, 0.5%	1
humoral immune response	2 out of 367 genes, 0.5%	1
oocyte fate determination	2 out of 367 genes, 0.5%	1
regulation of microtubule depolymerization	2 out of 367 genes, 0.5%	1
G2/M transition DNA damage checkpoint	2 out of 367 genes, 0.5%	1
G2/M transition checkpoint	2 out of 367 genes, 0.5%	1
negative regulation of hydrolase activity	2 out of 367 genes, 0.5%	1
regulation of cell projection assembly	2 out of 367 genes, 0.5%	1
germ-line cyst formation	2 out of 367 genes, 0.5%	1
nematode larval development	2 out of 367 genes, 0.5%	1
regulation of nucleocytoplasmic transport	2 out of 367 genes, 0.5%	1
cellular response to cytokine stimulus	2 out of 367 genes, 0.5%	1
negative regulation of protein phosphorylation	2 out of 367 genes, 0.5%	1
regulation of G2/M transition of mitotic cell cycle	2 out of 367 genes, 0.5%	1
second-messenger-mediated signaling	2 out of 367 genes, 0.5%	1
negative regulation of Notch signaling pathway	2 out of 367 genes, 0.5%	1
cytoplasm organization	2 out of 367 genes, 0.5%	1
centrosome cycle	2 out of 367 genes, 0.5%	1
sensory perception of chemical stimulus	2 out of 367 genes, 0.5%	1
chromosome condensation	2 out of 367 genes, 0.5%	1
regulation of actin filament polymerization	2 out of 367 genes, 0.5%	1
regulation of protein ubiquitination	2 out of 367 genes, 0.5%	1
response to peptide hormone stimulus	2 out of 367 genes, 0.5%	1
multicellular organismal reproductive behavior	2 out of 367 genes, 0.5%	1
negative regulation of protein complex disassembly	2 out of 367 genes, 0.5%	1
muscle cell homeostasis	2 out of 367 genes, 0.5%	1
regulation of membrane potential	2 out of 367 genes, 0.5%	1
wing disc dorsal/ventral pattern formation	2 out of 367 genes, 0.5%	1
negative regulation of multicellular organismal process	2 out of 367 genes, 0.5%	1
aminoglycan metabolic process	2 out of 367 genes, 0.5%	1
vitamin metabolic process	2 out of 367 genes, 0.5%	1
regulation of intracellular protein transport	2 out of 367 genes, 0.5%	1
regulation of tube length, open tracheal system	2 out of 367 genes, 0.5%	1
microtubule-based transport	2 out of 367 genes, 0.5%	1
regulation of protein polymerization	2 out of 367 genes, 0.5%	1
negative regulation of phosphorylation	2 out of 367 genes, 0.5%	1
proteasomal ubiquitin-dependent protein catabolic process	2 out of 367 genes, 0.5%	1
sulfur compound biosynthetic process	2 out of 367 genes, 0.5%	1
dorsal/ventral pattern formation, imaginal disc	2 out of 367 genes, 0.5%	1
response to nutrient	2 out of 367 genes, 0.5%	1
mating behavior	2 out of 367 genes, 0.5%	1
regulation of actin polymerization or depolymerization	2 out of 367 genes, 0.5%	1
proteasomal protein catabolic process	2 out of 367 genes, 0.5%	1
negative regulation of cell cycle process	2 out of 367 genes, 0.5%	1
regulation of actin filament length	2 out of 367 genes, 0.5%	1
regulation of protein complex disassembly	2 out of 367 genes, 0.5%	1
glucose catabolic process	2 out of 367 genes, 0.5%	1
negative regulation of phosphorus metabolic process	2 out of 367 genes, 0.5%	1
regulation of cell adhesion	2 out of 367 genes, 0.5%	1
RNA 3'-end processing	2 out of 367 genes, 0.5%	1
negative regulation of phosphate metabolic process	2 out of 367 genes, 0.5%	1
genitalia development	2 out of 367 genes, 0.5%	1
regulation of mitosis	2 out of 367 genes, 0.5%	1
axon midline choice point recognition	2 out of 367 genes, 0.5%	1
reproductive behavior	2 out of 367 genes, 0.5%	1
regulation of nuclear division	2 out of 367 genes, 0.5%	1
axon choice point recognition	2 out of 367 genes, 0.5%	1
glycerolipid biosynthetic process	2 out of 367 genes, 0.5%	1
cell activation	2 out of 367 genes, 0.5%	1
imaginal disc-derived wing margin morphogenesis	2 out of 367 genes, 0.5%	1
hexose catabolic process	2 out of 367 genes, 0.5%	1
monosaccharide catabolic process	2 out of 367 genes, 0.5%	1
embryonic hindgut morphogenesis	2 out of 367 genes, 0.5%	1
branching involved in open tracheal system development	2 out of 367 genes, 0.5%	1
DNA damage checkpoint	2 out of 367 genes, 0.5%	1
DNA-dependent transcription, initiation	2 out of 367 genes, 0.5%	1
mating	2 out of 367 genes, 0.5%	1
response to cytokine stimulus	2 out of 367 genes, 0.5%	1
positive regulation of cell differentiation	2 out of 367 genes, 0.5%	1
regulation of organ morphogenesis	2 out of 367 genes, 0.5%	1
hindgut morphogenesis	2 out of 367 genes, 0.5%	1
detection of stimulus	2 out of 367 genes, 0.5%	1
DNA integrity checkpoint	2 out of 367 genes, 0.5%	1
innate immune response	2 out of 367 genes, 0.5%	1
rRNA processing	2 out of 367 genes, 0.5%	1
salivary gland cell autophagic cell death	2 out of 367 genes, 0.5%	1
regulation of tube size, open tracheal system	2 out of 367 genes, 0.5%	1
regulation of protein serine/threonine kinase activity	2 out of 367 genes, 0.5%	1
gonad development	2 out of 367 genes, 0.5%	1
rRNA metabolic process	2 out of 367 genes, 0.5%	1
positive regulation of protein kinase activity	2 out of 367 genes, 0.5%	1
viral genome expression	2 out of 367 genes, 0.5%	1
viral transcription	2 out of 367 genes, 0.5%	1
positive regulation of kinase activity	2 out of 367 genes, 0.5%	1
wing disc pattern formation	2 out of 367 genes, 0.5%	1
somatic muscle development	2 out of 367 genes, 0.5%	1
histolysis	2 out of 367 genes, 0.5%	1
tissue death	2 out of 367 genes, 0.5%	1
salivary gland histolysis	2 out of 367 genes, 0.5%	1
regulation of protein transport	2 out of 367 genes, 0.5%	1
positive regulation of transferase activity	2 out of 367 genes, 0.5%	1
ameboidal cell migration	2 out of 367 genes, 0.5%	1
translational termination	2 out of 367 genes, 0.5%	1
response to temperature stimulus	2 out of 367 genes, 0.5%	1
autophagic cell death	2 out of 367 genes, 0.5%	1
neuron fate commitment	2 out of 367 genes, 0.5%	1
nucleic acid transport	2 out of 367 genes, 0.5%	1
RNA transport	2 out of 367 genes, 0.5%	1
viral infectious cycle	2 out of 367 genes, 0.5%	1
establishment of RNA localization	2 out of 367 genes, 0.5%	1
visual perception	2 out of 367 genes, 0.5%	1
positive regulation of organelle organization	2 out of 367 genes, 0.5%	1
sensory perception of light stimulus	2 out of 367 genes, 0.5%	1
morphogenesis of a branching epithelium	2 out of 367 genes, 0.5%	1
morphogenesis of a branching structure	2 out of 367 genes, 0.5%	1
cellular amino acid catabolic process	2 out of 367 genes, 0.5%	1
branching morphogenesis of a tube	2 out of 367 genes, 0.5%	1
establishment of cell polarity	2 out of 367 genes, 0.5%	1
regulation of tube size	2 out of 367 genes, 0.5%	1
non-sensory hair organization	2 out of 367 genes, 0.5%	1
imaginal disc-derived wing hair organization	2 out of 367 genes, 0.5%	1
Golgi vesicle transport	2 out of 367 genes, 0.5%	1
Malpighian tubule development	2 out of 367 genes, 0.5%	1
glycerophospholipid metabolic process	2 out of 367 genes, 0.5%	1
imaginal disc pattern formation	2 out of 367 genes, 0.5%	1
chaeta development	2 out of 367 genes, 0.5%	1
hair cell differentiation	2 out of 367 genes, 0.5%	1
organelle assembly	2 out of 367 genes, 0.5%	1
negative regulation of protein modification process	2 out of 367 genes, 0.5%	1
regulation of intracellular transport	2 out of 367 genes, 0.5%	1
embryonic organ development	2 out of 367 genes, 0.5%	1
regulation of translation	2 out of 367 genes, 0.5%	1
sarcomere organization	2 out of 367 genes, 0.5%	1
R7 cell differentiation	2 out of 367 genes, 0.5%	1
negative regulation of growth	2 out of 367 genes, 0.5%	1
regulation of interphase of mitotic cell cycle	2 out of 367 genes, 0.5%	1
spermatid development	2 out of 367 genes, 0.5%	1
germarium-derived egg chamber formation	2 out of 367 genes, 0.5%	1
gastrulation	2 out of 367 genes, 0.5%	1
mushroom body development	2 out of 367 genes, 0.5%	1
spermatid differentiation	2 out of 367 genes, 0.5%	1
renal tubule development	2 out of 367 genes, 0.5%	1
epithelial cell differentiation	2 out of 367 genes, 0.5%	1
response to drug	2 out of 367 genes, 0.5%	1
tripartite regional subdivision	2 out of 367 genes, 0.5%	1
anterior/posterior axis specification, embryo	2 out of 367 genes, 0.5%	1
epidermal cell differentiation	2 out of 367 genes, 0.5%	1
adult behavior	2 out of 367 genes, 0.5%	1
protein complex disassembly	2 out of 367 genes, 0.5%	1
cellular protein complex disassembly	2 out of 367 genes, 0.5%	1
meiosis	2 out of 367 genes, 0.5%	1
ribonucleoprotein complex assembly	2 out of 367 genes, 0.5%	1
regulation of cellular component movement	2 out of 367 genes, 0.5%	1
M phase of meiotic cell cycle	2 out of 367 genes, 0.5%	1
positive regulation of hydrolase activity	2 out of 367 genes, 0.5%	1
development of primary sexual characteristics	2 out of 367 genes, 0.5%	1
oocyte axis specification	2 out of 367 genes, 0.5%	1
regulation of Wnt receptor signaling pathway	2 out of 367 genes, 0.5%	1
cellular response to hormone stimulus	2 out of 367 genes, 0.5%	1
synaptic vesicle transport	2 out of 367 genes, 0.5%	1
olfactory behavior	2 out of 367 genes, 0.5%	1
cuticle development	2 out of 367 genes, 0.5%	1
oocyte construction	2 out of 367 genes, 0.5%	1
regulation of locomotion	2 out of 367 genes, 0.5%	1
positive regulation of developmental process	2 out of 367 genes, 0.5%	1
mesoderm development	2 out of 367 genes, 0.5%	1
salivary gland morphogenesis	2 out of 367 genes, 0.5%	1
chemosensory behavior	2 out of 367 genes, 0.5%	1
response to nutrient levels	2 out of 367 genes, 0.5%	1
behavioral interaction between organisms	2 out of 367 genes, 0.5%	1
tRNA metabolic process	2 out of 367 genes, 0.5%	1
response to extracellular stimulus	2 out of 367 genes, 0.5%	1
meiotic cell cycle	2 out of 367 genes, 0.5%	1
epidermis development	2 out of 367 genes, 0.5%	1
myofibril assembly	2 out of 367 genes, 0.5%	1
renal system development	2 out of 367 genes, 0.5%	1
gland morphogenesis	2 out of 367 genes, 0.5%	1
phospholipid metabolic process	2 out of 367 genes, 0.5%	1
salivary gland development	2 out of 367 genes, 0.5%	1
DNA replication	2 out of 367 genes, 0.5%	1
negative regulation of cellular protein metabolic process	2 out of 367 genes, 0.5%	1
hemopoiesis	2 out of 367 genes, 0.5%	1
exocrine system development	2 out of 367 genes, 0.5%	1
regulation of cellular response to stress	2 out of 367 genes, 0.5%	1
organelle localization	2 out of 367 genes, 0.5%	1
small GTPase mediated signal transduction	2 out of 367 genes, 0.5%	1
regulation of cell shape	2 out of 367 genes, 0.5%	1
compound eye photoreceptor development	2 out of 367 genes, 0.5%	1
establishment of planar polarity	2 out of 367 genes, 0.5%	1
establishment of tissue polarity	2 out of 367 genes, 0.5%	1
actomyosin structure organization	2 out of 367 genes, 0.5%	1
learning or memory	2 out of 367 genes, 0.5%	1
cognition	2 out of 367 genes, 0.5%	1
eye photoreceptor cell development	2 out of 367 genes, 0.5%	1
methylation	2 out of 367 genes, 0.5%	1
hemopoietic or lymphoid organ development	2 out of 367 genes, 0.5%	1
morphogenesis of a polarized epithelium	2 out of 367 genes, 0.5%	1
immune system development	2 out of 367 genes, 0.5%	1
photoreceptor cell development	2 out of 367 genes, 0.5%	1
response to radiation	2 out of 367 genes, 0.5%	1
locomotory behavior	2 out of 367 genes, 0.5%	1
regulation of cellular catabolic process	2 out of 367 genes, 0.5%	1
regulation of catabolic process	2 out of 367 genes, 0.5%	1
interphase	5 out of 367 genes, 1.4%	1
interphase of mitotic cell cycle	5 out of 367 genes, 1.4%	1
digestive system development	5 out of 367 genes, 1.4%	1
response to organic substance	17 out of 367 genes, 4.6%	1
