# Supplementary material for: Transcriptome assembly and expression profiling of molecular responses to cadmium toxicity in hepatopancreas of the freshwater crab Sinopotamon henanense
Source: Sci Rep. 2016 Jan 20;6:19405. doi: 10.1038/srep19405 (PMC4726346; doi:10.1038/srep19405)
Supplement: Supplementary Table S7 [file srep19405-s7.xls]

## Sheet: GO term in 7.25 vs 14.5
Supplementary Table S7. GO classification and enrichment analysis of all DEGs in comparing three Cd-treated groups with each other.
Terms of biological process for 7.25 mg/L vs 14.5 mg/L			Terms of molecular function for 7.25 mg/L vs 14.5 mg/L			Terms of cellular component for 7.25 mg/L vs 14.5 mg/L
Gene Ontology term	Cluster frequency	Corrected P-value	Gene Ontology term	Cluster frequency	Corrected P-value	Gene Ontology term	Cluster frequency	Corrected P-value
cellular process	37 out of 52 genes, 71.2%	1	catalytic activity	52 out of 75 genes, 69.3%	1	cell part	41 out of 42 genes, 97.6%	1
metabolic process	36 out of 52 genes, 69.2%	1	binding	35 out of 75 genes, 46.7%	1	cell	41 out of 42 genes, 97.6%	1
cellular metabolic process	27 out of 52 genes, 51.9%	1	hydrolase activity	22 out of 75 genes, 29.3%	1	intracellular	37 out of 42 genes, 88.1%	1
primary metabolic process	24 out of 52 genes, 46.2%	1	protein binding	16 out of 75 genes, 21.3%	1	intracellular part	36 out of 42 genes, 85.7%	1
multicellular organismal process	15 out of 52 genes, 28.8%	1	oxidoreductase activity	13 out of 75 genes, 17.3%	1	cytoplasm	29 out of 42 genes, 69.0%	0.66487
macromolecule metabolic process	14 out of 52 genes, 26.9%	1	ion binding	9 out of 75 genes, 12.0%	1	cytoplasmic part	27 out of 42 genes, 64.3%	0.04185
biological regulation	14 out of 52 genes, 26.9%	1	transferase activity	9 out of 75 genes, 12.0%	1	intracellular organelle	27 out of 42 genes, 64.3%	1
protein metabolic process	13 out of 52 genes, 25.0%	1	cation binding	8 out of 75 genes, 10.7%	1	organelle	27 out of 42 genes, 64.3%	1
cellular component organization or biogenesis	11 out of 52 genes, 21.2%	1	nucleic acid binding	8 out of 75 genes, 10.7%	1	intracellular membrane-bounded organelle	21 out of 42 genes, 50.0%	1
cellular macromolecule metabolic process	11 out of 52 genes, 21.2%	1	small molecule binding	8 out of 75 genes, 10.7%	1	membrane-bounded organelle	21 out of 42 genes, 50.0%	1
regulation of cellular process	11 out of 52 genes, 21.2%	1	transporter activity	7 out of 75 genes, 9.3%	1	intracellular organelle part	19 out of 42 genes, 45.2%	1
regulation of biological process	11 out of 52 genes, 21.2%	1	metal ion binding	7 out of 75 genes, 9.3%	1	organelle part	19 out of 42 genes, 45.2%	1
oxidation-reduction process	10 out of 52 genes, 19.2%	0.57759	transmembrane transporter activity	6 out of 75 genes, 8.0%	1	membrane	16 out of 42 genes, 38.1%	1
small molecule metabolic process	10 out of 52 genes, 19.2%	1	transition metal ion binding	6 out of 75 genes, 8.0%	1	macromolecular complex	15 out of 42 genes, 35.7%	1
cellular protein metabolic process	10 out of 52 genes, 19.2%	1	purine ribonucleoside triphosphate binding	6 out of 75 genes, 8.0%	1	organelle membrane	11 out of 42 genes, 26.2%	0.05208
localization	10 out of 52 genes, 19.2%	1	ribonucleotide binding	6 out of 75 genes, 8.0%	1	mitochondrion	11 out of 42 genes, 26.2%	0.26011
system development	10 out of 52 genes, 19.2%	1	purine ribonucleotide binding	6 out of 75 genes, 8.0%	1	protein complex	11 out of 42 genes, 26.2%	1
cellular component organization or biogenesis at cellular level	10 out of 52 genes, 19.2%	1	purine nucleotide binding	6 out of 75 genes, 8.0%	1	non-membrane-bounded organelle	10 out of 42 genes, 23.8%	1
cellular component organization	10 out of 52 genes, 19.2%	1	nucleotide binding	6 out of 75 genes, 8.0%	1	intracellular non-membrane-bounded organelle	10 out of 42 genes, 23.8%	1
multicellular organismal development	10 out of 52 genes, 19.2%	1	peptidase activity	5 out of 75 genes, 6.7%	1	organelle envelope	9 out of 42 genes, 21.4%	0.01625
response to stimulus	10 out of 52 genes, 19.2%	1	substrate-specific transporter activity	5 out of 75 genes, 6.7%	1	envelope	9 out of 42 genes, 21.4%	0.01663
anatomical structure development	10 out of 52 genes, 19.2%	1	hydrolase activity, acting on ester bonds	5 out of 75 genes, 6.7%	1	mitochondrial part	9 out of 42 genes, 21.4%	0.05236
developmental process	10 out of 52 genes, 19.2%	1	ATP binding	5 out of 75 genes, 6.7%	1	mitochondrial membrane	8 out of 42 genes, 19.0%	0.00602
catabolic process	9 out of 52 genes, 17.3%	1	adenyl nucleotide binding	5 out of 75 genes, 6.7%	1	mitochondrial envelope	8 out of 42 genes, 19.0%	0.00953
cellular biosynthetic process	9 out of 52 genes, 17.3%	1	adenyl ribonucleotide binding	5 out of 75 genes, 6.7%	1	membrane part	8 out of 42 genes, 19.0%	1
biosynthetic process	9 out of 52 genes, 17.3%	1	NADH dehydrogenase activity	4 out of 75 genes, 5.3%	0.09057	integral to membrane	7 out of 42 genes, 16.7%	1
cellular nitrogen compound metabolic process	9 out of 52 genes, 17.3%	1	oxidoreductase activity, acting on NADH or NADPH	4 out of 75 genes, 5.3%	0.35008	intrinsic to membrane	7 out of 42 genes, 16.7%	1
nitrogen compound metabolic process	9 out of 52 genes, 17.3%	1	actin binding	4 out of 75 genes, 5.3%	1	mitochondrial inner membrane	6 out of 42 genes, 14.3%	0.08154
cellular component organization at cellular level	9 out of 52 genes, 17.3%	1	peptidase activity, acting on L-amino acid peptides	4 out of 75 genes, 5.3%	1	organelle inner membrane	6 out of 42 genes, 14.3%	0.09123
cellular catabolic process	8 out of 52 genes, 15.4%	1	ion transmembrane transporter activity	4 out of 75 genes, 5.3%	1	cytoskeleton	6 out of 42 genes, 14.3%	1
nervous system development	8 out of 52 genes, 15.4%	1	cytoskeletal protein binding	4 out of 75 genes, 5.3%	1	intracellular organelle lumen	6 out of 42 genes, 14.3%	1
organic acid metabolic process	7 out of 52 genes, 13.5%	1	structural molecule activity	4 out of 75 genes, 5.3%	1	organelle lumen	6 out of 42 genes, 14.3%	1
generation of neurons	7 out of 52 genes, 13.5%	1	substrate-specific transmembrane transporter activity	4 out of 75 genes, 5.3%	1	membrane-enclosed lumen	6 out of 42 genes, 14.3%	1
neurogenesis	7 out of 52 genes, 13.5%	1	transferase activity, transferring phosphorus-containing groups	4 out of 75 genes, 5.3%	1	endoplasmic reticulum	5 out of 42 genes, 11.9%	1
organ development	7 out of 52 genes, 13.5%	1	NADH dehydrogenase (ubiquinone) activity	3 out of 75 genes, 4.0%	0.60177	cytosol	5 out of 42 genes, 11.9%	1
transport	7 out of 52 genes, 13.5%	1	NADH dehydrogenase (quinone) activity	3 out of 75 genes, 4.0%	0.60177	cytoskeletal part	5 out of 42 genes, 11.9%	1
cell differentiation	7 out of 52 genes, 13.5%	1	oxidoreductase activity, acting on NADH or NADPH, quinone or similar compound as acceptor	3 out of 75 genes, 4.0%	0.67921	nucleus	5 out of 42 genes, 11.9%	1
cellular developmental process	7 out of 52 genes, 13.5%	1	lyase activity	3 out of 75 genes, 4.0%	1	respiratory chain	4 out of 42 genes, 9.5%	0.12056
establishment of localization	7 out of 52 genes, 13.5%	1	lipid binding	3 out of 75 genes, 4.0%	1	cell projection	4 out of 42 genes, 9.5%	1
carboxylic acid metabolic process	6 out of 52 genes, 11.5%	1	cation transmembrane transporter activity	3 out of 75 genes, 4.0%	1	ribonucleoprotein complex	4 out of 42 genes, 9.5%	1
oxoacid metabolic process	6 out of 52 genes, 11.5%	1	zinc ion binding	3 out of 75 genes, 4.0%	1	lipid particle	3 out of 42 genes, 7.1%	1
cellular ketone metabolic process	6 out of 52 genes, 11.5%	1	RNA binding	3 out of 75 genes, 4.0%	1	mitochondrial matrix	3 out of 42 genes, 7.1%	1
heterocycle metabolic process	6 out of 52 genes, 11.5%	1	DNA binding	3 out of 75 genes, 4.0%	1	actin cytoskeleton	3 out of 42 genes, 7.1%	1
response to stress	6 out of 52 genes, 11.5%	1	cytochrome-c oxidase activity	2 out of 75 genes, 2.7%	1	ribosome	3 out of 42 genes, 7.1%	1
cellular component biogenesis	6 out of 52 genes, 11.5%	1	heme-copper terminal oxidase activity	2 out of 75 genes, 2.7%	1	neuron projection	3 out of 42 genes, 7.1%	1
response to chemical stimulus	6 out of 52 genes, 11.5%	1	oxidoreductase activity, acting on a heme group of donors	2 out of 75 genes, 2.7%	1	microtubule cytoskeleton	3 out of 42 genes, 7.1%	1
regulation of cellular metabolic process	6 out of 52 genes, 11.5%	1	oxidoreductase activity, acting on a heme group of donors, oxygen as acceptor	2 out of 75 genes, 2.7%	1	plasma membrane	3 out of 42 genes, 7.1%	1
regulation of metabolic process	6 out of 52 genes, 11.5%	1	hydro-lyase activity	2 out of 75 genes, 2.7%	1	cell periphery	3 out of 42 genes, 7.1%	1
generation of precursor metabolites and energy	5 out of 52 genes, 9.6%	1	unfolded protein binding	2 out of 75 genes, 2.7%	1	nuclear part	3 out of 42 genes, 7.1%	1
cell morphogenesis	5 out of 52 genes, 9.6%	1	carbon-oxygen lyase activity	2 out of 75 genes, 2.7%	1	actin filament	2 out of 42 genes, 4.8%	1
regulation of multicellular organismal process	5 out of 52 genes, 9.6%	1	pyridoxal phosphate binding	2 out of 75 genes, 2.7%	1	neuronal cell body	2 out of 42 genes, 4.8%	1
neuron differentiation	5 out of 52 genes, 9.6%	1	vitamin B6 binding	2 out of 75 genes, 2.7%	1	cell body	2 out of 42 genes, 4.8%	1
cellular component morphogenesis	5 out of 52 genes, 9.6%	1	serine-type endopeptidase activity	2 out of 75 genes, 2.7%	1	extracellular space	2 out of 42 genes, 4.8%	1
macromolecule localization	5 out of 52 genes, 9.6%	1	heme binding	2 out of 75 genes, 2.7%	1	perinuclear region of cytoplasm	2 out of 42 genes, 4.8%	1
cellular component assembly	5 out of 52 genes, 9.6%	1	monooxygenase activity	2 out of 75 genes, 2.7%	1	sarcomere	2 out of 42 genes, 4.8%	1
cellular localization	5 out of 52 genes, 9.6%	1	vitamin binding	2 out of 75 genes, 2.7%	1	contractile fiber part	2 out of 42 genes, 4.8%	1
phosphorus metabolic process	5 out of 52 genes, 9.6%	1	tetrapyrrole binding	2 out of 75 genes, 2.7%	1	myofibril	2 out of 42 genes, 4.8%	1
negative regulation of cellular process	5 out of 52 genes, 9.6%	1	structural constituent of cytoskeleton	2 out of 75 genes, 2.7%	1	contractile fiber	2 out of 42 genes, 4.8%	1
negative regulation of biological process	5 out of 52 genes, 9.6%	1	serine-type peptidase activity	2 out of 75 genes, 2.7%	1	extracellular region part	2 out of 42 genes, 4.8%	1
cell development	5 out of 52 genes, 9.6%	1	serine hydrolase activity	2 out of 75 genes, 2.7%	1	microtubule associated complex	2 out of 42 genes, 4.8%	1
gene expression	5 out of 52 genes, 9.6%	1	electron carrier activity	2 out of 75 genes, 2.7%	1	extracellular region	2 out of 42 genes, 4.8%	1
regulation of primary metabolic process	5 out of 52 genes, 9.6%	1	hydrogen ion transmembrane transporter activity	2 out of 75 genes, 2.7%	1	endomembrane system	2 out of 42 genes, 4.8%	1
anatomical structure morphogenesis	5 out of 52 genes, 9.6%	1	oxidoreductase activity, acting on paired donors, with incorporation or reduction of molecular oxygen	2 out of 75 genes, 2.7%	1	nucleoplasm	2 out of 42 genes, 4.8%	1
cellular response to stimulus	5 out of 52 genes, 9.6%	1	iron ion binding	2 out of 75 genes, 2.7%	1	nuclear lumen	2 out of 42 genes, 4.8%	1
nucleobase-containing compound metabolic process	5 out of 52 genes, 9.6%	1	ion channel activity	2 out of 75 genes, 2.7%	1
electron transport chain	4 out of 52 genes, 7.7%	0.99635	substrate-specific channel activity	2 out of 75 genes, 2.7%	1
cellular respiration	4 out of 52 genes, 7.7%	1	channel activity	2 out of 75 genes, 2.7%	1
energy derivation by oxidation of organic compounds	4 out of 52 genes, 7.7%	1	passive transmembrane transporter activity	2 out of 75 genes, 2.7%	1
regulation of cellular component biogenesis	4 out of 52 genes, 7.7%	1	endopeptidase activity	2 out of 75 genes, 2.7%	1
cellular amino acid metabolic process	4 out of 52 genes, 7.7%	1	monovalent inorganic cation transmembrane transporter activity	2 out of 75 genes, 2.7%	1
cellular macromolecule localization	4 out of 52 genes, 7.7%	1	hydrolase activity, acting on glycosyl bonds	2 out of 75 genes, 2.7%	1
regulation of multicellular organismal development	4 out of 52 genes, 7.7%	1	phospholipid binding	2 out of 75 genes, 2.7%	1
neuron projection morphogenesis	4 out of 52 genes, 7.7%	1	sequence-specific DNA binding	2 out of 75 genes, 2.7%	1
macromolecular complex subunit organization	4 out of 52 genes, 7.7%	1	structural constituent of ribosome	2 out of 75 genes, 2.7%	1
intracellular transport	4 out of 52 genes, 7.7%	1	protein homodimerization activity	2 out of 75 genes, 2.7%	1
neuron projection development	4 out of 52 genes, 7.7%	1	calcium ion binding	2 out of 75 genes, 2.7%	1
translation	4 out of 52 genes, 7.7%	1	inorganic cation transmembrane transporter activity	2 out of 75 genes, 2.7%	1
cell projection morphogenesis	4 out of 52 genes, 7.7%	1	cofactor binding	2 out of 75 genes, 2.7%	1
cell part morphogenesis	4 out of 52 genes, 7.7%	1	nucleic acid binding transcription factor activity	2 out of 75 genes, 2.7%	1
multicellular organism reproduction	4 out of 52 genes, 7.7%	1	sequence-specific DNA binding transcription factor activity	2 out of 75 genes, 2.7%	1
regulation of cellular component organization	4 out of 52 genes, 7.7%	1	enzyme binding	2 out of 75 genes, 2.7%	1
regulation of developmental process	4 out of 52 genes, 7.7%	1	identical protein binding	2 out of 75 genes, 2.7%	1
cell projection organization	4 out of 52 genes, 7.7%	1	protein dimerization activity	2 out of 75 genes, 2.7%	1
phosphorylation	4 out of 52 genes, 7.7%	1	nucleoside-triphosphatase activity	2 out of 75 genes, 2.7%	1
neuron development	4 out of 52 genes, 7.7%	1	pyrophosphatase activity	2 out of 75 genes, 2.7%	1
establishment of localization in cell	4 out of 52 genes, 7.7%	1	hydrolase activity, acting on acid anhydrides, in phosphorus-containing anhydrides	2 out of 75 genes, 2.7%	1
tissue development	4 out of 52 genes, 7.7%	1	hydrolase activity, acting on acid anhydrides	2 out of 75 genes, 2.7%	1
phosphate-containing compound metabolic process	4 out of 52 genes, 7.7%	1	kinase activity	2 out of 75 genes, 2.7%	1
cellular macromolecule biosynthetic process	4 out of 52 genes, 7.7%	1
reproduction	4 out of 52 genes, 7.7%	1
macromolecule biosynthetic process	4 out of 52 genes, 7.7%	1
positive regulation of cellular process	4 out of 52 genes, 7.7%	1
regulation of biological quality	4 out of 52 genes, 7.7%	1
positive regulation of biological process	4 out of 52 genes, 7.7%	1
regulation of nitrogen compound metabolic process	4 out of 52 genes, 7.7%	1
organelle organization	4 out of 52 genes, 7.7%	1
regulation of macromolecule metabolic process	4 out of 52 genes, 7.7%	1
ATP synthesis coupled electron transport	3 out of 52 genes, 5.8%	1
oxidative phosphorylation	3 out of 52 genes, 5.8%	1
response to drug	3 out of 52 genes, 5.8%	1
protein folding	3 out of 52 genes, 5.8%	1
cellular amino acid biosynthetic process	3 out of 52 genes, 5.8%	1
respiratory electron transport chain	3 out of 52 genes, 5.8%	1
sulfur compound metabolic process	3 out of 52 genes, 5.8%	1
actin filament organization	3 out of 52 genes, 5.8%	1
regulation of neuron differentiation	3 out of 52 genes, 5.8%	1
monocarboxylic acid metabolic process	3 out of 52 genes, 5.8%	1
regulation of cell projection organization	3 out of 52 genes, 5.8%	1
organic acid biosynthetic process	3 out of 52 genes, 5.8%	1
carboxylic acid biosynthetic process	3 out of 52 genes, 5.8%	1
regulation of neurogenesis	3 out of 52 genes, 5.8%	1
small molecule biosynthetic process	3 out of 52 genes, 5.8%	1
brain development	3 out of 52 genes, 5.8%	1
regulation of nervous system development	3 out of 52 genes, 5.8%	1
intracellular protein transport	3 out of 52 genes, 5.8%	1
regulation of cell development	3 out of 52 genes, 5.8%	1
heterocycle catabolic process	3 out of 52 genes, 5.8%	1
cellular nitrogen compound catabolic process	3 out of 52 genes, 5.8%	1
actin cytoskeleton organization	3 out of 52 genes, 5.8%	1
proteolysis	3 out of 52 genes, 5.8%	1
actin filament-based process	3 out of 52 genes, 5.8%	1
central nervous system development	3 out of 52 genes, 5.8%	1
cellular macromolecular complex subunit organization	3 out of 52 genes, 5.8%	1
purine-containing compound metabolic process	3 out of 52 genes, 5.8%	1
cellular protein localization	3 out of 52 genes, 5.8%	1
oogenesis	3 out of 52 genes, 5.8%	1
female gamete generation	3 out of 52 genes, 5.8%	1
macromolecular complex assembly	3 out of 52 genes, 5.8%	1
response to organic substance	3 out of 52 genes, 5.8%	1
protein transport	3 out of 52 genes, 5.8%	1
regulation of cell differentiation	3 out of 52 genes, 5.8%	1
regulation of cell communication	3 out of 52 genes, 5.8%	1
establishment of protein localization	3 out of 52 genes, 5.8%	1
cell morphogenesis involved in neuron differentiation	3 out of 52 genes, 5.8%	1
nucleobase-containing small molecule metabolic process	3 out of 52 genes, 5.8%	1
cell morphogenesis involved in differentiation	3 out of 52 genes, 5.8%	1
gamete generation	3 out of 52 genes, 5.8%	1
sexual reproduction	3 out of 52 genes, 5.8%	1
cytoskeleton organization	3 out of 52 genes, 5.8%	1
cellular process involved in reproduction	3 out of 52 genes, 5.8%	1
multicellular organismal reproductive process	3 out of 52 genes, 5.8%	1
regulation of signal transduction	3 out of 52 genes, 5.8%	1
protein localization	3 out of 52 genes, 5.8%	1
organic substance metabolic process	3 out of 52 genes, 5.8%	1
system process	3 out of 52 genes, 5.8%	1
regulation of signaling	3 out of 52 genes, 5.8%	1
cellular component assembly at cellular level	3 out of 52 genes, 5.8%	1
regulation of transcription, DNA-dependent	3 out of 52 genes, 5.8%	1
regulation of RNA biosynthetic process	3 out of 52 genes, 5.8%	1
regulation of response to stimulus	3 out of 52 genes, 5.8%	1
reproductive process	3 out of 52 genes, 5.8%	1
regulation of cellular macromolecule biosynthetic process	3 out of 52 genes, 5.8%	1
regulation of macromolecule biosynthetic process	3 out of 52 genes, 5.8%	1
regulation of RNA metabolic process	3 out of 52 genes, 5.8%	1
regulation of cellular biosynthetic process	3 out of 52 genes, 5.8%	1
regulation of biosynthetic process	3 out of 52 genes, 5.8%	1
regulation of nucleobase-containing compound metabolic process	3 out of 52 genes, 5.8%	1
regulation of gene expression	3 out of 52 genes, 5.8%	1
collagen catabolic process	2 out of 52 genes, 3.8%	0.57024
collagen metabolic process	2 out of 52 genes, 3.8%	0.57024
multicellular organismal catabolic process	2 out of 52 genes, 3.8%	0.57024
multicellular organismal macromolecule metabolic process	2 out of 52 genes, 3.8%	0.57024
multicellular organismal metabolic process	2 out of 52 genes, 3.8%	0.93171
regulation of lamellipodium assembly	2 out of 52 genes, 3.8%	1
aspartate family amino acid biosynthetic process	2 out of 52 genes, 3.8%	1
sulfur amino acid biosynthetic process	2 out of 52 genes, 3.8%	1
positive regulation of sequence-specific DNA binding transcription factor activity	2 out of 52 genes, 3.8%	1
sulfur amino acid metabolic process	2 out of 52 genes, 3.8%	1
positive regulation of cell projection organization	2 out of 52 genes, 3.8%	1
aspartate family amino acid metabolic process	2 out of 52 genes, 3.8%	1
monocarboxylic acid catabolic process	2 out of 52 genes, 3.8%	1
mitochondrial electron transport, NADH to ubiquinone	2 out of 52 genes, 3.8%	1
regulation of cell projection assembly	2 out of 52 genes, 3.8%	1
regulation of sequence-specific DNA binding transcription factor activity	2 out of 52 genes, 3.8%	1
sulfur compound biosynthetic process	2 out of 52 genes, 3.8%	1
response to ethanol	2 out of 52 genes, 3.8%	1
response to alcohol	2 out of 52 genes, 3.8%	1
mitochondrial ATP synthesis coupled electron transport	2 out of 52 genes, 3.8%	1
negative regulation of cell proliferation	2 out of 52 genes, 3.8%	1
regulation of actin cytoskeleton organization	2 out of 52 genes, 3.8%	1
regulation of actin filament-based process	2 out of 52 genes, 3.8%	1
wound healing	2 out of 52 genes, 3.8%	1
glucose metabolic process	2 out of 52 genes, 3.8%	1
response to inorganic substance	2 out of 52 genes, 3.8%	1
fatty acid metabolic process	2 out of 52 genes, 3.8%	1
organic acid catabolic process	2 out of 52 genes, 3.8%	1
carboxylic acid catabolic process	2 out of 52 genes, 3.8%	1
establishment of protein localization to organelle	2 out of 52 genes, 3.8%	1
hexose metabolic process	2 out of 52 genes, 3.8%	1
monosaccharide metabolic process	2 out of 52 genes, 3.8%	1
small molecule catabolic process	2 out of 52 genes, 3.8%	1
response to wounding	2 out of 52 genes, 3.8%	1
nucleobase-containing compound biosynthetic process	2 out of 52 genes, 3.8%	1
skeletal muscle tissue development	2 out of 52 genes, 3.8%	1
purine nucleoside catabolic process	2 out of 52 genes, 3.8%	1
purine ribonucleoside catabolic process	2 out of 52 genes, 3.8%	1
ribonucleoside catabolic process	2 out of 52 genes, 3.8%	1
nucleoside catabolic process	2 out of 52 genes, 3.8%	1
regulation of cytoskeleton organization	2 out of 52 genes, 3.8%	1
positive regulation of signal transduction	2 out of 52 genes, 3.8%	1
striated muscle tissue development	2 out of 52 genes, 3.8%	1
positive regulation of cellular component organization	2 out of 52 genes, 3.8%	1
muscle tissue development	2 out of 52 genes, 3.8%	1
protein targeting	2 out of 52 genes, 3.8%	1
purine ribonucleoside metabolic process	2 out of 52 genes, 3.8%	1
purine nucleoside metabolic process	2 out of 52 genes, 3.8%	1
positive regulation of signaling	2 out of 52 genes, 3.8%	1
positive regulation of cell communication	2 out of 52 genes, 3.8%	1
ribonucleoprotein complex biogenesis	2 out of 52 genes, 3.8%	1
ribonucleoside metabolic process	2 out of 52 genes, 3.8%	1
cellular component biogenesis at cellular level	2 out of 52 genes, 3.8%	1
nucleoside metabolic process	2 out of 52 genes, 3.8%	1
protein localization to organelle	2 out of 52 genes, 3.8%	1
skeletal muscle organ development	2 out of 52 genes, 3.8%	1
cellular nitrogen compound biosynthetic process	2 out of 52 genes, 3.8%	1
positive regulation of response to stimulus	2 out of 52 genes, 3.8%	1
cellular aromatic compound metabolic process	2 out of 52 genes, 3.8%	1
regulation of cell proliferation	2 out of 52 genes, 3.8%	1
positive regulation of molecular function	2 out of 52 genes, 3.8%	1
regulation of organelle organization	2 out of 52 genes, 3.8%	1
protein complex assembly	2 out of 52 genes, 3.8%	1
cellular macromolecular complex assembly	2 out of 52 genes, 3.8%	1
muscle organ development	2 out of 52 genes, 3.8%	1
purine-containing compound catabolic process	2 out of 52 genes, 3.8%	1
protein complex biogenesis	2 out of 52 genes, 3.8%	1
nucleobase-containing compound catabolic process	2 out of 52 genes, 3.8%	1
cell motility	2 out of 52 genes, 3.8%	1
localization of cell	2 out of 52 genes, 3.8%	1
carbohydrate derivative catabolic process	2 out of 52 genes, 3.8%	1
cellular lipid metabolic process	2 out of 52 genes, 3.8%	1
purine nucleotide metabolic process	2 out of 52 genes, 3.8%	1
carbohydrate metabolic process	2 out of 52 genes, 3.8%	1
protein complex subunit organization	2 out of 52 genes, 3.8%	1
regionalization	2 out of 52 genes, 3.8%	1
muscle structure development	2 out of 52 genes, 3.8%	1
lipid metabolic process	2 out of 52 genes, 3.8%	1
axonogenesis	2 out of 52 genes, 3.8%	1
cellular component movement	2 out of 52 genes, 3.8%	1
negative regulation of cellular metabolic process	2 out of 52 genes, 3.8%	1
regulation of molecular function	2 out of 52 genes, 3.8%	1
nucleotide metabolic process	2 out of 52 genes, 3.8%	1
nucleoside phosphate metabolic process	2 out of 52 genes, 3.8%	1
pattern specification process	2 out of 52 genes, 3.8%	1
negative regulation of metabolic process	2 out of 52 genes, 3.8%	1
sensory organ development	2 out of 52 genes, 3.8%	1
cellular response to stress	2 out of 52 genes, 3.8%	1
developmental process involved in reproduction	2 out of 52 genes, 3.8%	1
carbohydrate derivative metabolic process	2 out of 52 genes, 3.8%	1
neurological system process	2 out of 52 genes, 3.8%	1
locomotion	2 out of 52 genes, 3.8%	1
embryo development	2 out of 52 genes, 3.8%	1
RNA metabolic process	2 out of 52 genes, 3.8%	1
cellular protein modification process	2 out of 52 genes, 3.8%	1
protein modification process	2 out of 52 genes, 3.8%	1
macromolecule modification	2 out of 52 genes, 3.8%	1
nucleic acid metabolic process	2 out of 52 genes, 3.8%	1

## Sheet: GO term in 7.25 vs 29
Supplementary Table S7. GO classification and enrichment analysis of all DEGs in comparing three Cd-treated groups with each other.
Terms of biological process for 7.25 mg/L vs 29 mg/L			Terms of molecular function for 7.25 mg/L vs 29 mg/L			Terms of cellular component for 7.25 mg/L vs 29 mg/L
Gene Ontology term	Cluster frequency	Corrected P-value	Gene Ontology term	Cluster frequency	Corrected P-value	Gene Ontology term	Cluster frequency	Corrected P-value
metabolic process	35 out of 48 genes, 72.9%	1	catalytic activity	41 out of 62 genes, 66.1%	1	cell part	38 out of 38 genes, 100.0%	0.50446
cellular process	32 out of 48 genes, 66.7%	1	binding	28 out of 62 genes, 45.2%	1	cell	38 out of 38 genes, 100.0%	0.5115
primary metabolic process	21 out of 48 genes, 43.8%	1	hydrolase activity	17 out of 62 genes, 27.4%	1	intracellular part	34 out of 38 genes, 89.5%	1
cellular metabolic process	21 out of 48 genes, 43.8%	1	oxidoreductase activity	14 out of 62 genes, 22.6%	0.05055	intracellular	34 out of 38 genes, 89.5%	1
biological regulation	17 out of 48 genes, 35.4%	1	ion binding	11 out of 62 genes, 17.7%	1	intracellular organelle	30 out of 38 genes, 78.9%	1
regulation of biological process	14 out of 48 genes, 29.2%	1	cation binding	10 out of 62 genes, 16.1%	1	organelle	30 out of 38 genes, 78.9%	1
macromolecule metabolic process	12 out of 48 genes, 25.0%	1	metal ion binding	9 out of 62 genes, 14.5%	1	cytoplasm	27 out of 38 genes, 71.1%	0.37575
regulation of cellular process	12 out of 48 genes, 25.0%	1	nucleic acid binding	9 out of 62 genes, 14.5%	1	cytoplasmic part	26 out of 38 genes, 68.4%	0.00946
oxidation-reduction process	10 out of 48 genes, 20.8%	0.28238	small molecule binding	9 out of 62 genes, 14.5%	1	intracellular membrane-bounded organelle	22 out of 38 genes, 57.9%	1
small molecule metabolic process	10 out of 48 genes, 20.8%	1	nucleotide binding	8 out of 62 genes, 12.9%	1	membrane-bounded organelle	22 out of 38 genes, 57.9%	1
protein metabolic process	10 out of 48 genes, 20.8%	1	transition metal ion binding	7 out of 62 genes, 11.3%	1	macromolecular complex	13 out of 38 genes, 34.2%	1
response to stimulus	10 out of 48 genes, 20.8%	1	structural molecule activity	6 out of 62 genes, 9.7%	1	membrane	11 out of 38 genes, 28.9%	1
multicellular organismal process	10 out of 48 genes, 20.8%	1	protein binding	6 out of 62 genes, 9.7%	1	mitochondrion	10 out of 38 genes, 26.3%	0.29773
cellular catabolic process	9 out of 48 genes, 18.8%	1	structural constituent of ribosome	5 out of 62 genes, 8.1%	0.55594	non-membrane-bounded organelle	10 out of 38 genes, 26.3%	1
catabolic process	9 out of 48 genes, 18.8%	1	electron carrier activity	4 out of 62 genes, 6.5%	0.15629	intracellular non-membrane-bounded organelle	10 out of 38 genes, 26.3%	1
cellular component organization or biogenesis	9 out of 48 genes, 18.8%	1	oxidoreductase activity, acting on paired donors, with incorporation or reduction of molecular oxygen	4 out of 62 genes, 6.5%	0.15629	intracellular organelle part	10 out of 38 genes, 26.3%	1
cellular macromolecule metabolic process	9 out of 48 genes, 18.8%	1	iron ion binding	4 out of 62 genes, 6.5%	0.23123	organelle part	10 out of 38 genes, 26.3%	1
cellular biosynthetic process	8 out of 48 genes, 16.7%	1	peptidase activity, acting on L-amino acid peptides	4 out of 62 genes, 6.5%	1	ribonucleoprotein complex	7 out of 38 genes, 18.4%	1
biosynthetic process	8 out of 48 genes, 16.7%	1	peptidase activity	4 out of 62 genes, 6.5%	1	organelle membrane	7 out of 38 genes, 18.4%	1
cellular protein metabolic process	8 out of 48 genes, 16.7%	1	transmembrane transporter activity	4 out of 62 genes, 6.5%	1	nucleus	7 out of 38 genes, 18.4%	1
cellular component organization	8 out of 48 genes, 16.7%	1	transporter activity	4 out of 62 genes, 6.5%	1	ribosome	6 out of 38 genes, 15.8%	0.07555
developmental process	8 out of 48 genes, 16.7%	1	nucleoside-triphosphatase activity	4 out of 62 genes, 6.5%	1	membrane part	6 out of 38 genes, 15.8%	1
regulation of metabolic process	7 out of 48 genes, 14.6%	1	pyrophosphatase activity	4 out of 62 genes, 6.5%	1	protein complex	6 out of 38 genes, 15.8%	1
cellular nitrogen compound metabolic process	7 out of 48 genes, 14.6%	1	hydrolase activity, acting on acid anhydrides, in phosphorus-containing anhydrides	4 out of 62 genes, 6.5%	1	mitochondrial membrane	5 out of 38 genes, 13.2%	0.53657
nitrogen compound metabolic process	7 out of 48 genes, 14.6%	1	hydrolase activity, acting on acid anhydrides	4 out of 62 genes, 6.5%	1	mitochondrial envelope	5 out of 38 genes, 13.2%	0.69922
localization	7 out of 48 genes, 14.6%	1	purine ribonucleoside triphosphate binding	4 out of 62 genes, 6.5%	1	endoplasmic reticulum	5 out of 38 genes, 13.2%	1
cellular component organization or biogenesis at cellular level	7 out of 48 genes, 14.6%	1	ribonucleotide binding	4 out of 62 genes, 6.5%	1	organelle envelope	5 out of 38 genes, 13.2%	1
multicellular organismal development	7 out of 48 genes, 14.6%	1	purine ribonucleotide binding	4 out of 62 genes, 6.5%	1	envelope	5 out of 38 genes, 13.2%	1
regulation of biological quality	6 out of 48 genes, 12.5%	1	purine nucleotide binding	4 out of 62 genes, 6.5%	1	mitochondrial part	5 out of 38 genes, 13.2%	1
cellular response to stimulus	6 out of 48 genes, 12.5%	1	transferase activity	4 out of 62 genes, 6.5%	1	cytosol	5 out of 38 genes, 13.2%	1
transport	6 out of 48 genes, 12.5%	1	NADH dehydrogenase activity	3 out of 62 genes, 4.8%	0.39219	cell projection	4 out of 38 genes, 10.5%	1
establishment of localization	6 out of 48 genes, 12.5%	1	monooxygenase activity	3 out of 62 genes, 4.8%	0.5832	cell periphery	4 out of 38 genes, 10.5%	1
cellular component organization at cellular level	6 out of 48 genes, 12.5%	1	oxidoreductase activity, acting on NADH or NADPH	3 out of 62 genes, 4.8%	1	mitochondrial inner membrane	3 out of 38 genes, 7.9%	1
system development	6 out of 48 genes, 12.5%	1	endopeptidase activity	3 out of 62 genes, 4.8%	1	organelle inner membrane	3 out of 38 genes, 7.9%	1
anatomical structure development	6 out of 48 genes, 12.5%	1	cofactor binding	3 out of 62 genes, 4.8%	1	neuron projection	3 out of 38 genes, 7.9%	1
heterocycle catabolic process	5 out of 48 genes, 10.4%	1	ion transmembrane transporter activity	3 out of 62 genes, 4.8%	1	integral to membrane	3 out of 38 genes, 7.9%	1
cellular nitrogen compound catabolic process	5 out of 48 genes, 10.4%	1	zinc ion binding	3 out of 62 genes, 4.8%	1	intrinsic to membrane	3 out of 38 genes, 7.9%	1
translation	5 out of 48 genes, 10.4%	1	substrate-specific transmembrane transporter activity	3 out of 62 genes, 4.8%	1	plasma membrane	3 out of 38 genes, 7.9%	1
organic substance metabolic process	5 out of 48 genes, 10.4%	1	RNA binding	3 out of 62 genes, 4.8%	1	actin filament	2 out of 38 genes, 5.3%	0.72665
heterocycle metabolic process	5 out of 48 genes, 10.4%	1	substrate-specific transporter activity	3 out of 62 genes, 4.8%	1	dendrite	2 out of 38 genes, 5.3%	1
cellular macromolecule biosynthetic process	5 out of 48 genes, 10.4%	1	ATP binding	3 out of 62 genes, 4.8%	1	neuronal cell body	2 out of 38 genes, 5.3%	1
macromolecule biosynthetic process	5 out of 48 genes, 10.4%	1	adenyl nucleotide binding	3 out of 62 genes, 4.8%	1	cell body	2 out of 38 genes, 5.3%	1
cellular component biogenesis	5 out of 48 genes, 10.4%	1	adenyl ribonucleotide binding	3 out of 62 genes, 4.8%	1	perinuclear region of cytoplasm	2 out of 38 genes, 5.3%	1
response to chemical stimulus	5 out of 48 genes, 10.4%	1	serine-type endopeptidase activity	2 out of 62 genes, 3.2%	1	vacuole	2 out of 38 genes, 5.3%	1
gene expression	5 out of 48 genes, 10.4%	1	heme binding	2 out of 62 genes, 3.2%	1	axon	2 out of 38 genes, 5.3%	1
nervous system development	5 out of 48 genes, 10.4%	1	tetrapyrrole binding	2 out of 62 genes, 3.2%	1	actin cytoskeleton	2 out of 38 genes, 5.3%	1
organelle organization	5 out of 48 genes, 10.4%	1	serine-type peptidase activity	2 out of 62 genes, 3.2%	1	Golgi apparatus	2 out of 38 genes, 5.3%	1
signaling	5 out of 48 genes, 10.4%	1	serine hydrolase activity	2 out of 62 genes, 3.2%	1	endomembrane system	2 out of 38 genes, 5.3%	1
cell communication	5 out of 48 genes, 10.4%	1	gated channel activity	2 out of 62 genes, 3.2%	1	cytoskeletal part	2 out of 38 genes, 5.3%	1
regulation of cellular metabolic process	5 out of 48 genes, 10.4%	1	ion channel activity	2 out of 62 genes, 3.2%	1	cytoskeleton	2 out of 38 genes, 5.3%	1
cell differentiation	5 out of 48 genes, 10.4%	1	substrate-specific channel activity	2 out of 62 genes, 3.2%	1	membrane-enclosed lumen	2 out of 38 genes, 5.3%	1
cellular developmental process	5 out of 48 genes, 10.4%	1	channel activity	2 out of 62 genes, 3.2%	1
nucleobase-containing compound metabolic process	5 out of 48 genes, 10.4%	1	lyase activity	2 out of 62 genes, 3.2%	1
purine ribonucleotide catabolic process	4 out of 48 genes, 8.3%	1	passive transmembrane transporter activity	2 out of 62 genes, 3.2%	1
ribonucleotide catabolic process	4 out of 48 genes, 8.3%	1	hydrolase activity, acting on glycosyl bonds	2 out of 62 genes, 3.2%	1
purine nucleotide catabolic process	4 out of 48 genes, 8.3%	1	coenzyme binding	2 out of 62 genes, 3.2%	1
nucleotide catabolic process	4 out of 48 genes, 8.3%	1	helicase activity	2 out of 62 genes, 3.2%	1
protein complex assembly	4 out of 48 genes, 8.3%	1	nucleic acid binding transcription factor activity	2 out of 62 genes, 3.2%	1
purine-containing compound catabolic process	4 out of 48 genes, 8.3%	1	sequence-specific DNA binding transcription factor activity	2 out of 62 genes, 3.2%	1
protein complex biogenesis	4 out of 48 genes, 8.3%	1	cation transmembrane transporter activity	2 out of 62 genes, 3.2%	1
nucleobase-containing compound catabolic process	4 out of 48 genes, 8.3%	1	enzyme regulator activity	2 out of 62 genes, 3.2%	1
carbohydrate derivative catabolic process	4 out of 48 genes, 8.3%	1	cytoskeletal protein binding	2 out of 62 genes, 3.2%	1
purine ribonucleotide metabolic process	4 out of 48 genes, 8.3%	1	ATPase activity	2 out of 62 genes, 3.2%	1
ribonucleotide metabolic process	4 out of 48 genes, 8.3%	1	hydrolase activity, acting on ester bonds	2 out of 62 genes, 3.2%	1
purine nucleotide metabolic process	4 out of 48 genes, 8.3%	1	DNA binding	2 out of 62 genes, 3.2%	1
protein complex subunit organization	4 out of 48 genes, 8.3%	1
purine-containing compound metabolic process	4 out of 48 genes, 8.3%	1
macromolecular complex assembly	4 out of 48 genes, 8.3%	1
nucleotide metabolic process	4 out of 48 genes, 8.3%	1
nucleoside phosphate metabolic process	4 out of 48 genes, 8.3%	1
organic acid metabolic process	4 out of 48 genes, 8.3%	1
nucleobase-containing small molecule metabolic process	4 out of 48 genes, 8.3%	1
vesicle-mediated transport	4 out of 48 genes, 8.3%	1
macromolecular complex subunit organization	4 out of 48 genes, 8.3%	1
carbohydrate derivative metabolic process	4 out of 48 genes, 8.3%	1
cellular component assembly	4 out of 48 genes, 8.3%	1
signal transduction	4 out of 48 genes, 8.3%	1
neurogenesis	4 out of 48 genes, 8.3%	1
organ development	4 out of 48 genes, 8.3%	1
anatomical structure morphogenesis	4 out of 48 genes, 8.3%	1
response to inorganic substance	3 out of 48 genes, 6.2%	1
regulation of transport	3 out of 48 genes, 6.2%	1
cellular homeostasis	3 out of 48 genes, 6.2%	1
ribonucleoside triphosphate catabolic process	3 out of 48 genes, 6.2%	1
purine ribonucleoside triphosphate catabolic process	3 out of 48 genes, 6.2%	1
purine nucleoside triphosphate catabolic process	3 out of 48 genes, 6.2%	1
nucleoside triphosphate catabolic process	3 out of 48 genes, 6.2%	1
purine ribonucleoside triphosphate metabolic process	3 out of 48 genes, 6.2%	1
purine nucleoside triphosphate metabolic process	3 out of 48 genes, 6.2%	1
ribonucleoside triphosphate metabolic process	3 out of 48 genes, 6.2%	1
nucleoside triphosphate metabolic process	3 out of 48 genes, 6.2%	1
cellular lipid metabolic process	3 out of 48 genes, 6.2%	1
proteolysis	3 out of 48 genes, 6.2%	1
regulation of localization	3 out of 48 genes, 6.2%	1
regulation of catalytic activity	3 out of 48 genes, 6.2%	1
homeostatic process	3 out of 48 genes, 6.2%	1
intracellular signal transduction	3 out of 48 genes, 6.2%	1
lipid metabolic process	3 out of 48 genes, 6.2%	1
regulation of molecular function	3 out of 48 genes, 6.2%	1
regulation of cell communication	3 out of 48 genes, 6.2%	1
carboxylic acid metabolic process	3 out of 48 genes, 6.2%	1
oxoacid metabolic process	3 out of 48 genes, 6.2%	1
cellular ketone metabolic process	3 out of 48 genes, 6.2%	1
cellular response to stress	3 out of 48 genes, 6.2%	1
cell cycle process	3 out of 48 genes, 6.2%	1
intracellular transport	3 out of 48 genes, 6.2%	1
cytoskeleton organization	3 out of 48 genes, 6.2%	1
cell cycle	3 out of 48 genes, 6.2%	1
regulation of signal transduction	3 out of 48 genes, 6.2%	1
regulation of signaling	3 out of 48 genes, 6.2%	1
establishment of localization in cell	3 out of 48 genes, 6.2%	1
neuron differentiation	3 out of 48 genes, 6.2%	1
cellular component morphogenesis	3 out of 48 genes, 6.2%	1
regulation of response to stimulus	3 out of 48 genes, 6.2%	1
generation of neurons	3 out of 48 genes, 6.2%	1
cellular localization	3 out of 48 genes, 6.2%	1
response to stress	3 out of 48 genes, 6.2%	1
positive regulation of cellular process	3 out of 48 genes, 6.2%	1
negative regulation of cellular process	3 out of 48 genes, 6.2%	1
positive regulation of biological process	3 out of 48 genes, 6.2%	1
negative regulation of biological process	3 out of 48 genes, 6.2%	1
cell development	3 out of 48 genes, 6.2%	1
regulation of primary metabolic process	3 out of 48 genes, 6.2%	1
collagen catabolic process	2 out of 48 genes, 4.2%	0.45045
collagen metabolic process	2 out of 48 genes, 4.2%	0.45045
multicellular organismal catabolic process	2 out of 48 genes, 4.2%	0.45045
multicellular organismal macromolecule metabolic process	2 out of 48 genes, 4.2%	0.45045
multicellular organismal metabolic process	2 out of 48 genes, 4.2%	0.73672
response to reactive oxygen species	2 out of 48 genes, 4.2%	0.96405
regulation of nucleocytoplasmic transport	2 out of 48 genes, 4.2%	1
protein tetramerization	2 out of 48 genes, 4.2%	1
regulation of intracellular protein transport	2 out of 48 genes, 4.2%	1
cellular biogenic amine metabolic process	2 out of 48 genes, 4.2%	1
cellular amine metabolic process	2 out of 48 genes, 4.2%	1
membrane lipid metabolic process	2 out of 48 genes, 4.2%	1
amine metabolic process	2 out of 48 genes, 4.2%	1
Golgi organization	2 out of 48 genes, 4.2%	1
ATP synthesis coupled electron transport	2 out of 48 genes, 4.2%	1
regulation of protein transport	2 out of 48 genes, 4.2%	1
regulation of establishment of protein localization	2 out of 48 genes, 4.2%	1
Golgi vesicle transport	2 out of 48 genes, 4.2%	1
oxidative phosphorylation	2 out of 48 genes, 4.2%	1
regulation of intracellular transport	2 out of 48 genes, 4.2%	1
response to drug	2 out of 48 genes, 4.2%	1
regulation of protein localization	2 out of 48 genes, 4.2%	1
respiratory electron transport chain	2 out of 48 genes, 4.2%	1
response to oxidative stress	2 out of 48 genes, 4.2%	1
organic acid catabolic process	2 out of 48 genes, 4.2%	1
carboxylic acid catabolic process	2 out of 48 genes, 4.2%	1
electron transport chain	2 out of 48 genes, 4.2%	1
ATP catabolic process	2 out of 48 genes, 4.2%	1
aging	2 out of 48 genes, 4.2%	1
small molecule catabolic process	2 out of 48 genes, 4.2%	1
protein oligomerization	2 out of 48 genes, 4.2%	1
guanosine-containing compound catabolic process	2 out of 48 genes, 4.2%	1
purine nucleoside catabolic process	2 out of 48 genes, 4.2%	1
purine ribonucleoside catabolic process	2 out of 48 genes, 4.2%	1
guanosine-containing compound metabolic process	2 out of 48 genes, 4.2%	1
ribonucleoside catabolic process	2 out of 48 genes, 4.2%	1
cellular protein complex assembly	2 out of 48 genes, 4.2%	1
nucleoside catabolic process	2 out of 48 genes, 4.2%	1
monocarboxylic acid metabolic process	2 out of 48 genes, 4.2%	1
regulation of cellular component size	2 out of 48 genes, 4.2%	1
cellular respiration	2 out of 48 genes, 4.2%	1
organic acid biosynthetic process	2 out of 48 genes, 4.2%	1
carboxylic acid biosynthetic process	2 out of 48 genes, 4.2%	1
ATP metabolic process	2 out of 48 genes, 4.2%	1
regulation of cellular localization	2 out of 48 genes, 4.2%	1
purine ribonucleoside metabolic process	2 out of 48 genes, 4.2%	1
purine nucleoside metabolic process	2 out of 48 genes, 4.2%	1
ribonucleoside metabolic process	2 out of 48 genes, 4.2%	1
energy derivation by oxidation of organic compounds	2 out of 48 genes, 4.2%	1
regulation of hydrolase activity	2 out of 48 genes, 4.2%	1
small molecule biosynthetic process	2 out of 48 genes, 4.2%	1
nucleoside metabolic process	2 out of 48 genes, 4.2%	1
regulation of cellular component biogenesis	2 out of 48 genes, 4.2%	1
cellular aromatic compound metabolic process	2 out of 48 genes, 4.2%	1
regulation of anatomical structure size	2 out of 48 genes, 4.2%	1
striated muscle cell differentiation	2 out of 48 genes, 4.2%	1
regulation of cell proliferation	2 out of 48 genes, 4.2%	1
generation of precursor metabolites and energy	2 out of 48 genes, 4.2%	1
growth	2 out of 48 genes, 4.2%	1
negative regulation of signal transduction	2 out of 48 genes, 4.2%	1
brain development	2 out of 48 genes, 4.2%	1
muscle cell differentiation	2 out of 48 genes, 4.2%	1
endocytosis	2 out of 48 genes, 4.2%	1
negative regulation of signaling	2 out of 48 genes, 4.2%	1
negative regulation of cell communication	2 out of 48 genes, 4.2%	1
cellular macromolecular complex assembly	2 out of 48 genes, 4.2%	1
negative regulation of response to stimulus	2 out of 48 genes, 4.2%	1
intracellular protein transport	2 out of 48 genes, 4.2%	1
cellular macromolecule catabolic process	2 out of 48 genes, 4.2%	1
actin cytoskeleton organization	2 out of 48 genes, 4.2%	1
actin filament-based process	2 out of 48 genes, 4.2%	1
macromolecule catabolic process	2 out of 48 genes, 4.2%	1
embryo development ending in birth or egg hatching	2 out of 48 genes, 4.2%	1
carbohydrate metabolic process	2 out of 48 genes, 4.2%	1
central nervous system development	2 out of 48 genes, 4.2%	1
cellular macromolecular complex subunit organization	2 out of 48 genes, 4.2%	1
cellular protein localization	2 out of 48 genes, 4.2%	1
muscle structure development	2 out of 48 genes, 4.2%	1
axonogenesis	2 out of 48 genes, 4.2%	1
behavior	2 out of 48 genes, 4.2%	1
cellular macromolecule localization	2 out of 48 genes, 4.2%	1
protein transport	2 out of 48 genes, 4.2%	1
cellular component movement	2 out of 48 genes, 4.2%	1
establishment of protein localization	2 out of 48 genes, 4.2%	1
cell morphogenesis involved in neuron differentiation	2 out of 48 genes, 4.2%	1
anatomical structure formation involved in morphogenesis	2 out of 48 genes, 4.2%	1
neuron projection morphogenesis	2 out of 48 genes, 4.2%	1
positive regulation of cellular metabolic process	2 out of 48 genes, 4.2%	1
developmental process involved in reproduction	2 out of 48 genes, 4.2%	1
cell morphogenesis involved in differentiation	2 out of 48 genes, 4.2%	1
neuron projection development	2 out of 48 genes, 4.2%	1
positive regulation of metabolic process	2 out of 48 genes, 4.2%	1
cell projection morphogenesis	2 out of 48 genes, 4.2%	1
cell part morphogenesis	2 out of 48 genes, 4.2%	1
neurological system process	2 out of 48 genes, 4.2%	1
cellular process involved in reproduction	2 out of 48 genes, 4.2%	1
protein localization	2 out of 48 genes, 4.2%	1
regulation of cellular component organization	2 out of 48 genes, 4.2%	1
cell morphogenesis	2 out of 48 genes, 4.2%	1
cell projection organization	2 out of 48 genes, 4.2%	1
phosphorylation	2 out of 48 genes, 4.2%	1
neuron development	2 out of 48 genes, 4.2%	1
system process	2 out of 48 genes, 4.2%	1
regulation of multicellular organismal process	2 out of 48 genes, 4.2%	1
embryo development	2 out of 48 genes, 4.2%	1
cellular component assembly at cellular level	2 out of 48 genes, 4.2%	1
tissue development	2 out of 48 genes, 4.2%	1
macromolecule localization	2 out of 48 genes, 4.2%	1
reproductive process	2 out of 48 genes, 4.2%	1
phosphate-containing compound metabolic process	2 out of 48 genes, 4.2%	1
phosphorus metabolic process	2 out of 48 genes, 4.2%	1
reproduction	2 out of 48 genes, 4.2%	1
regulation of nitrogen compound metabolic process	2 out of 48 genes, 4.2%	1
regulation of macromolecule metabolic process	2 out of 48 genes, 4.2%	1

## Sheet: GO term in 14.5 vs 29
Supplementary Table S7. GO classification and enrichment analysis of all DEGs in comparing three Cd-treated groups with each other.
Terms of biological process for 14.5 mg/L vs 29 mg/L			Terms of molecular function for 14.5 mg/L vs 29 mg/L			Terms of cellular component for 14.5 mg/L vs 29 mg/L
Gene Ontology term	Cluster frequency	Corrected P-value	Gene Ontology term	Cluster frequency	Corrected P-value	Gene Ontology term	Cluster frequency	Corrected P-value
metabolic process	52 out of 67 genes, 77.6%	0.25236	catalytic activity	52 out of 79 genes, 65.8%	1	cell part	53 out of 54 genes, 98.1%	0.70905
cellular process	51 out of 67 genes, 76.1%	1	binding	44 out of 79 genes, 55.7%	1	cell	53 out of 54 genes, 98.1%	0.72116
cellular metabolic process	41 out of 67 genes, 61.2%	1	hydrolase activity	21 out of 79 genes, 26.6%	1	intracellular	49 out of 54 genes, 90.7%	1
primary metabolic process	37 out of 67 genes, 55.2%	1	protein binding	20 out of 79 genes, 25.3%	1	intracellular part	48 out of 54 genes, 88.9%	1
macromolecule metabolic process	25 out of 67 genes, 37.3%	1	oxidoreductase activity	15 out of 79 genes, 19.0%	0.28673	cytoplasm	43 out of 54 genes, 79.6%	0.00047
cellular macromolecule metabolic process	21 out of 67 genes, 31.3%	1	nucleic acid binding	12 out of 79 genes, 15.2%	1	cytoplasmic part	38 out of 54 genes, 70.4%	0.00013
protein metabolic process	20 out of 67 genes, 29.9%	1	metal ion binding	11 out of 79 genes, 13.9%	1	intracellular organelle	38 out of 54 genes, 70.4%	1
biological regulation	19 out of 67 genes, 28.4%	1	cation binding	11 out of 79 genes, 13.9%	1	organelle	38 out of 54 genes, 70.4%	1
cellular protein metabolic process	17 out of 67 genes, 25.4%	1	ion binding	11 out of 79 genes, 13.9%	1	intracellular membrane-bounded organelle	29 out of 54 genes, 53.7%	1
cellular nitrogen compound metabolic process	17 out of 67 genes, 25.4%	1	small molecule binding	11 out of 79 genes, 13.9%	1	membrane-bounded organelle	29 out of 54 genes, 53.7%	1
nitrogen compound metabolic process	17 out of 67 genes, 25.4%	1	nucleotide binding	9 out of 79 genes, 11.4%	1	intracellular organelle part	25 out of 54 genes, 46.3%	1
regulation of biological process	17 out of 67 genes, 25.4%	1	transition metal ion binding	8 out of 79 genes, 10.1%	1	organelle part	25 out of 54 genes, 46.3%	1
regulation of cellular process	16 out of 67 genes, 23.9%	1	structural molecule activity	7 out of 79 genes, 8.9%	1	macromolecular complex	20 out of 54 genes, 37.0%	1
cellular component organization or biogenesis	15 out of 67 genes, 22.4%	1	transporter activity	7 out of 79 genes, 8.9%	1	membrane	20 out of 54 genes, 37.0%	1
catabolic process	14 out of 67 genes, 20.9%	1	transmembrane transporter activity	6 out of 79 genes, 7.6%	1	mitochondrion	15 out of 54 genes, 27.8%	0.02692
cellular biosynthetic process	14 out of 67 genes, 20.9%	1	hydrolase activity, acting on ester bonds	6 out of 79 genes, 7.6%	1	non-membrane-bounded organelle	15 out of 54 genes, 27.8%	1
biosynthetic process	14 out of 67 genes, 20.9%	1	purine ribonucleoside triphosphate binding	6 out of 79 genes, 7.6%	1	intracellular non-membrane-bounded organelle	15 out of 54 genes, 27.8%	1
cellular component organization	14 out of 67 genes, 20.9%	1	ribonucleotide binding	6 out of 79 genes, 7.6%	1	organelle membrane	13 out of 54 genes, 24.1%	0.04251
multicellular organismal process	14 out of 67 genes, 20.9%	1	purine ribonucleotide binding	6 out of 79 genes, 7.6%	1	membrane part	13 out of 54 genes, 24.1%	1
cellular catabolic process	13 out of 67 genes, 19.4%	1	purine nucleotide binding	6 out of 79 genes, 7.6%	1	protein complex	13 out of 54 genes, 24.1%	1
small molecule metabolic process	13 out of 67 genes, 19.4%	1	NADH dehydrogenase activity	5 out of 79 genes, 6.3%	0.00913	nucleus	13 out of 54 genes, 24.1%	1
nucleobase-containing compound metabolic process	13 out of 67 genes, 19.4%	1	oxidoreductase activity, acting on NADH or NADPH	5 out of 79 genes, 6.3%	0.05149	cytosol	11 out of 54 genes, 20.4%	0.09944
oxidation-reduction process	11 out of 67 genes, 16.4%	1	structural constituent of ribosome	5 out of 79 genes, 6.3%	1	organelle envelope	10 out of 54 genes, 18.5%	0.02582
cellular component organization at cellular level	11 out of 67 genes, 16.4%	1	peptidase activity	5 out of 79 genes, 6.3%	1	envelope	10 out of 54 genes, 18.5%	0.02647
cellular component organization or biogenesis at cellular level	11 out of 67 genes, 16.4%	1	RNA binding	5 out of 79 genes, 6.3%	1	mitochondrial part	10 out of 54 genes, 18.5%	0.08905
response to stimulus	11 out of 67 genes, 16.4%	1	substrate-specific transporter activity	5 out of 79 genes, 6.3%	1	membrane-enclosed lumen	10 out of 54 genes, 18.5%	1
cellular component biogenesis	10 out of 67 genes, 14.9%	1	ATP binding	5 out of 79 genes, 6.3%	1	mitochondrial membrane	9 out of 54 genes, 16.7%	0.00646
gene expression	10 out of 67 genes, 14.9%	1	adenyl nucleotide binding	5 out of 79 genes, 6.3%	1	mitochondrial envelope	9 out of 54 genes, 16.7%	0.01068
regulation of metabolic process	10 out of 67 genes, 14.9%	1	adenyl ribonucleotide binding	5 out of 79 genes, 6.3%	1	integral to membrane	9 out of 54 genes, 16.7%	1
multicellular organismal development	10 out of 67 genes, 14.9%	1	transferase activity	5 out of 79 genes, 6.3%	1	intrinsic to membrane	9 out of 54 genes, 16.7%	1
developmental process	10 out of 67 genes, 14.9%	1	NADH dehydrogenase (ubiquinone) activity	4 out of 79 genes, 5.1%	0.06354	intracellular organelle lumen	9 out of 54 genes, 16.7%	1
macromolecular complex subunit organization	9 out of 67 genes, 13.4%	1	NADH dehydrogenase (quinone) activity	4 out of 79 genes, 5.1%	0.06354	organelle lumen	9 out of 54 genes, 16.7%	1
nucleic acid metabolic process	9 out of 67 genes, 13.4%	1	oxidoreductase activity, acting on NADH or NADPH, quinone or similar compound as acceptor	4 out of 79 genes, 5.1%	0.07502	mitochondrial inner membrane	7 out of 54 genes, 13.0%	0.0577
system development	9 out of 67 genes, 13.4%	1	cofactor binding	4 out of 79 genes, 5.1%	1	organelle inner membrane	7 out of 54 genes, 13.0%	0.06558
anatomical structure development	9 out of 67 genes, 13.4%	1	enzyme binding	4 out of 79 genes, 5.1%	1	ribonucleoprotein complex	7 out of 54 genes, 13.0%	1
carboxylic acid metabolic process	8 out of 67 genes, 11.9%	1	cation transmembrane transporter activity	4 out of 79 genes, 5.1%	1	cytoskeleton	7 out of 54 genes, 13.0%	1
oxoacid metabolic process	8 out of 67 genes, 11.9%	1	peptidase activity, acting on L-amino acid peptides	4 out of 79 genes, 5.1%	1	nuclear part	7 out of 54 genes, 13.0%	1
organic acid metabolic process	8 out of 67 genes, 11.9%	1	ion transmembrane transporter activity	4 out of 79 genes, 5.1%	1	respiratory chain	6 out of 54 genes, 11.1%	0.0035
cellular ketone metabolic process	8 out of 67 genes, 11.9%	1	ligase activity	4 out of 79 genes, 5.1%	1	plasma membrane	6 out of 54 genes, 11.1%	1
cellular macromolecule biosynthetic process	8 out of 67 genes, 11.9%	1	zinc ion binding	4 out of 79 genes, 5.1%	1	nuclear lumen	6 out of 54 genes, 11.1%	1
regulation of cellular metabolic process	8 out of 67 genes, 11.9%	1	substrate-specific transmembrane transporter activity	4 out of 79 genes, 5.1%	1	cell periphery	6 out of 54 genes, 11.1%	1
transport	8 out of 67 genes, 11.9%	1	DNA binding	4 out of 79 genes, 5.1%	1	ribosome	5 out of 54 genes, 9.3%	1
establishment of localization	8 out of 67 genes, 11.9%	1	nucleoside-triphosphatase activity	4 out of 79 genes, 5.1%	1	endoplasmic reticulum	5 out of 54 genes, 9.3%	1
localization	8 out of 67 genes, 11.9%	1	pyrophosphatase activity	4 out of 79 genes, 5.1%	1	nucleolus	5 out of 54 genes, 9.3%	1
protein complex subunit organization	7 out of 67 genes, 10.4%	1	hydrolase activity, acting on acid anhydrides, in phosphorus-containing anhydrides	4 out of 79 genes, 5.1%	1	microtubule cytoskeleton	4 out of 54 genes, 7.4%	1
macromolecular complex assembly	7 out of 67 genes, 10.4%	1	hydrolase activity, acting on acid anhydrides	4 out of 79 genes, 5.1%	1	actin cytoskeleton	3 out of 54 genes, 5.6%	1
translation	7 out of 67 genes, 10.4%	1	iron ion binding	3 out of 79 genes, 3.8%	1	endomembrane system	3 out of 54 genes, 5.6%	1
cellular component assembly	7 out of 67 genes, 10.4%	1	lyase activity	3 out of 79 genes, 3.8%	1	cell projection	3 out of 54 genes, 5.6%	1
phosphorus metabolic process	7 out of 67 genes, 10.4%	1	monovalent inorganic cation transmembrane transporter activity	3 out of 79 genes, 3.8%	1	nucleoplasm	3 out of 54 genes, 5.6%	1
electron transport chain	6 out of 67 genes, 9.0%	0.05328	inorganic cation transmembrane transporter activity	3 out of 79 genes, 3.8%	1	cytoskeletal part	3 out of 54 genes, 5.6%	1
generation of precursor metabolites and energy	6 out of 67 genes, 9.0%	1	phosphatase activity	3 out of 79 genes, 3.8%	1	cytosolic small ribosomal subunit	2 out of 54 genes, 3.7%	1
protein complex biogenesis	6 out of 67 genes, 9.0%	1	protein dimerization activity	3 out of 79 genes, 3.8%	1	small ribosomal subunit	2 out of 54 genes, 3.7%	1
cellular macromolecule catabolic process	6 out of 67 genes, 9.0%	1	phosphoric ester hydrolase activity	3 out of 79 genes, 3.8%	1	cytosolic ribosome	2 out of 54 genes, 3.7%	1
macromolecule catabolic process	6 out of 67 genes, 9.0%	1	cytoskeletal protein binding	3 out of 79 genes, 3.8%	1	perinuclear region of cytoplasm	2 out of 54 genes, 3.7%	1
cellular macromolecular complex subunit organization	6 out of 67 genes, 9.0%	1	cytochrome-c oxidase activity	2 out of 79 genes, 2.5%	1	cytosolic part	2 out of 54 genes, 3.7%	1
RNA metabolic process	6 out of 67 genes, 9.0%	1	heme-copper terminal oxidase activity	2 out of 79 genes, 2.5%	1	axon	2 out of 54 genes, 3.7%	1
phosphate-containing compound metabolic process	6 out of 67 genes, 9.0%	1	oxidoreductase activity, acting on a heme group of donors	2 out of 79 genes, 2.5%	1	lipid particle	2 out of 54 genes, 3.7%	1
reproduction	6 out of 67 genes, 9.0%	1	oxidoreductase activity, acting on a heme group of donors, oxygen as acceptor	2 out of 79 genes, 2.5%	1	ribosomal subunit	2 out of 54 genes, 3.7%	1
positive regulation of cellular process	6 out of 67 genes, 9.0%	1	unfolded protein binding	2 out of 79 genes, 2.5%	1	mitochondrial matrix	2 out of 54 genes, 3.7%	1
regulation of biological quality	6 out of 67 genes, 9.0%	1	pyridoxal phosphate binding	2 out of 79 genes, 2.5%	1	neuron projection	2 out of 54 genes, 3.7%	1
positive regulation of biological process	6 out of 67 genes, 9.0%	1	vitamin B6 binding	2 out of 79 genes, 2.5%	1	Golgi apparatus	2 out of 54 genes, 3.7%	1
cellular protein modification process	6 out of 67 genes, 9.0%	1	serine-type endopeptidase activity	2 out of 79 genes, 2.5%	1	chromosomal part	2 out of 54 genes, 3.7%	1
protein modification process	6 out of 67 genes, 9.0%	1	flavin adenine dinucleotide binding	2 out of 79 genes, 2.5%	1	chromosome	2 out of 54 genes, 3.7%	1
macromolecule modification	6 out of 67 genes, 9.0%	1	vitamin binding	2 out of 79 genes, 2.5%	1
nervous system development	6 out of 67 genes, 9.0%	1	structural constituent of cytoskeleton	2 out of 79 genes, 2.5%	1
organelle organization	6 out of 67 genes, 9.0%	1	serine-type peptidase activity	2 out of 79 genes, 2.5%	1
regulation of primary metabolic process	6 out of 67 genes, 9.0%	1	serine hydrolase activity	2 out of 79 genes, 2.5%	1
cellular response to stimulus	6 out of 67 genes, 9.0%	1	electron carrier activity	2 out of 79 genes, 2.5%	1
oxidative phosphorylation	5 out of 67 genes, 7.5%	0.06282	hydrogen ion transmembrane transporter activity	2 out of 79 genes, 2.5%	1
protein folding	5 out of 67 genes, 7.5%	0.16589	oxidoreductase activity, acting on CH-OH group of donors	2 out of 79 genes, 2.5%	1
cellular respiration	5 out of 67 genes, 7.5%	1	oxidoreductase activity, acting on the CH-CH group of donors	2 out of 79 genes, 2.5%	1
energy derivation by oxidation of organic compounds	5 out of 67 genes, 7.5%	1	endopeptidase activity	2 out of 79 genes, 2.5%	1
protein complex assembly	5 out of 67 genes, 7.5%	1	isomerase activity	2 out of 79 genes, 2.5%	1
cellular amino acid metabolic process	5 out of 67 genes, 7.5%	1	acid-amino acid ligase activity	2 out of 79 genes, 2.5%	1
mRNA metabolic process	5 out of 67 genes, 7.5%	1	coenzyme binding	2 out of 79 genes, 2.5%	1
RNA processing	5 out of 67 genes, 7.5%	1	helicase activity	2 out of 79 genes, 2.5%	1
intracellular transport	5 out of 67 genes, 7.5%	1	phospholipid binding	2 out of 79 genes, 2.5%	1
organic substance metabolic process	5 out of 67 genes, 7.5%	1	ligase activity, forming carbon-nitrogen bonds	2 out of 79 genes, 2.5%	1
heterocycle metabolic process	5 out of 67 genes, 7.5%	1	protein homodimerization activity	2 out of 79 genes, 2.5%	1
phosphorylation	5 out of 67 genes, 7.5%	1	calcium ion binding	2 out of 79 genes, 2.5%	1
establishment of localization in cell	5 out of 67 genes, 7.5%	1	actin binding	2 out of 79 genes, 2.5%	1
cellular localization	5 out of 67 genes, 7.5%	1	transferase activity, transferring glycosyl groups	2 out of 79 genes, 2.5%	1
response to stress	5 out of 67 genes, 7.5%	1	active transmembrane transporter activity	2 out of 79 genes, 2.5%	1
negative regulation of cellular process	5 out of 67 genes, 7.5%	1	lipid binding	2 out of 79 genes, 2.5%	1
regulation of nitrogen compound metabolic process	5 out of 67 genes, 7.5%	1	identical protein binding	2 out of 79 genes, 2.5%	1
negative regulation of biological process	5 out of 67 genes, 7.5%	1	ATPase activity, coupled	2 out of 79 genes, 2.5%	1
signaling	5 out of 67 genes, 7.5%	1	enzyme regulator activity	2 out of 79 genes, 2.5%	1
organ development	5 out of 67 genes, 7.5%	1	ATPase activity	2 out of 79 genes, 2.5%	1
cell communication	5 out of 67 genes, 7.5%	1
ATP synthesis coupled electron transport	4 out of 67 genes, 6.0%	0.37413
cellular amino acid biosynthetic process	4 out of 67 genes, 6.0%	1
respiratory electron transport chain	4 out of 67 genes, 6.0%	1
nuclear-transcribed mRNA catabolic process	4 out of 67 genes, 6.0%	1
mRNA catabolic process	4 out of 67 genes, 6.0%	1
RNA catabolic process	4 out of 67 genes, 6.0%	1
monocarboxylic acid metabolic process	4 out of 67 genes, 6.0%	1
organic acid biosynthetic process	4 out of 67 genes, 6.0%	1
carboxylic acid biosynthetic process	4 out of 67 genes, 6.0%	1
small molecule biosynthetic process	4 out of 67 genes, 6.0%	1
cellular macromolecular complex assembly	4 out of 67 genes, 6.0%	1
cellular lipid metabolic process	4 out of 67 genes, 6.0%	1
heterocycle catabolic process	4 out of 67 genes, 6.0%	1
cellular nitrogen compound catabolic process	4 out of 67 genes, 6.0%	1
lipid metabolic process	4 out of 67 genes, 6.0%	1
regulation of molecular function	4 out of 67 genes, 6.0%	1
cellular process involved in reproduction	4 out of 67 genes, 6.0%	1
cellular component assembly at cellular level	4 out of 67 genes, 6.0%	1
macromolecule localization	4 out of 67 genes, 6.0%	1
reproductive process	4 out of 67 genes, 6.0%	1
response to chemical stimulus	4 out of 67 genes, 6.0%	1
signal transduction	4 out of 67 genes, 6.0%	1
neurogenesis	4 out of 67 genes, 6.0%	1
regulation of macromolecule metabolic process	4 out of 67 genes, 6.0%	1
cell differentiation	4 out of 67 genes, 6.0%	1
cellular developmental process	4 out of 67 genes, 6.0%	1
monocarboxylic acid catabolic process	3 out of 67 genes, 4.5%	0.66692
SRP-dependent cotranslational protein targeting to membrane	3 out of 67 genes, 4.5%	1
protein targeting to ER	3 out of 67 genes, 4.5%	1
establishment of protein localization in endoplasmic reticulum	3 out of 67 genes, 4.5%	1
protein localization in endoplasmic reticulum	3 out of 67 genes, 4.5%	1
cotranslational protein targeting to membrane	3 out of 67 genes, 4.5%	1
nuclear-transcribed mRNA catabolic process, nonsense-mediated decay	3 out of 67 genes, 4.5%	1
protein targeting to membrane	3 out of 67 genes, 4.5%	1
organic acid catabolic process	3 out of 67 genes, 4.5%	1
carboxylic acid catabolic process	3 out of 67 genes, 4.5%	1
establishment of protein localization to organelle	3 out of 67 genes, 4.5%	1
cellular component disassembly	3 out of 67 genes, 4.5%	1
cellular component disassembly at cellular level	3 out of 67 genes, 4.5%	1
small molecule catabolic process	3 out of 67 genes, 4.5%	1
translational initiation	3 out of 67 genes, 4.5%	1
protein targeting	3 out of 67 genes, 4.5%	1
ribonucleoprotein complex biogenesis	3 out of 67 genes, 4.5%	1
cellular component biogenesis at cellular level	3 out of 67 genes, 4.5%	1
protein localization to organelle	3 out of 67 genes, 4.5%	1
ncRNA metabolic process	3 out of 67 genes, 4.5%	1
regulation of phosphate metabolic process	3 out of 67 genes, 4.5%	1
regulation of phosphorus metabolic process	3 out of 67 genes, 4.5%	1
purine ribonucleotide catabolic process	3 out of 67 genes, 4.5%	1
ribonucleotide catabolic process	3 out of 67 genes, 4.5%	1
purine nucleotide catabolic process	3 out of 67 genes, 4.5%	1
nucleotide catabolic process	3 out of 67 genes, 4.5%	1
purine-containing compound catabolic process	3 out of 67 genes, 4.5%	1
intracellular protein transport	3 out of 67 genes, 4.5%	1
nucleobase-containing compound catabolic process	3 out of 67 genes, 4.5%	1
carbohydrate derivative catabolic process	3 out of 67 genes, 4.5%	1
purine ribonucleotide metabolic process	3 out of 67 genes, 4.5%	1
proteolysis	3 out of 67 genes, 4.5%	1
regulation of cell cycle	3 out of 67 genes, 4.5%	1
ribonucleotide metabolic process	3 out of 67 genes, 4.5%	1
purine nucleotide metabolic process	3 out of 67 genes, 4.5%	1
carbohydrate metabolic process	3 out of 67 genes, 4.5%	1
regulation of catalytic activity	3 out of 67 genes, 4.5%	1
homeostatic process	3 out of 67 genes, 4.5%	1
purine-containing compound metabolic process	3 out of 67 genes, 4.5%	1
cellular protein localization	3 out of 67 genes, 4.5%	1
mitotic cell cycle	3 out of 67 genes, 4.5%	1
intracellular signal transduction	3 out of 67 genes, 4.5%	1
response to organic substance	3 out of 67 genes, 4.5%	1
cellular macromolecule localization	3 out of 67 genes, 4.5%	1
protein transport	3 out of 67 genes, 4.5%	1
cellular component movement	3 out of 67 genes, 4.5%	1
regulation of cell communication	3 out of 67 genes, 4.5%	1
nucleotide metabolic process	3 out of 67 genes, 4.5%	1
nucleoside phosphate metabolic process	3 out of 67 genes, 4.5%	1
establishment of protein localization	3 out of 67 genes, 4.5%	1
DNA metabolic process	3 out of 67 genes, 4.5%	1
nucleobase-containing small molecule metabolic process	3 out of 67 genes, 4.5%	1
cellular response to stress	3 out of 67 genes, 4.5%	1
cell cycle process	3 out of 67 genes, 4.5%	1
carbohydrate derivative metabolic process	3 out of 67 genes, 4.5%	1
cytoskeleton organization	3 out of 67 genes, 4.5%	1
cell cycle	3 out of 67 genes, 4.5%	1
regulation of signal transduction	3 out of 67 genes, 4.5%	1
protein localization	3 out of 67 genes, 4.5%	1
regulation of developmental process	3 out of 67 genes, 4.5%	1
regulation of multicellular organismal process	3 out of 67 genes, 4.5%	1
regulation of signaling	3 out of 67 genes, 4.5%	1
regulation of transcription, DNA-dependent	3 out of 67 genes, 4.5%	1
regulation of RNA biosynthetic process	3 out of 67 genes, 4.5%	1
regulation of response to stimulus	3 out of 67 genes, 4.5%	1
generation of neurons	3 out of 67 genes, 4.5%	1
regulation of cellular macromolecule biosynthetic process	3 out of 67 genes, 4.5%	1
regulation of macromolecule biosynthetic process	3 out of 67 genes, 4.5%	1
regulation of RNA metabolic process	3 out of 67 genes, 4.5%	1
regulation of cellular biosynthetic process	3 out of 67 genes, 4.5%	1
regulation of biosynthetic process	3 out of 67 genes, 4.5%	1
regulation of nucleobase-containing compound metabolic process	3 out of 67 genes, 4.5%	1
regulation of gene expression	3 out of 67 genes, 4.5%	1
anatomical structure morphogenesis	3 out of 67 genes, 4.5%	1
regulation of cellular amine metabolic process	2 out of 67 genes, 3.0%	0.58151
collagen catabolic process	2 out of 67 genes, 3.0%	1
collagen metabolic process	2 out of 67 genes, 3.0%	1
multicellular organismal catabolic process	2 out of 67 genes, 3.0%	1
multicellular organismal macromolecule metabolic process	2 out of 67 genes, 3.0%	1
multicellular organismal metabolic process	2 out of 67 genes, 3.0%	1
DNA catabolic process	2 out of 67 genes, 3.0%	1
aspartate family amino acid biosynthetic process	2 out of 67 genes, 3.0%	1
regulation of dephosphorylation	2 out of 67 genes, 3.0%	1
sulfur amino acid biosynthetic process	2 out of 67 genes, 3.0%	1
glutamate metabolic process	2 out of 67 genes, 3.0%	1
ribosomal small subunit biogenesis	2 out of 67 genes, 3.0%	1
sulfur amino acid metabolic process	2 out of 67 genes, 3.0%	1
response to toxin	2 out of 67 genes, 3.0%	1
aspartate family amino acid metabolic process	2 out of 67 genes, 3.0%	1
mitochondrial electron transport, NADH to ubiquinone	2 out of 67 genes, 3.0%	1
protein tetramerization	2 out of 67 genes, 3.0%	1
sulfur compound biosynthetic process	2 out of 67 genes, 3.0%	1
response to ethanol	2 out of 67 genes, 3.0%	1
response to alcohol	2 out of 67 genes, 3.0%	1
mitochondrial ATP synthesis coupled electron transport	2 out of 67 genes, 3.0%	1
membrane lipid metabolic process	2 out of 67 genes, 3.0%	1
rRNA processing	2 out of 67 genes, 3.0%	1
glutamine family amino acid metabolic process	2 out of 67 genes, 3.0%	1
rRNA metabolic process	2 out of 67 genes, 3.0%	1
Golgi organization	2 out of 67 genes, 3.0%	1
viral genome expression	2 out of 67 genes, 3.0%	1
viral transcription	2 out of 67 genes, 3.0%	1
translational termination	2 out of 67 genes, 3.0%	1
viral infectious cycle	2 out of 67 genes, 3.0%	1
protein complex disassembly	2 out of 67 genes, 3.0%	1
cellular protein complex disassembly	2 out of 67 genes, 3.0%	1
viral reproductive process	2 out of 67 genes, 3.0%	1
macromolecular complex disassembly	2 out of 67 genes, 3.0%	1
cellular macromolecular complex disassembly	2 out of 67 genes, 3.0%	1
establishment of organelle localization	2 out of 67 genes, 3.0%	1
fatty acid metabolic process	2 out of 67 genes, 3.0%	1
sulfur compound metabolic process	2 out of 67 genes, 3.0%	1
interphase	2 out of 67 genes, 3.0%	1
interphase of mitotic cell cycle	2 out of 67 genes, 3.0%	1
viral reproduction	2 out of 67 genes, 3.0%	1
translational elongation	2 out of 67 genes, 3.0%	1
ribosome biogenesis	2 out of 67 genes, 3.0%	1
larval development	2 out of 67 genes, 3.0%	1
regulation of intracellular protein kinase cascade	2 out of 67 genes, 3.0%	1
ncRNA processing	2 out of 67 genes, 3.0%	1
actin filament organization	2 out of 67 genes, 3.0%	1
organelle localization	2 out of 67 genes, 3.0%	1
protein oligomerization	2 out of 67 genes, 3.0%	1
guanosine-containing compound catabolic process	2 out of 67 genes, 3.0%	1
purine nucleoside catabolic process	2 out of 67 genes, 3.0%	1
purine ribonucleoside catabolic process	2 out of 67 genes, 3.0%	1
guanosine-containing compound metabolic process	2 out of 67 genes, 3.0%	1
ribonucleoside catabolic process	2 out of 67 genes, 3.0%	1
cellular protein complex assembly	2 out of 67 genes, 3.0%	1
nucleoside catabolic process	2 out of 67 genes, 3.0%	1
regulation of cellular component size	2 out of 67 genes, 3.0%	1
organic substance transport	2 out of 67 genes, 3.0%	1
purine ribonucleoside metabolic process	2 out of 67 genes, 3.0%	1
purine nucleoside metabolic process	2 out of 67 genes, 3.0%	1
ribonucleoside metabolic process	2 out of 67 genes, 3.0%	1
regulation of hydrolase activity	2 out of 67 genes, 3.0%	1
nucleoside metabolic process	2 out of 67 genes, 3.0%	1
RNA splicing	2 out of 67 genes, 3.0%	1
regulation of cell cycle process	2 out of 67 genes, 3.0%	1
cellular nitrogen compound biosynthetic process	2 out of 67 genes, 3.0%	1
peptidyl-amino acid modification	2 out of 67 genes, 3.0%	1
response to endogenous stimulus	2 out of 67 genes, 3.0%	1
cellular aromatic compound metabolic process	2 out of 67 genes, 3.0%	1
regulation of anatomical structure size	2 out of 67 genes, 3.0%	1
regulation of cell proliferation	2 out of 67 genes, 3.0%	1
positive regulation of molecular function	2 out of 67 genes, 3.0%	1
DNA repair	2 out of 67 genes, 3.0%	1
cellular homeostasis	2 out of 67 genes, 3.0%	1
negative regulation of signal transduction	2 out of 67 genes, 3.0%	1
brain development	2 out of 67 genes, 3.0%	1
regulation of protein modification process	2 out of 67 genes, 3.0%	1
ribonucleoside triphosphate catabolic process	2 out of 67 genes, 3.0%	1
purine ribonucleoside triphosphate catabolic process	2 out of 67 genes, 3.0%	1
purine nucleoside triphosphate catabolic process	2 out of 67 genes, 3.0%	1
nucleoside triphosphate catabolic process	2 out of 67 genes, 3.0%	1
mRNA processing	2 out of 67 genes, 3.0%	1
regulation of apoptotic process	2 out of 67 genes, 3.0%	1
negative regulation of signaling	2 out of 67 genes, 3.0%	1
negative regulation of cell communication	2 out of 67 genes, 3.0%	1
negative regulation of response to stimulus	2 out of 67 genes, 3.0%	1
purine ribonucleoside triphosphate metabolic process	2 out of 67 genes, 3.0%	1
purine nucleoside triphosphate metabolic process	2 out of 67 genes, 3.0%	1
ribonucleoside triphosphate metabolic process	2 out of 67 genes, 3.0%	1
nucleoside triphosphate metabolic process	2 out of 67 genes, 3.0%	1
RNA biosynthetic process	2 out of 67 genes, 3.0%	1
regulation of programmed cell death	2 out of 67 genes, 3.0%	1
actin cytoskeleton organization	2 out of 67 genes, 3.0%	1
regulation of cell death	2 out of 67 genes, 3.0%	1
actin filament-based process	2 out of 67 genes, 3.0%	1
regulation of cellular protein metabolic process	2 out of 67 genes, 3.0%	1
central nervous system development	2 out of 67 genes, 3.0%	1
response to DNA damage stimulus	2 out of 67 genes, 3.0%	1
regulation of protein metabolic process	2 out of 67 genes, 3.0%	1
microtubule-based process	2 out of 67 genes, 3.0%	1
cell cycle phase	2 out of 67 genes, 3.0%	1
behavior	2 out of 67 genes, 3.0%	1
negative regulation of cellular metabolic process	2 out of 67 genes, 3.0%	1
regulation of cell differentiation	2 out of 67 genes, 3.0%	1
regulation of multicellular organismal development	2 out of 67 genes, 3.0%	1
negative regulation of metabolic process	2 out of 67 genes, 3.0%	1
vesicle-mediated transport	2 out of 67 genes, 3.0%	1
positive regulation of cellular metabolic process	2 out of 67 genes, 3.0%	1
positive regulation of metabolic process	2 out of 67 genes, 3.0%	1
post-embryonic development	2 out of 67 genes, 3.0%	1
neurological system process	2 out of 67 genes, 3.0%	1
multicellular organism reproduction	2 out of 67 genes, 3.0%	1
regulation of cellular component organization	2 out of 67 genes, 3.0%	1
system process	2 out of 67 genes, 3.0%	1
neuron differentiation	2 out of 67 genes, 3.0%	1
tissue development	2 out of 67 genes, 3.0%	1
macromolecule biosynthetic process	8 out of 67 genes, 11.9%	1
