# Supplementary material for: Transcriptome assembly and expression profiling of molecular responses to cadmium toxicity in hepatopancreas of the freshwater crab Sinopotamon henanense
Source: Sci Rep. 2016 Jan 20;6:19405. doi: 10.1038/srep19405 (PMC4726346; doi:10.1038/srep19405)
Supplement: Supplementary Table S8 [file srep19405-s8.xls]

## Sheet: pathway in 7.25 vs con
Supplementary Table S8. Pathway enrichment analysis of all DEGs by KEGG annotation of comparisons amongst all four groups.
Pathway enrichment analysis of DEGs between 7.25 mg/L group and control
NO.	Pathway ID	Pathway	DEGs with pathway annotation (986)	Q-value
1	ko01100	Metabolic pathways	158 (16.02%)	0.299871
2	ko04810	Regulation of actin cytoskeleton	68 (6.9%)	0.0600544
3	ko04976	Bile secretion	55 (5.58%)	3.10739e-10
4	ko04666	Fc gamma R-mediated phagocytosis	54 (5.48%)	3.40625e-06
5	ko05016	Huntington's disease	47 (4.77%)	0.0117313
6	ko05146	Amoebiasis	46 (4.67%)	0.415237
7	ko05110	Vibrio cholerae infection	45 (4.56%)	0.130176
8	ko02010	ABC transporters	42 (4.26%)	2.79037e-06
9	ko05130	Pathogenic Escherichia coli infection	41 (4.16%)	0.00043479
10	ko03013	RNA transport	41 (4.16%)	0.535796
11	ko04520	Adherens junction	40 (4.06%)	0.0202326
12	ko04510	Focal adhesion	38 (3.85%)	0.662327
13	ko04080	Neuroactive ligand-receptor interaction	37 (3.75%)	0.000798102
14	ko05131	Shigellosis	37 (3.75%)	0.0321479
15	ko03040	Spliceosome	37 (3.75%)	0.605469
16	ko04970	Salivary secretion	36 (3.65%)	7.71172e-06
17	ko00230	Purine metabolism	35 (3.55%)	0.324328
18	ko04145	Phagosome	34 (3.45%)	0.00134231
19	ko04660	T cell receptor signaling pathway	32 (3.25%)	3.40625e-06
20	ko04270	Vascular smooth muscle contraction	31 (3.14%)	0.07254
21	ko05100	Bacterial invasion of epithelial cells	30 (3.04%)	0.343965
22	ko00240	Pyrimidine metabolism	29 (2.94%)	0.130176
23	ko04062	Chemokine signaling pathway	29 (2.94%)	0.522535
24	ko00534	Glycosaminoglycan biosynthesis - heparan sulfate	28 (2.84%)	2.37479e-05
25	ko04972	Pancreatic secretion	28 (2.84%)	0.00157579
26	ko05340	Primary immunodeficiency	27 (2.74%)	2.39818e-10
27	ko04974	Protein digestion and absorption	27 (2.74%)	0.0012991
28	ko04142	Lysosome	26 (2.64%)	0.501511
29	ko05200	Pathways in cancer	26 (2.64%)	0.99924
30	ko04514	Cell adhesion molecules (CAMs)	25 (2.54%)	0.000368181
31	ko04914	Progesterone-mediated oocyte maturation	25 (2.54%)	0.0186154
32	ko03020	RNA polymerase	25 (2.54%)	0.0186154
33	ko03015	mRNA surveillance pathway	25 (2.54%)	0.680566
34	ko00310	Lysine degradation	24 (2.43%)	0.414663
35	ko05012	Parkinson's disease	23 (2.33%)	0.0179179
36	ko04962	Vasopressin-regulated water reabsorption	23 (2.33%)	0.264425
37	ko05410	Hypertrophic cardiomyopathy (HCM)	23 (2.33%)	0.357458
38	ko04110	Cell cycle	22 (2.23%)	0.567773
39	ko04141	Protein processing in endoplasmic reticulum	22 (2.23%)	0.814019
40	ko04260	Cardiac muscle contraction	21 (2.13%)	0.071474
41	ko05416	Viral myocarditis	21 (2.13%)	0.260757
42	ko05014	Amyotrophic lateral sclerosis (ALS)	21 (2.13%)	0.323312
43	ko05414	Dilated cardiomyopathy	21 (2.13%)	0.564735
44	ko04120	Ubiquitin mediated proteolysis	21 (2.13%)	0.99924
45	ko03010	Ribosome	20 (2.03%)	0.0186154
46	ko00190	Oxidative phosphorylation	20 (2.03%)	0.0374449
47	ko05010	Alzheimer's disease	20 (2.03%)	0.414663
48	ko03008	Ribosome biogenesis in eukaryotes	20 (2.03%)	0.597983
49	ko04010	MAPK signaling pathway	20 (2.03%)	0.823801
50	ko05145	Toxoplasmosis	19 (1.93%)	0.28285
51	ko04530	Tight junction	19 (1.93%)	0.913411
52	ko04020	Calcium signaling pathway	18 (1.83%)	0.299871
53	ko04310	Wnt signaling pathway	17 (1.72%)	0.535796
54	ko04144	Endocytosis	17 (1.72%)	0.99924
55	ko04971	Gastric acid secretion	15 (1.52%)	0.144845
56	ko04916	Melanogenesis	14 (1.42%)	0.157627
57	ko05215	Prostate cancer	14 (1.42%)	0.264425
58	ko05162	Measles	14 (1.42%)	0.270573
59	ko04740	Olfactory transduction	14 (1.42%)	0.586394
60	ko04975	Fat digestion and absorption	13 (1.32%)	0.0186154
61	ko04744	Phototransduction	13 (1.32%)	0.424106
62	ko04114	Oocyte meiosis	13 (1.32%)	0.597983
63	ko04146	Peroxisome	13 (1.32%)	0.680566
64	ko04977	Vitamin digestion and absorption	12 (1.22%)	0.091761
65	ko00980	Metabolism of xenobiotics by cytochrome P450	12 (1.22%)	0.17058
66	ko04722	Neurotrophin signaling pathway	12 (1.22%)	0.680566
67	ko03018	RNA degradation	12 (1.22%)	0.758639
68	ko04340	Hedgehog signaling pathway	11 (1.12%)	0.264425
69	ko05160	Hepatitis C	11 (1.12%)	0.355663
70	ko03022	Basal transcription factors	11 (1.12%)	0.686227
71	ko00270	Cysteine and methionine metabolism	10 (1.01%)	0.264425
72	ko04720	Long-term potentiation	10 (1.01%)	0.318467
73	ko00982	Drug metabolism - cytochrome P450	10 (1.01%)	0.360884
74	ko04612	Antigen processing and presentation	9 (0.91%)	0.091761
75	ko04115	p53 signaling pathway	9 (0.91%)	0.264425
76	ko04380	Osteoclast differentiation	9 (0.91%)	0.355663
77	ko05120	Epithelial cell signaling in Helicobacter pylori infection	9 (0.91%)	0.411891
78	ko00830	Retinol metabolism	9 (0.91%)	0.522535
79	ko00520	Amino sugar and nucleotide sugar metabolism	9 (0.91%)	0.586394
80	ko03050	Proteasome	8 (0.81%)	0.0379677
81	ko04610	Complement and coagulation cascades	8 (0.81%)	0.508076
82	ko00260	Glycine, serine and threonine metabolism	8 (0.81%)	0.522535
83	ko00480	Glutathione metabolism	8 (0.81%)	0.535796
84	ko04540	Gap junction	8 (0.81%)	0.597983
85	ko04350	TGF-beta signaling pathway	8 (0.81%)	0.823801
86	ko00983	Drug metabolism - other enzymes	8 (0.81%)	0.823801
87	ko04330	Notch signaling pathway	8 (0.81%)	0.828903
88	ko00561	Glycerolipid metabolism	8 (0.81%)	0.866636
89	ko00500	Starch and sucrose metabolism	8 (0.81%)	0.922074
90	ko04360	Axon guidance	8 (0.81%)	0.99924
91	ko04670	Leukocyte transendothelial migration	8 (0.81%)	0.99924
92	ko04320	Dorso-ventral axis formation	8 (0.81%)	0.99924
93	ko00130	Ubiquinone and other terpenoid-quinone biosynthesis	7 (0.71%)	0.0033368
94	ko04622	RIG-I-like receptor signaling pathway	7 (0.71%)	0.270573
95	ko05323	Rheumatoid arthritis	7 (0.71%)	0.28285
96	ko04730	Long-term depression	7 (0.71%)	0.323312
97	ko05217	Basal cell carcinoma	7 (0.71%)	0.403539
98	ko00140	Steroid hormone biosynthesis	7 (0.71%)	0.662327
99	ko04060	Cytokine-cytokine receptor interaction	7 (0.71%)	0.662327
100	ko03320	PPAR signaling pathway	7 (0.71%)	0.679583
101	ko04978	Mineral absorption	7 (0.71%)	0.679583
102	ko00040	Pentose and glucuronate interconversions	7 (0.71%)	0.886299
103	ko04912	GnRH signaling pathway	7 (0.71%)	0.95917
104	ko03060	Protein export	6 (0.61%)	0.0457787
105	ko05219	Bladder cancer	6 (0.61%)	0.264425
106	ko05322	Systemic lupus erythematosus	6 (0.61%)	0.409829
107	ko04973	Carbohydrate digestion and absorption	6 (0.61%)	0.415237
108	ko04621	NOD-like receptor signaling pathway	6 (0.61%)	0.597983
109	ko00350	Tyrosine metabolism	6 (0.61%)	0.597983
110	ko04745	Phototransduction - fly	6 (0.61%)	0.63678
111	ko05020	Prion diseases	6 (0.61%)	0.705521
112	ko00020	Citrate cycle (TCA cycle)	6 (0.61%)	0.747548
113	ko04623	Cytosolic DNA-sensing pathway	6 (0.61%)	0.804929
114	ko04910	Insulin signaling pathway	6 (0.61%)	0.99924
115	ko00360	Phenylalanine metabolism	5 (0.51%)	0.130176
116	ko04614	Renin-angiotensin system	5 (0.51%)	0.415237
117	ko05218	Melanoma	5 (0.51%)	0.522535
118	ko00650	Butanoate metabolism	5 (0.51%)	0.609213
119	ko04210	Apoptosis	5 (0.51%)	0.814124
120	ko04620	Toll-like receptor signaling pathway	5 (0.51%)	0.823801
121	ko05214	Glioma	5 (0.51%)	0.823801
122	ko00591	Linoleic acid metabolism	5 (0.51%)	0.82822
123	ko05142	Chagas disease (American trypanosomiasis)	5 (0.51%)	0.82822
124	ko00590	Arachidonic acid metabolism	5 (0.51%)	0.873971
125	ko04650	Natural killer cell mediated cytotoxicity	5 (0.51%)	0.922074
126	ko04920	Adipocytokine signaling pathway	5 (0.51%)	0.938415
127	ko04630	Jak-STAT signaling pathway	5 (0.51%)	0.99924
128	ko05412	Arrhythmogenic right ventricular cardiomyopathy (ARVC)	5 (0.51%)	0.99924
129	ko00330	Arginine and proline metabolism	5 (0.51%)	0.99924
130	ko04370	VEGF signaling pathway	5 (0.51%)	0.99924
131	ko00564	Glycerophospholipid metabolism	5 (0.51%)	0.99924
132	ko04070	Phosphatidylinositol signaling system	5 (0.51%)	0.99924
133	ko05222	Small cell lung cancer	5 (0.51%)	0.99924
134	ko00603	Glycosphingolipid biosynthesis - globo series	4 (0.41%)	0.264425
135	ko00740	Riboflavin metabolism	4 (0.41%)	0.270573
136	ko00790	Folate biosynthesis	4 (0.41%)	0.28285
137	ko00533	Glycosaminoglycan biosynthesis - keratan sulfate	4 (0.41%)	0.355663
138	ko04966	Collecting duct acid secretion	4 (0.41%)	0.363334
139	ko00030	Pentose phosphate pathway	4 (0.41%)	0.564735
140	ko00100	Steroid biosynthesis	4 (0.41%)	0.597983
141	ko00760	Nicotinate and nicotinamide metabolism	4 (0.41%)	0.597983
142	ko00531	Glycosaminoglycan degradation	4 (0.41%)	0.662327
143	ko04013	MAPK signaling pathway - fly	4 (0.41%)	0.686227
144	ko05140	Leishmaniasis	4 (0.41%)	0.823801
145	ko00511	Other glycan degradation	4 (0.41%)	0.823801
146	ko03410	Base excision repair	4 (0.41%)	0.842108
147	ko00053	Ascorbate and aldarate metabolism	4 (0.41%)	0.853794
148	ko05213	Endometrial cancer	4 (0.41%)	0.927766
149	ko05210	Colorectal cancer	4 (0.41%)	0.966674
150	ko04664	Fc epsilon RI signaling pathway	4 (0.41%)	0.99924
151	ko00052	Galactose metabolism	4 (0.41%)	0.99924
152	ko05220	Chronic myeloid leukemia	4 (0.41%)	0.99924
153	ko00510	N-Glycan biosynthesis	4 (0.41%)	0.99924
154	ko00562	Inositol phosphate metabolism	4 (0.41%)	0.99924
155	ko00450	Selenocompound metabolism	3 (0.3%)	0.381551
156	ko00604	Glycosphingolipid biosynthesis - ganglio series	3 (0.3%)	0.415237
157	ko04964	Proximal tubule bicarbonate reclamation	3 (0.3%)	0.597983
158	ko04130	SNARE interactions in vesicular transport	3 (0.3%)	0.662327
159	ko00670	One carbon pool by folate	3 (0.3%)	0.679583
160	ko00592	alpha-Linolenic acid metabolism	3 (0.3%)	0.680566
161	ko01040	Biosynthesis of unsaturated fatty acids	3 (0.3%)	0.686227
162	ko05144	Malaria	3 (0.3%)	0.866636
163	ko00630	Glyoxylate and dicarboxylate metabolism	3 (0.3%)	0.873971
164	ko00565	Ether lipid metabolism	3 (0.3%)	0.896983
165	ko00514	Other types of O-glycan biosynthesis	3 (0.3%)	0.922074
166	ko00981	Insect hormone biosynthesis	3 (0.3%)	0.942353
167	ko00250	Alanine, aspartate and glutamate metabolism	3 (0.3%)	0.942353
168	ko05223	Non-small cell lung cancer	3 (0.3%)	0.99924
169	ko00860	Porphyrin and chlorophyll metabolism	3 (0.3%)	0.99924
170	ko05212	Pancreatic cancer	3 (0.3%)	0.99924
171	ko03030	DNA replication	3 (0.3%)	0.99924
172	ko00051	Fructose and mannose metabolism	3 (0.3%)	0.99924
173	ko04150	mTOR signaling pathway	3 (0.3%)	0.99924
174	ko00071	Fatty acid metabolism	3 (0.3%)	0.99924
175	ko00010	Glycolysis / Gluconeogenesis	3 (0.3%)	0.99924
176	ko04012	ErbB signaling pathway	3 (0.3%)	0.99924
177	ko04950	Maturity onset diabetes of the young	2 (0.2%)	0.363334
178	ko00072	Synthesis and degradation of ketone bodies	2 (0.2%)	0.474409
179	ko00062	Fatty acid elongation in mitochondria	2 (0.2%)	0.913411
180	ko04711	Circadian rhythm - fly	2 (0.2%)	0.99924
181	ko05150	Staphylococcus aureus infection	2 (0.2%)	0.99924
182	ko04140	Regulation of autophagy	2 (0.2%)	0.99924
183	ko05221	Acute myeloid leukemia	2 (0.2%)	0.99924
184	ko00970	Aminoacyl-tRNA biosynthesis	2 (0.2%)	0.99924
185	ko04640	Hematopoietic cell lineage	2 (0.2%)	0.99924
186	ko04662	B cell receptor signaling pathway	2 (0.2%)	0.99924
187	ko00400	Phenylalanine, tyrosine and tryptophan biosynthesis	1 (0.1%)	0.535796
188	ko00472	D-Arginine and D-ornithine metabolism	1 (0.1%)	0.586394
189	ko00780	Biotin metabolism	1 (0.1%)	0.586394
190	ko05310	Asthma	1 (0.1%)	0.662327
191	ko04672	Intestinal immune network for IgA production	1 (0.1%)	0.680566
192	ko00430	Taurine and hypotaurine metabolism	1 (0.1%)	0.714885
193	ko00785	Lipoic acid metabolism	1 (0.1%)	0.82822
194	ko04122	Sulfur relay system	1 (0.1%)	0.927766
195	ko04742	Taste transduction	1 (0.1%)	0.927766
196	ko00601	Glycosphingolipid biosynthesis - lacto and neolacto series	1 (0.1%)	0.95303
197	ko00232	Caffeine metabolism	1 (0.1%)	0.99924
198	ko00532	Glycosaminoglycan biosynthesis - chondroitin sulfate	1 (0.1%)	0.99924
199	ko03450	Non-homologous end-joining	1 (0.1%)	0.99924
200	ko00563	Glycosylphosphatidylinositol(GPI)-anchor biosynthesis	1 (0.1%)	0.99924
201	ko00770	Pantothenate and CoA biosynthesis	1 (0.1%)	0.99924
202	ko04960	Aldosterone-regulated sodium reabsorption	1 (0.1%)	0.99924
203	ko05216	Thyroid cancer	1 (0.1%)	0.99924
204	ko03430	Mismatch repair	1 (0.1%)	0.99924
205	ko04710	Circadian rhythm - mammal	1 (0.1%)	0.99924
206	ko03440	Homologous recombination	1 (0.1%)	0.99924
207	ko00410	beta-Alanine metabolism	1 (0.1%)	0.99924
208	ko00640	Propanoate metabolism	1 (0.1%)	0.99924
209	ko03420	Nucleotide excision repair	1 (0.1%)	0.99924
210	ko00620	Pyruvate metabolism	1 (0.1%)	0.99924
211	ko00280	Valine, leucine and isoleucine degradation	1 (0.1%)	0.99924
212	ko04512	ECM-receptor interaction	16 (1.62%)	0.965368
213	ko05211	Renal cell carcinoma	6 (0.61%)	0.99924

## Sheet: pathway in 14.5 vs con
Supplementary Table S8. Pathway enrichment analysis of all DEGs by KEGG annotation of comparisons amongst all four groups.
Pathway enrichment analysis of DEGs between 14.5 mg/L group and control
NO.	Pathway ID	Pathway	DEGs with pathway annotation (1023)	Q-value
1	ko01100	Metabolic pathways	181 (17.69%)	0.0124811
2	ko04810	Regulation of actin cytoskeleton	65 (6.35%)	0.207236
3	ko05016	Huntington's disease	61 (5.96%)	3.27256e-06
4	ko04976	Bile secretion	56 (5.47%)	4.06715e-10
5	ko04666	Fc gamma R-mediated phagocytosis	52 (5.08%)	3.25256e-05
6	ko02010	ABC transporters	46 (4.5%)	1.05228e-07
7	ko00230	Purine metabolism	44 (4.3%)	0.0236882
8	ko03040	Spliceosome	40 (3.91%)	0.565792
9	ko05146	Amoebiasis	40 (3.91%)	0.939349
10	ko04080	Neuroactive ligand-receptor interaction	38 (3.71%)	0.000599037
11	ko05130	Pathogenic Escherichia coli infection	38 (3.71%)	0.00428716
12	ko00240	Pyrimidine metabolism	37 (3.62%)	0.00330449
13	ko05110	Vibrio cholerae infection	37 (3.62%)	0.709339
14	ko04510	Focal adhesion	37 (3.62%)	0.923712
15	ko04520	Adherens junction	35 (3.42%)	0.207236
16	ko04660	T cell receptor signaling pathway	34 (3.32%)	7.02008e-07
17	ko05012	Parkinson's disease	34 (3.32%)	1.27045e-06
18	ko04145	Phagosome	33 (3.23%)	0.0039286
19	ko00534	Glycosaminoglycan biosynthesis - heparan sulfate	32 (3.13%)	6.24449e-07
20	ko04270	Vascular smooth muscle contraction	32 (3.13%)	0.0673244
21	ko03013	RNA transport	32 (3.13%)	0.996909
22	ko00190	Oxidative phosphorylation	31 (3.03%)	3.27256e-06
23	ko03020	RNA polymerase	31 (3.03%)	0.000371307
24	ko05131	Shigellosis	31 (3.03%)	0.32924
25	ko04970	Salivary secretion	30 (2.93%)	0.0021896
26	ko05340	Primary immunodeficiency	29 (2.83%)	1.13771e-11
27	ko05200	Pathways in cancer	29 (2.83%)	0.996909
28	ko04142	Lysosome	27 (2.64%)	0.517156
29	ko04514	Cell adhesion molecules (CAMs)	26 (2.54%)	0.000186869
30	ko04974	Protein digestion and absorption	26 (2.54%)	0.00378686
31	ko04972	Pancreatic secretion	26 (2.54%)	0.0094838
32	ko04914	Progesterone-mediated oocyte maturation	26 (2.54%)	0.0117249
33	ko00310	Lysine degradation	26 (2.54%)	0.32924
34	ko04062	Chemokine signaling pathway	26 (2.54%)	0.898699
35	ko04962	Vasopressin-regulated water reabsorption	25 (2.44%)	0.17434
36	ko03015	mRNA surveillance pathway	25 (2.44%)	0.877519
37	ko05100	Bacterial invasion of epithelial cells	25 (2.44%)	0.888553
38	ko04260	Cardiac muscle contraction	24 (2.35%)	0.0133895
39	ko05010	Alzheimer's disease	24 (2.35%)	0.17434
40	ko05410	Hypertrophic cardiomyopathy (HCM)	24 (2.35%)	0.334563
41	ko04110	Cell cycle	24 (2.35%)	0.488068
42	ko05414	Dilated cardiomyopathy	23 (2.25%)	0.4792
43	ko04141	Protein processing in endoplasmic reticulum	23 (2.25%)	0.891372
44	ko05416	Viral myocarditis	22 (2.15%)	0.2008
45	ko04120	Ubiquitin mediated proteolysis	22 (2.15%)	0.996909
46	ko05014	Amyotrophic lateral sclerosis (ALS)	21 (2.05%)	0.375149
47	ko04144	Endocytosis	21 (2.05%)	0.996909
48	ko05145	Toxoplasmosis	19 (1.86%)	0.32924
49	ko04530	Tight junction	19 (1.86%)	0.996909
50	ko03010	Ribosome	18 (1.76%)	0.0862379
51	ko04020	Calcium signaling pathway	17 (1.66%)	0.477114
52	ko05215	Prostate cancer	16 (1.56%)	0.117328
53	ko04114	Oocyte meiosis	16 (1.56%)	0.329537
54	ko04512	ECM-receptor interaction	16 (1.56%)	0.996909
55	ko03008	Ribosome biogenesis in eukaryotes	15 (1.47%)	0.996909
56	ko00980	Metabolism of xenobiotics by cytochrome P450	14 (1.37%)	0.0552922
57	ko04971	Gastric acid secretion	14 (1.37%)	0.274462
58	ko04916	Melanogenesis	14 (1.37%)	0.186137
59	ko00982	Drug metabolism - cytochrome P450	13 (1.27%)	0.101879
60	ko05162	Measles	13 (1.27%)	0.433608
61	ko04146	Peroxisome	13 (1.27%)	0.848522
62	ko04310	Wnt signaling pathway	13 (1.27%)	0.996909
63	ko04612	Antigen processing and presentation	12 (1.17%)	0.00497883
64	ko04340	Hedgehog signaling pathway	12 (1.17%)	0.177521
65	ko04744	Phototransduction	12 (1.17%)	0.678347
66	ko04722	Neurotrophin signaling pathway	12 (1.17%)	0.847019
67	ko04740	Olfactory transduction	12 (1.17%)	0.937306
68	ko03050	Proteasome	11 (1.08%)	0.000943282
69	ko04975	Fat digestion and absorption	11 (1.08%)	0.110166
70	ko00270	Cysteine and methionine metabolism	11 (1.08%)	0.172472
71	ko03018	RNA degradation	11 (1.08%)	0.967177
72	ko00480	Glutathione metabolism	10 (0.98%)	0.313455
73	ko04977	Vitamin digestion and absorption	10 (0.98%)	0.321845
74	ko04115	p53 signaling pathway	9 (0.88%)	0.293435
75	ko04380	Osteoclast differentiation	9 (0.88%)	0.401
76	ko00830	Retinol metabolism	9 (0.88%)	0.61873
77	ko00130	Ubiquinone and other terpenoid-quinone biosynthesis	8 (0.78%)	0.000599037
78	ko04730	Long-term depression	8 (0.78%)	0.207236
79	ko00350	Tyrosine metabolism	8 (0.78%)	0.32924
80	ko00260	Glycine, serine and threonine metabolism	8 (0.78%)	0.61873
81	ko04060	Cytokine-cytokine receptor interaction	8 (0.78%)	0.626318
82	ko05120	Epithelial cell signaling in Helicobacter pylori infection	8 (0.78%)	0.665913
83	ko04720	Long-term potentiation	8 (0.78%)	0.687406
84	ko04540	Gap junction	8 (0.78%)	0.698054
85	ko05160	Hepatitis C	8 (0.78%)	0.888553
86	ko04330	Notch signaling pathway	8 (0.78%)	0.945849
87	ko00561	Glycerolipid metabolism	8 (0.78%)	0.967524
88	ko03022	Basal transcription factors	8 (0.78%)	0.996909
89	ko04320	Dorso-ventral axis formation	8 (0.78%)	0.996909
90	ko03060	Protein export	7 (0.68%)	0.0119157
91	ko05322	Systemic lupus erythematosus	7 (0.68%)	0.293435
92	ko05323	Rheumatoid arthritis	7 (0.68%)	0.313455
93	ko05217	Basal cell carcinoma	7 (0.68%)	0.472394
94	ko03030	DNA replication	7 (0.68%)	0.616462
95	ko05020	Prion diseases	7 (0.68%)	0.682358
96	ko00590	Arachidonic acid metabolism	7 (0.68%)	0.687406
97	ko00330	Arginine and proline metabolism	7 (0.68%)	0.967177
98	ko00040	Pentose and glucuronate interconversions	7 (0.68%)	0.981119
99	ko00983	Drug metabolism - other enzymes	7 (0.68%)	0.996909
100	ko04912	GnRH signaling pathway	7 (0.68%)	0.996909
101	ko00500	Starch and sucrose metabolism	7 (0.68%)	0.996909
102	ko04360	Axon guidance	7 (0.68%)	0.996909
103	ko04670	Leukocyte transendothelial migration	7 (0.68%)	0.996909
104	ko00740	Riboflavin metabolism	6 (0.59%)	0.028724
105	ko05219	Bladder cancer	6 (0.59%)	0.274462
106	ko00760	Nicotinate and nicotinamide metabolism	6 (0.59%)	0.274462
107	ko05218	Melanoma	6 (0.59%)	0.353328
108	ko04622	RIG-I-like receptor signaling pathway	6 (0.59%)	0.4792
109	ko04973	Carbohydrate digestion and absorption	6 (0.59%)	0.490981
110	ko04621	NOD-like receptor signaling pathway	6 (0.59%)	0.695826
111	ko00410	beta-Alanine metabolism	6 (0.59%)	0.787663
112	ko05214	Glioma	6 (0.59%)	0.787663
113	ko00020	Citrate cycle (TCA cycle)	6 (0.59%)	0.891372
114	ko04623	Cytosolic DNA-sensing pathway	6 (0.59%)	0.937219
115	ko04610	Complement and coagulation cascades	6 (0.59%)	0.937219
116	ko03320	PPAR signaling pathway	6 (0.59%)	0.939349
117	ko00520	Amino sugar and nucleotide sugar metabolism	6 (0.59%)	0.996909
118	ko04370	VEGF signaling pathway	6 (0.59%)	0.996909
119	ko05211	Renal cell carcinoma	6 (0.59%)	0.996909
120	ko04350	TGF-beta signaling pathway	6 (0.59%)	0.996909
121	ko00650	Butanoate metabolism	5 (0.49%)	0.709339
122	ko04745	Phototransduction - fly	5 (0.49%)	0.937306
123	ko04620	Toll-like receptor signaling pathway	5 (0.49%)	0.939349
124	ko00591	Linoleic acid metabolism	5 (0.49%)	0.939349
125	ko05142	Chagas disease (American trypanosomiasis)	5 (0.49%)	0.939349
126	ko04650	Natural killer cell mediated cytotoxicity	5 (0.49%)	0.996909
127	ko00071	Fatty acid metabolism	5 (0.49%)	0.996909
128	ko00140	Steroid hormone biosynthesis	5 (0.49%)	0.996909
129	ko04920	Adipocytokine signaling pathway	5 (0.49%)	0.996909
130	ko00052	Galactose metabolism	5 (0.49%)	0.996909
131	ko05220	Chronic myeloid leukemia	5 (0.49%)	0.996909
132	ko04630	Jak-STAT signaling pathway	5 (0.49%)	0.996909
133	ko05412	Arrhythmogenic right ventricular cardiomyopathy (ARVC)	5 (0.49%)	0.996909
134	ko05222	Small cell lung cancer	5 (0.49%)	0.996909
135	ko04910	Insulin signaling pathway	5 (0.49%)	0.99902
136	ko00450	Selenocompound metabolism	4 (0.39%)	0.186137
137	ko00790	Folate biosynthesis	4 (0.39%)	0.313455
138	ko00360	Phenylalanine metabolism	4 (0.39%)	0.32924
139	ko00062	Fatty acid elongation in mitochondria	4 (0.39%)	0.517156
140	ko01040	Biosynthesis of unsaturated fatty acids	4 (0.39%)	0.565792
141	ko00030	Pentose phosphate pathway	4 (0.39%)	0.659251
142	ko00100	Steroid biosynthesis	4 (0.39%)	0.698054
143	ko04614	Renin-angiotensin system	4 (0.39%)	0.709339
144	ko00531	Glycosaminoglycan degradation	4 (0.39%)	0.781753
145	ko04711	Circadian rhythm - fly	4 (0.39%)	0.787663
146	ko04013	MAPK signaling pathway - fly	4 (0.39%)	0.840923
147	ko05140	Leishmaniasis	4 (0.39%)	0.939349
148	ko00511	Other glycan degradation	4 (0.39%)	0.939349
149	ko03410	Base excision repair	4 (0.39%)	0.945849
150	ko05223	Non-small cell lung cancer	4 (0.39%)	0.979731
151	ko05213	Endometrial cancer	4 (0.39%)	0.996909
152	ko05212	Pancreatic cancer	4 (0.39%)	0.996909
153	ko04664	Fc epsilon RI signaling pathway	4 (0.39%)	0.996909
154	ko04150	mTOR signaling pathway	4 (0.39%)	0.996909
155	ko00640	Propanoate metabolism	4 (0.39%)	0.996909
156	ko04978	Mineral absorption	4 (0.39%)	0.996909
157	ko00280	Valine, leucine and isoleucine degradation	4 (0.39%)	0.996909
158	ko00564	Glycerophospholipid metabolism	4 (0.39%)	0.996909
159	ko04070	Phosphatidylinositol signaling system	4 (0.39%)	0.996909
160	ko04122	Sulfur relay system	3 (0.29%)	0.353328
161	ko00604	Glycosphingolipid biosynthesis - ganglio series	3 (0.29%)	0.4792
162	ko00603	Glycosphingolipid biosynthesis - globo series	3 (0.29%)	0.533142
163	ko00533	Glycosaminoglycan biosynthesis - keratan sulfate	3 (0.29%)	0.682358
164	ko04966	Collecting duct acid secretion	3 (0.29%)	0.695826
165	ko00592	alpha-Linolenic acid metabolism	3 (0.29%)	0.816136
166	ko05144	Malaria	3 (0.29%)	0.967177
167	ko04710	Circadian rhythm - mammal	3 (0.29%)	0.967177
168	ko00630	Glyoxylate and dicarboxylate metabolism	3 (0.29%)	0.967177
169	ko00981	Insect hormone biosynthesis	3 (0.29%)	0.996909
170	ko00250	Alanine, aspartate and glutamate metabolism	3 (0.29%)	0.996909
171	ko00053	Ascorbate and aldarate metabolism	3 (0.29%)	0.996909
172	ko04640	Hematopoietic cell lineage	3 (0.29%)	0.996909
173	ko04210	Apoptosis	3 (0.29%)	0.996909
174	ko00380	Tryptophan metabolism	3 (0.29%)	0.996909
175	ko05210	Colorectal cancer	3 (0.29%)	0.996909
176	ko00010	Glycolysis / Gluconeogenesis	3 (0.29%)	0.996909
177	ko04012	ErbB signaling pathway	3 (0.29%)	0.996909
178	ko00562	Inositol phosphate metabolism	3 (0.29%)	0.996909
179	ko03450	Non-homologous end-joining	2 (0.2%)	0.937306
180	ko04964	Proximal tubule bicarbonate reclamation	2 (0.2%)	0.945849
181	ko00563	Glycosylphosphatidylinositol(GPI)-anchor biosynthesis	2 (0.2%)	0.979731
182	ko00670	One carbon pool by folate	2 (0.2%)	0.988387
183	ko00770	Pantothenate and CoA biosynthesis	2 (0.2%)	0.996909
184	ko00340	Histidine metabolism	2 (0.2%)	0.996909
185	ko03430	Mismatch repair	2 (0.2%)	0.996909
186	ko00565	Ether lipid metabolism	2 (0.2%)	0.996909
187	ko05150	Staphylococcus aureus infection	2 (0.2%)	0.996909
188	ko00514	Other types of O-glycan biosynthesis	2 (0.2%)	0.996909
189	ko04140	Regulation of autophagy	2 (0.2%)	0.996909
190	ko05221	Acute myeloid leukemia	2 (0.2%)	0.996909
191	ko00051	Fructose and mannose metabolism	2 (0.2%)	0.996909
192	ko04662	B cell receptor signaling pathway	2 (0.2%)	0.996909
193	ko00600	Sphingolipid metabolism	2 (0.2%)	0.996909
194	ko03420	Nucleotide excision repair	2 (0.2%)	0.996909
195	ko00510	N-Glycan biosynthesis	2 (0.2%)	0.996909
196	ko00620	Pyruvate metabolism	2 (0.2%)	0.996909
197	ko00400	Phenylalanine, tyrosine and tryptophan biosynthesis	1 (0.1%)	0.605553
198	ko00472	D-Arginine and D-ornithine metabolism	1 (0.1%)	0.665913
199	ko00780	Biotin metabolism	1 (0.1%)	0.665913
200	ko05310	Asthma	1 (0.1%)	0.763329
201	ko04672	Intestinal immune network for IgA production	1 (0.1%)	0.806829
202	ko00785	Lipoic acid metabolism	1 (0.1%)	0.939349
203	ko00072	Synthesis and degradation of ketone bodies	1 (0.1%)	0.939349
204	ko04742	Taste transduction	1 (0.1%)	0.996909
205	ko00601	Glycosphingolipid biosynthesis - lacto and neolacto series	1 (0.1%)	0.996909
206	ko00232	Caffeine metabolism	1 (0.1%)	0.996909
207	ko00512	Mucin type O-Glycan biosynthesis	1 (0.1%)	0.996909
208	ko00920	Sulfur metabolism	1 (0.1%)	0.996909
209	ko04960	Aldosterone-regulated sodium reabsorption	1 (0.1%)	0.996909
210	ko05216	Thyroid cancer	1 (0.1%)	0.996909
211	ko03440	Homologous recombination	1 (0.1%)	0.996909
212	ko00860	Porphyrin and chlorophyll metabolism	1 (0.1%)	0.996909
213	ko00970	Aminoacyl-tRNA biosynthesis	1 (0.1%)	0.996909
214	ko04010	MAPK signaling pathway	22 (2.15%)	0.830721

## Sheet: pathway in 29 vs con
Supplementary Table S8. Pathway enrichment analysis of all DEGs by KEGG annotation of comparisons amongst all four groups.
Pathway enrichment analysis of DEGs between 29 mg/L group and control
NO.	Pathway ID	Pathway	DEGs with pathway annotation (1029)	Q-value
1	ko01100	Metabolic pathways	177 (17.2%)	0.0450285
2	ko04810	Regulation of actin cytoskeleton	71 (6.9%)	0.0457984
3	ko05016	Huntington's disease	60 (5.83%)	8.04446e-06
4	ko04976	Bile secretion	56 (5.44%)	5.15592e-10
5	ko04666	Fc gamma R-mediated phagocytosis	55 (5.34%)	3.53148e-06
6	ko02010	ABC transporters	46 (4.47%)	9.5459e-08
7	ko04510	Focal adhesion	45 (4.37%)	0.347828
8	ko03013	RNA transport	44 (4.28%)	0.48272
9	ko00230	Purine metabolism	42 (4.08%)	0.0564394
10	ko05130	Pathogenic Escherichia coli infection	41 (3.98%)	0.000871769
11	ko05110	Vibrio cholerae infection	41 (3.98%)	0.426288
12	ko05146	Amoebiasis	41 (3.98%)	0.837229
13	ko04520	Adherens junction	39 (3.79%)	0.0473552
14	ko03040	Spliceosome	39 (3.79%)	0.614632
15	ko04080	Neuroactive ligand-receptor interaction	37 (3.6%)	0.0015053
16	ko04270	Vascular smooth muscle contraction	37 (3.6%)	0.00583595
17	ko05131	Shigellosis	37 (3.6%)	0.0457984
18	ko04660	T cell receptor signaling pathway	36 (3.5%)	9.5459e-08
19	ko05012	Parkinson's disease	35 (3.4%)	4.80575e-07
20	ko00240	Pyrimidine metabolism	33 (3.21%)	0.0373413
21	ko05200	Pathways in cancer	33 (3.21%)	0.846665
22	ko00534	Glycosaminoglycan biosynthesis - heparan sulfate	32 (3.11%)	4.80575e-07
23	ko04970	Salivary secretion	32 (3.11%)	0.000581852
24	ko04145	Phagosome	32 (3.11%)	0.00908239
25	ko00190	Oxidative phosphorylation	31 (3.01%)	3.53148e-06
26	ko04142	Lysosome	31 (3.01%)	0.185655
27	ko05340	Primary immunodeficiency	30 (2.92%)	1.74785e-12
28	ko03020	RNA polymerase	29 (2.82%)	0.00195457
29	ko05100	Bacterial invasion of epithelial cells	29 (2.82%)	0.513854
30	ko03015	mRNA surveillance pathway	28 (2.72%)	0.58407
31	ko04062	Chemokine signaling pathway	28 (2.72%)	0.68253
32	ko04974	Protein digestion and absorption	27 (2.62%)	0.00195457
33	ko04972	Pancreatic secretion	27 (2.62%)	0.00583595
34	ko04514	Cell adhesion molecules (CAMs)	26 (2.53%)	0.000208148
35	ko05010	Alzheimer's disease	25 (2.43%)	0.0951349
36	ko04260	Cardiac muscle contraction	24 (2.33%)	0.0191305
37	ko04914	Progesterone-mediated oocyte maturation	24 (2.33%)	0.0450285
38	ko05410	Hypertrophic cardiomyopathy (HCM)	24 (2.33%)	0.352756
39	ko04010	MAPK signaling pathway	24 (2.33%)	0.614632
40	ko04962	Vasopressin-regulated water reabsorption	23 (2.24%)	0.301916
41	ko05414	Dilated cardiomyopathy	23 (2.24%)	0.48272
42	ko00310	Lysine degradation	23 (2.24%)	0.606222
43	ko05014	Amyotrophic lateral sclerosis (ALS)	22 (2.14%)	0.29979
44	ko03008	Ribosome biogenesis in eukaryotes	22 (2.14%)	0.513854
45	ko04110	Cell cycle	22 (2.14%)	0.669449
46	ko04141	Protein processing in endoplasmic reticulum	22 (2.14%)	0.859314
47	ko04120	Ubiquitin mediated proteolysis	22 (2.14%)	0.999095
48	ko04020	Calcium signaling pathway	21 (2.04%)	0.098957
49	ko05145	Toxoplasmosis	21 (2.04%)	0.162023
50	ko05416	Viral myocarditis	21 (2.04%)	0.274637
51	ko04530	Tight junction	21 (2.04%)	0.857805
52	ko04310	Wnt signaling pathway	20 (1.94%)	0.311117
53	ko04512	ECM-receptor interaction	20 (1.94%)	0.735886
54	ko04144	Endocytosis	20 (1.94%)	0.999095
55	ko03010	Ribosome	18 (1.75%)	0.0742315
56	ko05215	Prostate cancer	17 (1.65%)	0.0573903
57	ko04971	Gastric acid secretion	16 (1.55%)	0.0904296
58	ko00980	Metabolism of xenobiotics by cytochrome P450	15 (1.46%)	0.0311024
59	ko00982	Drug metabolism - cytochrome P450	14 (1.36%)	0.0457984
60	ko04916	Melanogenesis	14 (1.36%)	0.165348
61	ko05162	Measles	14 (1.36%)	0.301916
62	ko04740	Olfactory transduction	14 (1.36%)	0.669449
63	ko04146	Peroxisome	14 (1.36%)	0.674203
64	ko04744	Phototransduction	13 (1.26%)	0.513854
65	ko04114	Oocyte meiosis	13 (1.26%)	0.674203
66	ko04115	p53 signaling pathway	12 (1.17%)	0.043201
67	ko00270	Cysteine and methionine metabolism	12 (1.17%)	0.072034
68	ko04975	Fat digestion and absorption	11 (1.07%)	0.0944399
69	ko04977	Vitamin digestion and absorption	11 (1.07%)	0.179624
70	ko05120	Epithelial cell signaling in Helicobacter pylori infection	11 (1.07%)	0.185655
71	ko03022	Basal transcription factors	11 (1.07%)	0.753078
72	ko04722	Neurotrophin signaling pathway	11 (1.07%)	0.859314
73	ko04360	Axon guidance	11 (1.07%)	0.925973
74	ko04730	Long-term depression	10 (0.97%)	0.0450285
75	ko04612	Antigen processing and presentation	10 (0.97%)	0.0450285
76	ko00480	Glutathione metabolism	10 (0.97%)	0.301916
77	ko04340	Hedgehog signaling pathway	10 (0.97%)	0.414353
78	ko05160	Hepatitis C	10 (0.97%)	0.549526
79	ko03018	RNA degradation	10 (0.97%)	0.950728
80	ko05323	Rheumatoid arthritis	9 (0.87%)	0.0684668
81	ko04380	Osteoclast differentiation	9 (0.87%)	0.414353
82	ko00260	Glycine, serine and threonine metabolism	9 (0.87%)	0.432585
83	ko04720	Long-term potentiation	9 (0.87%)	0.513854
84	ko00830	Retinol metabolism	9 (0.87%)	0.58407
85	ko04350	TGF-beta signaling pathway	9 (0.87%)	0.731936
86	ko04670	Leukocyte transendothelial migration	9 (0.87%)	0.999095
87	ko04320	Dorso-ventral axis formation	9 (0.87%)	0.999095
88	ko00020	Citrate cycle (TCA cycle)	8 (0.78%)	0.513854
89	ko04060	Cytokine-cytokine receptor interaction	8 (0.78%)	0.590899
90	ko04540	Gap junction	8 (0.78%)	0.669449
91	ko04912	GnRH signaling pathway	8 (0.78%)	0.897777
92	ko00500	Starch and sucrose metabolism	8 (0.78%)	0.925973
93	ko03050	Proteasome	7 (0.68%)	0.0962107
94	ko04622	RIG-I-like receptor signaling pathway	7 (0.68%)	0.29525
95	ko04210	Apoptosis	7 (0.68%)	0.538074
96	ko05020	Prion diseases	7 (0.68%)	0.643956
97	ko04623	Cytosolic DNA-sensing pathway	7 (0.68%)	0.683276
98	ko04610	Complement and coagulation cascades	7 (0.68%)	0.683276
99	ko00520	Amino sugar and nucleotide sugar metabolism	7 (0.68%)	0.860643
100	ko00040	Pentose and glucuronate interconversions	7 (0.68%)	0.905136
101	ko05211	Renal cell carcinoma	7 (0.68%)	0.925973
102	ko00983	Drug metabolism - other enzymes	7 (0.68%)	0.925973
103	ko00561	Glycerolipid metabolism	7 (0.68%)	0.963248
104	ko00130	Ubiquinone and other terpenoid-quinone biosynthesis	6 (0.58%)	0.0205106
105	ko03060	Protein export	6 (0.58%)	0.0457984
106	ko05219	Bladder cancer	6 (0.58%)	0.259576
107	ko05218	Melanoma	6 (0.58%)	0.362532
108	ko05322	Systemic lupus erythematosus	6 (0.58%)	0.470795
109	ko04973	Carbohydrate digestion and absorption	6 (0.58%)	0.495738
110	ko05217	Basal cell carcinoma	6 (0.58%)	0.622803
111	ko04621	NOD-like receptor signaling pathway	6 (0.58%)	0.669449
112	ko00350	Tyrosine metabolism	6 (0.58%)	0.669449
113	ko04745	Phototransduction - fly	6 (0.58%)	0.683276
114	ko04620	Toll-like receptor signaling pathway	6 (0.58%)	0.71096
115	ko05214	Glioma	6 (0.58%)	0.71096
116	ko05142	Chagas disease (American trypanosomiasis)	6 (0.58%)	0.71096
117	ko05210	Colorectal cancer	6 (0.58%)	0.731936
118	ko00590	Arachidonic acid metabolism	6 (0.58%)	0.770406
119	ko00140	Steroid hormone biosynthesis	6 (0.58%)	0.857805
120	ko03320	PPAR signaling pathway	6 (0.58%)	0.859314
121	ko05220	Chronic myeloid leukemia	6 (0.58%)	0.889076
122	ko04630	Jak-STAT signaling pathway	6 (0.58%)	0.925973
123	ko04370	VEGF signaling pathway	6 (0.58%)	0.990536
124	ko04330	Notch signaling pathway	6 (0.58%)	0.999095
125	ko05222	Small cell lung cancer	6 (0.58%)	0.999095
126	ko04910	Insulin signaling pathway	6 (0.58%)	0.999095
127	ko00740	Riboflavin metabolism	5 (0.49%)	0.0944399
128	ko00760	Nicotinate and nicotinamide metabolism	5 (0.49%)	0.470795
129	ko00531	Glycosaminoglycan degradation	5 (0.49%)	0.513854
130	ko00650	Butanoate metabolism	5 (0.49%)	0.674203
131	ko05140	Leishmaniasis	5 (0.49%)	0.683276
132	ko00511	Other glycan degradation	5 (0.49%)	0.683276
133	ko03410	Base excision repair	5 (0.49%)	0.71096
134	ko03030	DNA replication	5 (0.49%)	0.859314
135	ko00591	Linoleic acid metabolism	5 (0.49%)	0.859314
136	ko04650	Natural killer cell mediated cytotoxicity	5 (0.49%)	0.925973
137	ko04920	Adipocytokine signaling pathway	5 (0.49%)	0.942208
138	ko00052	Galactose metabolism	5 (0.49%)	0.963248
139	ko05412	Arrhythmogenic right ventricular cardiomyopathy (ARVC)	5 (0.49%)	0.999095
140	ko00330	Arginine and proline metabolism	5 (0.49%)	0.999095
141	ko00564	Glycerophospholipid metabolism	5 (0.49%)	0.999095
142	ko04070	Phosphatidylinositol signaling system	5 (0.49%)	0.999095
143	ko00450	Selenocompound metabolism	4 (0.39%)	0.162023
144	ko04966	Collecting duct acid secretion	4 (0.39%)	0.414353
145	ko00100	Steroid biosynthesis	4 (0.39%)	0.669449
146	ko04013	MAPK signaling pathway - fly	4 (0.39%)	0.735774
147	ko00981	Insect hormone biosynthesis	4 (0.39%)	0.837229
148	ko00250	Alanine, aspartate and glutamate metabolism	4 (0.39%)	0.837229
149	ko05223	Non-small cell lung cancer	4 (0.39%)	0.905111
150	ko05213	Endometrial cancer	4 (0.39%)	0.925973
151	ko05212	Pancreatic cancer	4 (0.39%)	0.948084
152	ko04664	Fc epsilon RI signaling pathway	4 (0.39%)	0.999095
153	ko04150	mTOR signaling pathway	4 (0.39%)	0.999095
154	ko04978	Mineral absorption	4 (0.39%)	0.999095
155	ko03420	Nucleotide excision repair	4 (0.39%)	0.999095
156	ko00010	Glycolysis / Gluconeogenesis	4 (0.39%)	0.999095
157	ko04012	ErbB signaling pathway	4 (0.39%)	0.999095
158	ko00562	Inositol phosphate metabolism	4 (0.39%)	0.999095
159	ko04122	Sulfur relay system	3 (0.29%)	0.362532
160	ko00604	Glycosphingolipid biosynthesis - ganglio series	3 (0.29%)	0.48272
161	ko00603	Glycosphingolipid biosynthesis - globo series	3 (0.29%)	0.513854
162	ko00790	Folate biosynthesis	3 (0.29%)	0.560658
163	ko00360	Phenylalanine metabolism	3 (0.29%)	0.58407
164	ko00062	Fatty acid elongation in mitochondria	3 (0.29%)	0.71096
165	ko00670	One carbon pool by folate	3 (0.29%)	0.71096
166	ko00592	alpha-Linolenic acid metabolism	3 (0.29%)	0.723204
167	ko01040	Biosynthesis of unsaturated fatty acids	3 (0.29%)	0.734279
168	ko00030	Pentose phosphate pathway	3 (0.29%)	0.800803
169	ko04614	Renin-angiotensin system	3 (0.29%)	0.859314
170	ko03430	Mismatch repair	3 (0.29%)	0.860643
171	ko05144	Malaria	3 (0.29%)	0.886439
172	ko04711	Circadian rhythm - fly	3 (0.29%)	0.886439
173	ko00630	Glyoxylate and dicarboxylate metabolism	3 (0.29%)	0.89326
174	ko00565	Ether lipid metabolism	3 (0.29%)	0.905111
175	ko00514	Other types of O-glycan biosynthesis	3 (0.29%)	0.925973
176	ko00053	Ascorbate and aldarate metabolism	3 (0.29%)	0.990536
177	ko04662	B cell receptor signaling pathway	3 (0.29%)	0.999095
178	ko00071	Fatty acid metabolism	3 (0.29%)	0.999095
179	ko00072	Synthesis and degradation of ketone bodies	2 (0.19%)	0.513854
180	ko00533	Glycosaminoglycan biosynthesis - keratan sulfate	2 (0.19%)	0.859314
181	ko04964	Proximal tubule bicarbonate reclamation	2 (0.19%)	0.860643
182	ko04130	SNARE interactions in vesicular transport	2 (0.19%)	0.905111
183	ko00920	Sulfur metabolism	2 (0.19%)	0.963248
184	ko04710	Circadian rhythm - mammal	2 (0.19%)	0.999095
185	ko05150	Staphylococcus aureus infection	2 (0.19%)	0.999095
186	ko03440	Homologous recombination	2 (0.19%)	0.999095
187	ko04140	Regulation of autophagy	2 (0.19%)	0.999095
188	ko05221	Acute myeloid leukemia	2 (0.19%)	0.999095
189	ko00860	Porphyrin and chlorophyll metabolism	2 (0.19%)	0.999095
190	ko00970	Aminoacyl-tRNA biosynthesis	2 (0.19%)	0.999095
191	ko04640	Hematopoietic cell lineage	2 (0.19%)	0.999095
192	ko00410	beta-Alanine metabolism	2 (0.19%)	0.999095
193	ko00051	Fructose and mannose metabolism	2 (0.19%)	0.999095
194	ko00600	Sphingolipid metabolism	2 (0.19%)	0.999095
195	ko00640	Propanoate metabolism	2 (0.19%)	0.999095
196	ko00510	N-Glycan biosynthesis	2 (0.19%)	0.999095
197	ko00280	Valine, leucine and isoleucine degradation	2 (0.19%)	0.999095
198	ko00400	Phenylalanine, tyrosine and tryptophan biosynthesis	1 (0.1%)	0.560658
199	ko00472	D-Arginine and D-ornithine metabolism	1 (0.1%)	0.614632
200	ko00780	Biotin metabolism	1 (0.1%)	0.614632
201	ko05310	Asthma	1 (0.1%)	0.683276
202	ko04672	Intestinal immune network for IgA production	1 (0.1%)	0.71096
203	ko00430	Taurine and hypotaurine metabolism	1 (0.1%)	0.735886
204	ko04950	Maturity onset diabetes of the young	1 (0.1%)	0.774494
205	ko00785	Lipoic acid metabolism	1 (0.1%)	0.859314
206	ko04742	Taste transduction	1 (0.1%)	0.925973
207	ko00532	Glycosaminoglycan biosynthesis - chondroitin sulfate	1 (0.1%)	0.999095
208	ko03450	Non-homologous end-joining	1 (0.1%)	0.999095
209	ko00563	Glycosylphosphatidylinositol(GPI)-anchor biosynthesis	1 (0.1%)	0.999095
210	ko00512	Mucin type O-Glycan biosynthesis	1 (0.1%)	0.999095
211	ko00770	Pantothenate and CoA biosynthesis	1 (0.1%)	0.999095
212	ko04960	Aldosterone-regulated sodium reabsorption	1 (0.1%)	0.999095
213	ko05216	Thyroid cancer	1 (0.1%)	0.999095
214	ko00380	Tryptophan metabolism	1 (0.1%)	0.999095
215	ko00620	Pyruvate metabolism	1 (0.1%)	0.999095

## Sheet: pathway in 7.25 vs 14.5
Supplementary Table S8. Pathway enrichment analysis of all DEGs by KEGG annotation of comparisons amongst all four groups.
Pathway enrichment analysis of DEGs between 7.25 mg/L group and 14.5 mg/L group
NO.	Pathway ID	Pathway	DEGs with pathway annotation (136)	Q-value
1	ko01100	Metabolic pathways	42 (30.88%)	0.000100635
2	ko05012	Parkinson's disease	9 (6.62%)	0.001285
3	ko04972	Pancreatic secretion	9 (6.62%)	0.00237231
4	ko00190	Oxidative phosphorylation	8 (5.88%)	0.00260365
5	ko04141	Protein processing in endoplasmic reticulum	8 (5.88%)	0.101771
6	ko05110	Vibrio cholerae infection	8 (5.88%)	0.362258
7	ko04142	Lysosome	7 (5.15%)	0.216161
8	ko00350	Tyrosine metabolism	6 (4.41%)	0.001285
9	ko00980	Metabolism of xenobiotics by cytochrome P450	6 (4.41%)	0.00614245
10	ko00500	Starch and sucrose metabolism	6 (4.41%)	0.0235856
11	ko04974	Protein digestion and absorption	6 (4.41%)	0.0707311
12	ko04145	Phagosome	6 (4.41%)	0.216161
13	ko05016	Huntington's disease	6 (4.41%)	0.570756
14	ko05146	Amoebiasis	6 (4.41%)	0.754559
15	ko04810	Regulation of actin cytoskeleton	6 (4.41%)	0.832062
16	ko00740	Riboflavin metabolism	5 (3.68%)	0.000128352
17	ko00270	Cysteine and methionine metabolism	5 (3.68%)	0.0191435
18	ko00982	Drug metabolism - cytochrome P450	5 (3.68%)	0.0292215
19	ko04916	Melanogenesis	5 (3.68%)	0.060306
20	ko05010	Alzheimer's disease	5 (3.68%)	0.29541
21	ko05130	Pathogenic Escherichia coli infection	5 (3.68%)	0.504554
22	ko05200	Pathways in cancer	5 (3.68%)	0.754559
23	ko00053	Ascorbate and aldarate metabolism	4 (2.94%)	0.0306133
24	ko04975	Fat digestion and absorption	4 (2.94%)	0.0647995
25	ko00040	Pentose and glucuronate interconversions	4 (2.94%)	0.161675
26	ko00561	Glycerolipid metabolism	4 (2.94%)	0.216161
27	ko04260	Cardiac muscle contraction	4 (2.94%)	0.362258
28	ko03013	RNA transport	4 (2.94%)	0.833553
29	ko04973	Carbohydrate digestion and absorption	3 (2.21%)	0.118528
30	ko00590	Arachidonic acid metabolism	3 (2.21%)	0.222491
31	ko05340	Primary immunodeficiency	3 (2.21%)	0.22305
32	ko00260	Glycine, serine and threonine metabolism	3 (2.21%)	0.244763
33	ko00480	Glutathione metabolism	3 (2.21%)	0.24812
34	ko00830	Retinol metabolism	3 (2.21%)	0.29541
35	ko04740	Olfactory transduction	3 (2.21%)	0.570756
36	ko04146	Peroxisome	3 (2.21%)	0.570756
37	ko04970	Salivary secretion	3 (2.21%)	0.696837
38	ko03008	Ribosome biogenesis in eukaryotes	3 (2.21%)	0.754559
39	ko00310	Lysine degradation	3 (2.21%)	0.754559
40	ko04976	Bile secretion	3 (2.21%)	0.754559
41	ko04530	Tight junction	3 (2.21%)	0.754559
42	ko05131	Shigellosis	3 (2.21%)	0.780327
43	ko05100	Bacterial invasion of epithelial cells	3 (2.21%)	0.780327
44	ko04520	Adherens junction	3 (2.21%)	0.824229
45	ko04666	Fc gamma R-mediated phagocytosis	3 (2.21%)	0.82513
46	ko00230	Purine metabolism	3 (2.21%)	0.833553
47	ko03040	Spliceosome	3 (2.21%)	0.898421
48	ko00450	Selenocompound metabolism	2 (1.47%)	0.114081
49	ko00062	Fatty acid elongation in mitochondria	2 (1.47%)	0.222491
50	ko00592	alpha-Linolenic acid metabolism	2 (1.47%)	0.22305
51	ko00100	Steroid biosynthesis	2 (1.47%)	0.278009
52	ko00650	Butanoate metabolism	2 (1.47%)	0.369052
53	ko00511	Other glycan degradation	2 (1.47%)	0.369052
54	ko04730	Long-term depression	2 (1.47%)	0.369052
55	ko04612	Antigen processing and presentation	2 (1.47%)	0.369052
56	ko00410	beta-Alanine metabolism	2 (1.47%)	0.488262
57	ko03030	DNA replication	2 (1.47%)	0.488262
58	ko00591	Linoleic acid metabolism	2 (1.47%)	0.488262
59	ko00380	Tryptophan metabolism	2 (1.47%)	0.488262
60	ko00071	Fatty acid metabolism	2 (1.47%)	0.566184
61	ko00640	Propanoate metabolism	2 (1.47%)	0.570756
62	ko04920	Adipocytokine signaling pathway	2 (1.47%)	0.570756
63	ko00052	Galactose metabolism	2 (1.47%)	0.570756
64	ko05220	Chronic myeloid leukemia	2 (1.47%)	0.570756
65	ko00620	Pyruvate metabolism	2 (1.47%)	0.57861
66	ko00280	Valine, leucine and isoleucine degradation	2 (1.47%)	0.628217
67	ko00330	Arginine and proline metabolism	2 (1.47%)	0.632659
68	ko05211	Renal cell carcinoma	2 (1.47%)	0.669406
69	ko00983	Drug metabolism - other enzymes	2 (1.47%)	0.676502
70	ko00564	Glycerophospholipid metabolism	2 (1.47%)	0.699135
71	ko05215	Prostate cancer	2 (1.47%)	0.699135
72	ko05162	Measles	2 (1.47%)	0.699135
73	ko04744	Phototransduction	2 (1.47%)	0.719507
74	ko03010	Ribosome	2 (1.47%)	0.723228
75	ko03018	RNA degradation	2 (1.47%)	0.754559
76	ko04660	T cell receptor signaling pathway	2 (1.47%)	0.754559
77	ko04670	Leukocyte transendothelial migration	2 (1.47%)	0.754559
78	ko04914	Progesterone-mediated oocyte maturation	2 (1.47%)	0.754559
79	ko04320	Dorso-ventral axis formation	2 (1.47%)	0.780327
80	ko05410	Hypertrophic cardiomyopathy (HCM)	2 (1.47%)	0.832062
81	ko05414	Dilated cardiomyopathy	2 (1.47%)	0.832062
82	ko04080	Neuroactive ligand-receptor interaction	2 (1.47%)	0.833553
83	ko04110	Cell cycle	2 (1.47%)	0.833553
84	ko00240	Pyrimidine metabolism	2 (1.47%)	0.833553
85	ko04270	Vascular smooth muscle contraction	2 (1.47%)	0.833553
86	ko04010	MAPK signaling pathway	2 (1.47%)	0.833553
87	ko04062	Chemokine signaling pathway	2 (1.47%)	0.90157
88	ko00400	Phenylalanine, tyrosine and tryptophan biosynthesis	1 (0.74%)	0.219193
89	ko04940	Type I diabetes mellitus	1 (0.74%)	0.278009
90	ko00430	Taurine and hypotaurine metabolism	1 (0.74%)	0.322417
91	ko04950	Maturity onset diabetes of the young	1 (0.74%)	0.346351
92	ko00072	Synthesis and degradation of ketone bodies	1 (0.74%)	0.369052
93	ko04122	Sulfur relay system	1 (0.74%)	0.488262
94	ko00232	Caffeine metabolism	1 (0.74%)	0.570756
95	ko00360	Phenylalanine metabolism	1 (0.74%)	0.570756
96	ko03060	Protein export	1 (0.74%)	0.570756
97	ko00533	Glycosaminoglycan biosynthesis - keratan sulfate	1 (0.74%)	0.570756
98	ko01040	Biosynthesis of unsaturated fatty acids	1 (0.74%)	0.652478
99	ko00030	Pentose phosphate pathway	1 (0.74%)	0.676502
100	ko00920	Sulfur metabolism	1 (0.74%)	0.692224
101	ko05219	Bladder cancer	1 (0.74%)	0.696837
102	ko00340	Histidine metabolism	1 (0.74%)	0.699135
103	ko04711	Circadian rhythm - fly	1 (0.74%)	0.699135
104	ko04710	Circadian rhythm - mammal	1 (0.74%)	0.699135
105	ko00630	Glyoxylate and dicarboxylate metabolism	1 (0.74%)	0.699135
106	ko05218	Melanoma	1 (0.74%)	0.699135
107	ko04013	MAPK signaling pathway - fly	1 (0.74%)	0.700376
108	ko00514	Other types of O-glycan biosynthesis	1 (0.74%)	0.719507
109	ko00981	Insect hormone biosynthesis	1 (0.74%)	0.723228
110	ko00250	Alanine, aspartate and glutamate metabolism	1 (0.74%)	0.723228
111	ko04140	Regulation of autophagy	1 (0.74%)	0.723512
112	ko05223	Non-small cell lung cancer	1 (0.74%)	0.754559
113	ko05217	Basal cell carcinoma	1 (0.74%)	0.754559
114	ko00860	Porphyrin and chlorophyll metabolism	1 (0.74%)	0.754559
115	ko00970	Aminoacyl-tRNA biosynthesis	1 (0.74%)	0.754559
116	ko04640	Hematopoietic cell lineage	1 (0.74%)	0.754559
117	ko04745	Phototransduction - fly	1 (0.74%)	0.754559
118	ko05212	Pancreatic cancer	1 (0.74%)	0.754559
119	ko05214	Glioma	1 (0.74%)	0.754559
120	ko05142	Chagas disease (American trypanosomiasis)	1 (0.74%)	0.754559
121	ko04115	p53 signaling pathway	1 (0.74%)	0.754559
122	ko04662	B cell receptor signaling pathway	1 (0.74%)	0.754559
123	ko00020	Citrate cycle (TCA cycle)	1 (0.74%)	0.754559
124	ko00600	Sphingolipid metabolism	1 (0.74%)	0.754559
125	ko04650	Natural killer cell mediated cytotoxicity	1 (0.74%)	0.754559
126	ko04380	Osteoclast differentiation	1 (0.74%)	0.754559
127	ko04610	Complement and coagulation cascades	1 (0.74%)	0.754559
128	ko00140	Steroid hormone biosynthesis	1 (0.74%)	0.754559
129	ko04977	Vitamin digestion and absorption	1 (0.74%)	0.758738
130	ko05120	Epithelial cell signaling in Helicobacter pylori infection	1 (0.74%)	0.758738
131	ko04540	Gap junction	1 (0.74%)	0.773367
132	ko00510	N-Glycan biosynthesis	1 (0.74%)	0.773367
133	ko04340	Hedgehog signaling pathway	1 (0.74%)	0.775607
134	ko04630	Jak-STAT signaling pathway	1 (0.74%)	0.780327
135	ko00010	Glycolysis / Gluconeogenesis	1 (0.74%)	0.780327
136	ko00520	Amino sugar and nucleotide sugar metabolism	1 (0.74%)	0.780327
137	ko05412	Arrhythmogenic right ventricular cardiomyopathy (ARVC)	1 (0.74%)	0.780327
138	ko05160	Hepatitis C	1 (0.74%)	0.780327
139	ko04971	Gastric acid secretion	1 (0.74%)	0.832062
140	ko03022	Basal transcription factors	1 (0.74%)	0.833553
141	ko04514	Cell adhesion molecules (CAMs)	1 (0.74%)	0.833553
142	ko00534	Glycosaminoglycan biosynthesis - heparan sulfate	1 (0.74%)	0.833553
143	ko05222	Small cell lung cancer	1 (0.74%)	0.833553
144	ko04722	Neurotrophin signaling pathway	1 (0.74%)	0.833553
145	ko04114	Oocyte meiosis	1 (0.74%)	0.833553
146	ko03020	RNA polymerase	1 (0.74%)	0.898421
147	ko05416	Viral myocarditis	1 (0.74%)	0.9016
148	ko05014	Amyotrophic lateral sclerosis (ALS)	1 (0.74%)	0.915123
149	ko02010	ABC transporters	1 (0.74%)	0.935016
150	ko04512	ECM-receptor interaction	1 (0.74%)	0.944754
151	ko03015	mRNA surveillance pathway	1 (0.74%)	0.977713
152	ko04144	Endocytosis	1 (0.74%)	0.977713
153	ko04120	Ubiquitin mediated proteolysis	1 (0.74%)	0.977713
154	ko04510	Focal adhesion	1 (0.74%)	0.993075

## Sheet: pathway in 7.25 vs 29
Supplementary Table S8. Pathway enrichment analysis of all DEGs by KEGG annotation of comparisons amongst all four groups.
Pathway enrichment analysis of DEGs between 7.25 mg/L group and 29 mg/L group
NO.	Pathway ID	Pathway	DEGs with pathway annotation (136)	Q-value
1	ko01100	Metabolic pathways	35 (25.74%)	0.0075493
2	ko05016	Huntington's disease	11 (8.09%)	0.0267618
3	ko05012	Parkinson's disease	10 (7.35%)	0.00029861
4	ko04145	Phagosome	8 (5.88%)	0.0267618
5	ko05110	Vibrio cholerae infection	8 (5.88%)	0.34931
6	ko00190	Oxidative phosphorylation	7 (5.15%)	0.0110739
7	ko04142	Lysosome	7 (5.15%)	0.193924
8	ko00982	Drug metabolism - cytochrome P450	6 (4.41%)	0.0075493
9	ko00980	Metabolism of xenobiotics by cytochrome P450	6 (4.41%)	0.0075493
10	ko03010	Ribosome	6 (4.41%)	0.0267618
11	ko05010	Alzheimer's disease	6 (4.41%)	0.144508
12	ko03013	RNA transport	6 (4.41%)	0.678524
13	ko05146	Amoebiasis	6 (4.41%)	0.709061
14	ko04810	Regulation of actin cytoskeleton	6 (4.41%)	0.783682
15	ko00740	Riboflavin metabolism	5 (3.68%)	0.000208364
16	ko00350	Tyrosine metabolism	5 (3.68%)	0.0075493
17	ko00830	Retinol metabolism	5 (3.68%)	0.0267618
18	ko00983	Drug metabolism - other enzymes	5 (3.68%)	0.0451843
19	ko04916	Melanogenesis	5 (3.68%)	0.0451843
20	ko03040	Spliceosome	5 (3.68%)	0.709061
21	ko04510	Focal adhesion	5 (3.68%)	0.709061
22	ko04610	Complement and coagulation cascades	4 (2.94%)	0.0636953
23	ko00140	Steroid hormone biosynthesis	4 (2.94%)	0.0638682
24	ko04974	Protein digestion and absorption	4 (2.94%)	0.34931
25	ko04670	Leukocyte transendothelial migration	4 (2.94%)	0.34931
26	ko04972	Pancreatic secretion	4 (2.94%)	0.381697
27	ko04270	Vascular smooth muscle contraction	4 (2.94%)	0.633764
28	ko04141	Protein processing in endoplasmic reticulum	4 (2.94%)	0.661514
29	ko00053	Ascorbate and aldarate metabolism	3 (2.21%)	0.136076
30	ko04975	Fat digestion and absorption	3 (2.21%)	0.206393
31	ko00590	Arachidonic acid metabolism	3 (2.21%)	0.206393
32	ko00520	Amino sugar and nucleotide sugar metabolism	3 (2.21%)	0.336814
33	ko00500	Starch and sucrose metabolism	3 (2.21%)	0.422381
34	ko03022	Basal transcription factors	3 (2.21%)	0.447356
35	ko04360	Axon guidance	3 (2.21%)	0.513409
36	ko05416	Viral myocarditis	3 (2.21%)	0.642049
37	ko05410	Hypertrophic cardiomyopathy (HCM)	3 (2.21%)	0.709061
38	ko05414	Dilated cardiomyopathy	3 (2.21%)	0.709061
39	ko04512	ECM-receptor interaction	3 (2.21%)	0.709061
40	ko04976	Bile secretion	3 (2.21%)	0.709061
41	ko04010	MAPK signaling pathway	3 (2.21%)	0.709061
42	ko04530	Tight junction	3 (2.21%)	0.709061
43	ko05130	Pathogenic Escherichia coli infection	3 (2.21%)	0.709061
44	ko05131	Shigellosis	3 (2.21%)	0.747995
45	ko04144	Endocytosis	3 (2.21%)	0.760247
46	ko04520	Adherens junction	3 (2.21%)	0.760247
47	ko05200	Pathways in cancer	3 (2.21%)	0.863796
48	ko00533	Glycosaminoglycan biosynthesis - keratan sulfate	2 (1.47%)	0.173124
49	ko00592	alpha-Linolenic acid metabolism	2 (1.47%)	0.206617
50	ko01040	Biosynthesis of unsaturated fatty acids	2 (1.47%)	0.207257
51	ko00100	Steroid biosynthesis	2 (1.47%)	0.27728
52	ko04614	Renin-angiotensin system	2 (1.47%)	0.27728
53	ko00514	Other types of O-glycan biosynthesis	2 (1.47%)	0.34931
54	ko00981	Insect hormone biosynthesis	2 (1.47%)	0.34931
55	ko00511	Other glycan degradation	2 (1.47%)	0.364826
56	ko04730	Long-term depression	2 (1.47%)	0.364826
57	ko00860	Porphyrin and chlorophyll metabolism	2 (1.47%)	0.422381
58	ko04640	Hematopoietic cell lineage	2 (1.47%)	0.424133
59	ko04210	Apoptosis	2 (1.47%)	0.424133
60	ko04745	Phototransduction - fly	2 (1.47%)	0.424133
61	ko00591	Linoleic acid metabolism	2 (1.47%)	0.436337
62	ko00600	Sphingolipid metabolism	2 (1.47%)	0.485302
63	ko04380	Osteoclast differentiation	2 (1.47%)	0.490203
64	ko00480	Glutathione metabolism	2 (1.47%)	0.493288
65	ko05220	Chronic myeloid leukemia	2 (1.47%)	0.5027
66	ko00510	N-Glycan biosynthesis	2 (1.47%)	0.50695
67	ko05412	Arrhythmogenic right ventricular cardiomyopathy (ARVC)	2 (1.47%)	0.569229
68	ko00040	Pentose and glucuronate interconversions	2 (1.47%)	0.60131
69	ko00561	Glycerolipid metabolism	2 (1.47%)	0.642049
70	ko00564	Glycerophospholipid metabolism	2 (1.47%)	0.650518
71	ko04971	Gastric acid secretion	2 (1.47%)	0.650518
72	ko05162	Measles	2 (1.47%)	0.661514
73	ko04722	Neurotrophin signaling pathway	2 (1.47%)	0.709061
74	ko04146	Peroxisome	2 (1.47%)	0.709061
75	ko04020	Calcium signaling pathway	2 (1.47%)	0.709061
76	ko04310	Wnt signaling pathway	2 (1.47%)	0.709061
77	ko04970	Salivary secretion	2 (1.47%)	0.72135
78	ko00310	Lysine degradation	2 (1.47%)	0.809204
79	ko03015	mRNA surveillance pathway	2 (1.47%)	0.866574
80	ko05100	Bacterial invasion of epithelial cells	2 (1.47%)	0.866574
81	ko00230	Purine metabolism	2 (1.47%)	0.91845
82	ko04122	Sulfur relay system	1 (0.74%)	0.436337
83	ko00601	Glycosphingolipid biosynthesis - lacto and neolacto series	1 (0.74%)	0.447356
84	ko00603	Glycosphingolipid biosynthesis - globo series	1 (0.74%)	0.490263
85	ko00790	Folate biosynthesis	1 (0.74%)	0.493288
86	ko00232	Caffeine metabolism	1 (0.74%)	0.493288
87	ko00360	Phenylalanine metabolism	1 (0.74%)	0.499421
88	ko00062	Fatty acid elongation in mitochondria	1 (0.74%)	0.579871
89	ko00030	Pentose phosphate pathway	1 (0.74%)	0.633764
90	ko03050	Proteasome	1 (0.74%)	0.642049
91	ko00565	Ether lipid metabolism	1 (0.74%)	0.661514
92	ko04013	MAPK signaling pathway - fly	1 (0.74%)	0.661514
93	ko05150	Staphylococcus aureus infection	1 (0.74%)	0.661514
94	ko05322	Systemic lupus erythematosus	1 (0.74%)	0.678524
95	ko04973	Carbohydrate digestion and absorption	1 (0.74%)	0.686253
96	ko04612	Antigen processing and presentation	1 (0.74%)	0.709061
97	ko00410	beta-Alanine metabolism	1 (0.74%)	0.709061
98	ko00380	Tryptophan metabolism	1 (0.74%)	0.709061
99	ko05210	Colorectal cancer	1 (0.74%)	0.709061
100	ko04662	B cell receptor signaling pathway	1 (0.74%)	0.709061
101	ko05340	Primary immunodeficiency	1 (0.74%)	0.709061
102	ko04650	Natural killer cell mediated cytotoxicity	1 (0.74%)	0.709061
103	ko00270	Cysteine and methionine metabolism	1 (0.74%)	0.709061
104	ko00071	Fatty acid metabolism	1 (0.74%)	0.709061
105	ko00640	Propanoate metabolism	1 (0.74%)	0.709061
106	ko04920	Adipocytokine signaling pathway	1 (0.74%)	0.709061
107	ko03320	PPAR signaling pathway	1 (0.74%)	0.709061
108	ko04977	Vitamin digestion and absorption	1 (0.74%)	0.709061
109	ko05120	Epithelial cell signaling in Helicobacter pylori infection	1 (0.74%)	0.709061
110	ko00052	Galactose metabolism	1 (0.74%)	0.709061
111	ko04630	Jak-STAT signaling pathway	1 (0.74%)	0.735952
112	ko00280	Valine, leucine and isoleucine degradation	1 (0.74%)	0.747995
113	ko05160	Hepatitis C	1 (0.74%)	0.747995
114	ko05211	Renal cell carcinoma	1 (0.74%)	0.760247
115	ko04350	TGF-beta signaling pathway	1 (0.74%)	0.760247
116	ko04330	Notch signaling pathway	1 (0.74%)	0.760247
117	ko05215	Prostate cancer	1 (0.74%)	0.783682
118	ko04744	Phototransduction	1 (0.74%)	0.807875
119	ko00534	Glycosaminoglycan biosynthesis - heparan sulfate	1 (0.74%)	0.818613
120	ko04740	Olfactory transduction	1 (0.74%)	0.858243
121	ko04260	Cardiac muscle contraction	1 (0.74%)	0.863796
122	ko05145	Toxoplasmosis	1 (0.74%)	0.866574
123	ko02010	ABC transporters	1 (0.74%)	0.919369
124	ko04080	Neuroactive ligand-receptor interaction	1 (0.74%)	0.930201
125	ko04062	Chemokine signaling pathway	1 (0.74%)	0.967636

## Sheet: pathway in 14.5 vs 29
Supplementary Table S8. Pathway enrichment analysis of all DEGs by KEGG annotation of comparisons amongst all four groups.
Pathway enrichment analysis of DEGs between 14.5 mg/L group and 29 mg/L group
NO.	Pathway ID	Pathway	DEGs with pathway annotation (141)	Q-value
1	ko01100	Metabolic pathways	34 (24.11%)	0.0502258
2	ko05012	Parkinson's disease	12 (8.51%)	1.52261e-05
3	ko05016	Huntington's disease	10 (7.09%)	0.129265
4	ko00190	Oxidative phosphorylation	9 (6.38%)	0.00138653
5	ko04145	Phagosome	8 (5.67%)	0.0593559
6	ko04141	Protein processing in endoplasmic reticulum	8 (5.67%)	0.156901
7	ko04810	Regulation of actin cytoskeleton	8 (5.67%)	0.798589
8	ko05110	Vibrio cholerae infection	7 (4.96%)	0.704666
9	ko03010	Ribosome	6 (4.26%)	0.0593559
10	ko05146	Amoebiasis	6 (4.26%)	0.798589
11	ko04975	Fat digestion and absorption	5 (3.55%)	0.0393186
12	ko04974	Protein digestion and absorption	5 (3.55%)	0.307196
13	ko04972	Pancreatic secretion	5 (3.55%)	0.321184
14	ko04142	Lysosome	5 (3.55%)	0.704666
15	ko00230	Purine metabolism	5 (3.55%)	0.759741
16	ko05200	Pathways in cancer	5 (3.55%)	0.798589
17	ko03040	Spliceosome	5 (3.55%)	0.798589
18	ko04730	Long-term depression	4 (2.84%)	0.0593559
19	ko00270	Cysteine and methionine metabolism	4 (2.84%)	0.127536
20	ko04310	Wnt signaling pathway	4 (2.84%)	0.614541
21	ko05010	Alzheimer's disease	4 (2.84%)	0.704666
22	ko05410	Hypertrophic cardiomyopathy (HCM)	4 (2.84%)	0.754482
23	ko05414	Dilated cardiomyopathy	4 (2.84%)	0.754482
24	ko04270	Vascular smooth muscle contraction	4 (2.84%)	0.759741
25	ko04530	Tight junction	4 (2.84%)	0.759741
26	ko05130	Pathogenic Escherichia coli infection	4 (2.84%)	0.759741
27	ko00062	Fatty acid elongation in mitochondria	3 (2.13%)	0.0609624
28	ko04612	Antigen processing and presentation	3 (2.13%)	0.201483
29	ko03030	DNA replication	3 (2.13%)	0.307196
30	ko00260	Glycine, serine and threonine metabolism	3 (2.13%)	0.344906
31	ko00520	Amino sugar and nucleotide sugar metabolism	3 (2.13%)	0.470721
32	ko04916	Melanogenesis	3 (2.13%)	0.542859
33	ko00564	Glycerophospholipid metabolism	3 (2.13%)	0.6117
34	ko05215	Prostate cancer	3 (2.13%)	0.614541
35	ko04260	Cardiac muscle contraction	3 (2.13%)	0.754482
36	ko05416	Viral myocarditis	3 (2.13%)	0.759741
37	ko04320	Dorso-ventral axis formation	3 (2.13%)	0.759741
38	ko00240	Pyrimidine metabolism	3 (2.13%)	0.798589
39	ko04010	MAPK signaling pathway	3 (2.13%)	0.798589
40	ko03015	mRNA surveillance pathway	3 (2.13%)	0.816819
41	ko05131	Shigellosis	3 (2.13%)	0.816819
42	ko05100	Bacterial invasion of epithelial cells	3 (2.13%)	0.816819
43	ko04520	Adherens junction	3 (2.13%)	0.83915
44	ko04666	Fc gamma R-mediated phagocytosis	3 (2.13%)	0.83915
45	ko04120	Ubiquitin mediated proteolysis	3 (2.13%)	0.83915
46	ko03013	RNA transport	3 (2.13%)	0.926033
47	ko00592	alpha-Linolenic acid metabolism	2 (1.42%)	0.321184
48	ko01040	Biosynthesis of unsaturated fatty acids	2 (1.42%)	0.321184
49	ko00030	Pentose phosphate pathway	2 (1.42%)	0.344906
50	ko00100	Steroid biosynthesis	2 (1.42%)	0.385042
51	ko00250	Alanine, aspartate and glutamate metabolism	2 (1.42%)	0.537469
52	ko00650	Butanoate metabolism	2 (1.42%)	0.537469
53	ko00350	Tyrosine metabolism	2 (1.42%)	0.614541
54	ko05142	Chagas disease (American trypanosomiasis)	2 (1.42%)	0.672572
55	ko04610	Complement and coagulation cascades	2 (1.42%)	0.704666
56	ko04977	Vitamin digestion and absorption	2 (1.42%)	0.704666
57	ko00052	Galactose metabolism	2 (1.42%)	0.704666
58	ko00010	Glycolysis / Gluconeogenesis	2 (1.42%)	0.754482
59	ko05412	Arrhythmogenic right ventricular cardiomyopathy (ARVC)	2 (1.42%)	0.759741
60	ko00330	Arginine and proline metabolism	2 (1.42%)	0.759741
61	ko05160	Hepatitis C	2 (1.42%)	0.759741
62	ko04350	TGF-beta signaling pathway	2 (1.42%)	0.759741
63	ko04330	Notch signaling pathway	2 (1.42%)	0.759741
64	ko00561	Glycerolipid metabolism	2 (1.42%)	0.759741
65	ko00500	Starch and sucrose metabolism	2 (1.42%)	0.759741
66	ko04114	Oocyte meiosis	2 (1.42%)	0.798589
67	ko03018	RNA degradation	2 (1.42%)	0.798589
68	ko03020	RNA polymerase	2 (1.42%)	0.798589
69	ko04910	Insulin signaling pathway	2 (1.42%)	0.798589
70	ko03008	Ribosome biogenesis in eukaryotes	2 (1.42%)	0.83915
71	ko04512	ECM-receptor interaction	2 (1.42%)	0.850918
72	ko04080	Neuroactive ligand-receptor interaction	2 (1.42%)	0.850918
73	ko00310	Lysine degradation	2 (1.42%)	0.851916
74	ko04976	Bile secretion	2 (1.42%)	0.857902
75	ko00400	Phenylalanine, tyrosine and tryptophan biosynthesis	1 (0.71%)	0.307196
76	ko00430	Taurine and hypotaurine metabolism	1 (0.71%)	0.461799
77	ko00072	Synthesis and degradation of ketone bodies	1 (0.71%)	0.542859
78	ko00450	Selenocompound metabolism	1 (0.71%)	0.684586
79	ko00740	Riboflavin metabolism	1 (0.71%)	0.704666
80	ko00790	Folate biosynthesis	1 (0.71%)	0.704666
81	ko00360	Phenylalanine metabolism	1 (0.71%)	0.704666
82	ko03060	Protein export	1 (0.71%)	0.704666
83	ko03050	Proteasome	1 (0.71%)	0.759741
84	ko00760	Nicotinate and nicotinamide metabolism	1 (0.71%)	0.759741
85	ko04614	Renin-angiotensin system	1 (0.71%)	0.759741
86	ko03430	Mismatch repair	1 (0.71%)	0.759741
87	ko04711	Circadian rhythm - fly	1 (0.71%)	0.759741
88	ko04710	Circadian rhythm - mammal	1 (0.71%)	0.759741
89	ko00630	Glyoxylate and dicarboxylate metabolism	1 (0.71%)	0.759741
90	ko00565	Ether lipid metabolism	1 (0.71%)	0.762106
91	ko05150	Staphylococcus aureus infection	1 (0.71%)	0.762106
92	ko03440	Homologous recombination	1 (0.71%)	0.772181
93	ko05322	Systemic lupus erythematosus	1 (0.71%)	0.781637
94	ko04973	Carbohydrate digestion and absorption	1 (0.71%)	0.790502
95	ko00511	Other glycan degradation	1 (0.71%)	0.798589
96	ko03410	Base excision repair	1 (0.71%)	0.798589
97	ko00053	Ascorbate and aldarate metabolism	1 (0.71%)	0.798589
98	ko05217	Basal cell carcinoma	1 (0.71%)	0.798589
99	ko04621	NOD-like receptor signaling pathway	1 (0.71%)	0.798589
100	ko00970	Aminoacyl-tRNA biosynthesis	1 (0.71%)	0.798589
101	ko04210	Apoptosis	1 (0.71%)	0.798589
102	ko00410	beta-Alanine metabolism	1 (0.71%)	0.798589
103	ko00380	Tryptophan metabolism	1 (0.71%)	0.798589
104	ko00051	Fructose and mannose metabolism	1 (0.71%)	0.798589
105	ko00020	Citrate cycle (TCA cycle)	1 (0.71%)	0.798589
106	ko04380	Osteoclast differentiation	1 (0.71%)	0.798589
107	ko04623	Cytosolic DNA-sensing pathway	1 (0.71%)	0.798589
108	ko00071	Fatty acid metabolism	1 (0.71%)	0.798589
109	ko00640	Propanoate metabolism	1 (0.71%)	0.798589
110	ko00140	Steroid hormone biosynthesis	1 (0.71%)	0.798589
111	ko00480	Glutathione metabolism	1 (0.71%)	0.798589
112	ko04920	Adipocytokine signaling pathway	1 (0.71%)	0.798589
113	ko03420	Nucleotide excision repair	1 (0.71%)	0.798589
114	ko04720	Long-term potentiation	1 (0.71%)	0.798589
115	ko05220	Chronic myeloid leukemia	1 (0.71%)	0.798589
116	ko04540	Gap junction	1 (0.71%)	0.798589
117	ko00510	N-Glycan biosynthesis	1 (0.71%)	0.798589
118	ko00982	Drug metabolism - cytochrome P450	1 (0.71%)	0.798589
119	ko00980	Metabolism of xenobiotics by cytochrome P450	1 (0.71%)	0.798589
120	ko00620	Pyruvate metabolism	1 (0.71%)	0.798589
121	ko04630	Jak-STAT signaling pathway	1 (0.71%)	0.799685
122	ko00280	Valine, leucine and isoleucine degradation	1 (0.71%)	0.816642
123	ko05211	Renal cell carcinoma	1 (0.71%)	0.817299
124	ko00562	Inositol phosphate metabolism	1 (0.71%)	0.817299
125	ko00983	Drug metabolism - other enzymes	1 (0.71%)	0.823786
126	ko04070	Phosphatidylinositol signaling system	1 (0.71%)	0.845843
127	ko04744	Phototransduction	1 (0.71%)	0.850918
128	ko03022	Basal transcription factors	1 (0.71%)	0.851916
129	ko00534	Glycosaminoglycan biosynthesis - heparan sulfate	1 (0.71%)	0.855969
130	ko04722	Neurotrophin signaling pathway	1 (0.71%)	0.863334
131	ko04740	Olfactory transduction	1 (0.71%)	0.881063
132	ko04146	Peroxisome	1 (0.71%)	0.881063
133	ko04670	Leukocyte transendothelial migration	1 (0.71%)	0.887395
134	ko04020	Calcium signaling pathway	1 (0.71%)	0.889858
135	ko05145	Toxoplasmosis	1 (0.71%)	0.894705
136	ko04914	Progesterone-mediated oocyte maturation	1 (0.71%)	0.894705
137	ko04970	Salivary secretion	1 (0.71%)	0.908798
138	ko04962	Vasopressin-regulated water reabsorption	1 (0.71%)	0.928673
139	ko02010	ABC transporters	1 (0.71%)	0.932279
140	ko04110	Cell cycle	1 (0.71%)	0.945942
141	ko04062	Chemokine signaling pathway	1 (0.71%)	0.978376
142	ko04510	Focal adhesion	1 (0.71%)	0.994237
